# Supplementary material for: Systemic functional enrichment and ceRNA network identification following peripheral nerve injury
Source: Mol Brain. 2018 Dec 17;11:73. doi: 10.1186/s13041-018-0421-4 (PMC6297964; doi:10.1186/s13041-018-0421-4)
Supplement: Supplementary file 1 — Table S1. List of primer pairs for RT-PCR. (XLSX 19 kb) [file 13041_2018_421_MOESM1_ESM.xlsx]

## Sheet: Sheet1
Primer	Sequence（5’-3’）
LIF-F	GGCCTGCATCTAAGGTCTCC
LIF-R	AGGTGGCATTTACAGGGGTG
Hmox1-F	GTCAAGCACAGGGTGACAGA
Hmox1-R	GCCTCTGGCGAAGAAACTCT
XLOC_138166-F	TATCCGAGCAACAGGTGTGA
XLOC_138166-R	TTCCACAGCTGACCAGAAGT
XLOC_027762-F	AGTCCTGCAAGCATCCTCAT
XLOC_027762-R	GAAGTGCTTGCTGACAGGAG
XLOC_174536-F	TGAGAATGTGGCAGTGGACA
XLOC_174536-R	AACCCGACACTACTCCCTCT
XLOC_150234-F	TCAGGTGTGATGGTATGTGT
XLOC_150234-R	AGGTCTTGTGATGCAGCCTA
XLOC_056487-F	TGAAGGCTGTGATGTGCTTT
XLOC_056487-R	CTTGGTCAAGCGCACTACAT
XLOC_134667-F	GCTGGTCTTGGGCTTTCTTT
XLOC_134667-R	ATTGCTTGCCGAGAACATCC
XLOC_083376-F	ACAGTTACATTGCAAAGGAGC
XLOC_083376-R	GTCTTAGTCCCCGTGGTGAA
XLOC_174535-F	CCAGGATTTGCAAGCAGTGA
XLOC_174535-R	TCACAGGACATAGGCACAGG
XLOC_146842-F	TGTTTCACCCCACGAGAACT
XLOC_146842-R	AATCCTTGCCCACTCCTTCA
XLOC_065278-F	GTTCCTGCCCTAACTTCCCT
XLOC_065278-R	GCTTGGGAGGGTGTCTTAGT
XLOC_083385-F	CTTCACTGCTTCAAGGCCTG
XLOC_083385-R	AACTCAAGCTGACTGACCCA
XLOC_146853-F	AATGTCAGGAGCGAAGGGAA
XLOC_146853-R	ATTCCCTTTCCCGGTTTCCC
XLOC_174287-F	CCCAGTCCAACACAAGAACG
XLOC_174287-R	CCCAAGGTCAAGTTTCTGCC
XLOC_133837-F	GCCTCGGTTGGTATGGAACT
XLOC_133837-R	ATGAGGTAGGAGCTGGATGG
XLOC_172336-F	CCTCACCGCCTCTTATGACT
XLOC_172336-R	GGGAGTAGCAAGAAGGAGGG
XLOC_130885-F	GCAGAAACCGTTGTCACAGT
XLOC_130885-R	TGCTGCACTGAAATGAACCC
XLOC_150864-F	GGCAGAGTACCAATGAGAGGA
XLOC_150864-R	GGCCAACCTTTCTGCTCATAG
XLOC_108671-F	TTGTTGTTTTGGGCCTCTGG
XLOC_108671-R	CAGGCTGGGAAGTGGTAGAA
XLOC_080446-F	TGCTGGGCCTTGAATTCATT
XLOC_080446-R	TTTGTCCATGCAGAGTGTGG
XLOC_000412-F	TTTCTCCTCCACTGCCTCTG
XLOC_000412-R	AGGAGGACAGGGAAGGTTTG
GAPDH-F	CCTTCATTGACCTCAACTACATG
GAPDH-R	CTTCTCCATGGTGGTGAAGAC
