# Supplementary material for: Systemic functional enrichment and ceRNA network identification following peripheral nerve injury
Source: Mol Brain. 2018 Dec 17;11:73. doi: 10.1186/s13041-018-0421-4 (PMC6297964; doi:10.1186/s13041-018-0421-4)
Supplement: Supplementary file 2 — Table S2. List of significantly differentially expressed RNAs in the sciatic nerve segments after injury. RNAs with fold change> 10 or < − 10 and FDR < 0.001 as compared with 0 day control were considered as significantly differentially expressed. Gene ID, gene symbol, log2Ratio, fold change, p-value, and FDR of significantly differentially expressed mRNAs and lncRNAs were listed. (XLSX 379 kb) [file 13041_2018_421_MOESM2_ESM.xlsx]

## Sheet: all
	geneLength	SN0dA-Expression	SN1dB-Expression	SN0dA-RPKM	SN1dB-RPKM	log2.Ratio(SN1dB/SN0dA)	Foldchange	Up-Down-Regulation(SN1dB/SN0dA)	P-value	FDR	Symbol	Description	GO.Component	GO.Function	GO.Process	Blast.nr
XLOC_015768	212	19	0	1.54498	0.001	-10.5934	0.000647258	Down	8.26812e-06	1.868e-05	-	-	-	-	-	-
XLOC_037444	214	18	0	1.44999	0.001	-10.5018	0.000689662	Down	1.5367e-05	3.37712e-05	-	-	-	-	-	-
XLOC_050557	254	21	0	1.42525	0.001	-10.477	0.000701632	Down	2.39356e-06	5.66434e-06	-	-	-	-	-	-
XLOC_068656	253	20	0	1.36274	0.001	-10.4123	0.000733813	Down	4.44862e-06	1.02895e-05	-	-	-	-	-	-
XLOC_018635	241	17	0	1.21601	0.001	-10.2479	0.000822362	Down	2.85608e-05	6.09843e-05	-	-	-	-	-	-
XLOC_102131	1120	45	0	0.692627	0.001	-9.43593	0.00144378	Down	8.29272e-13	2.86709e-12	-	-	-	-	-	-
64104	1336	43	0	0.554839	0.001	-9.11593	0.00180232	Down	2.86456e-12	9.7069e-12	Tnmd	tenomodulin	GO:0031224//intrinsic to membrane	-	GO:0001525//angiogenesis;GO:0001885//endothelial cell development;GO:0001935//endothelial cell proliferation	gi|11560123|ref|NP_071626.1|/1.72808e-154/tenomodulin [Rattus norvegicus]
360268	1303	35	0	0.463051	0.001	-8.85503	0.00215959	Down	4.07858e-10	1.24908e-09	ste2	estrogen sulfotransferase	GO:0005635//nuclear envelope;GO:0044444//cytoplasmic part	GO:0008146//sulfotransferase activity;GO:0008289//lipid binding	GO:0006790//sulfur compound metabolic process;GO:0008202//steroid metabolic process;GO:0022414//reproductive process	gi|56090198|ref|NP_001007719.1|/5.86661e-176/estrogen sulfotransferase [Rattus norvegicus]
680858	609	13	0	0.367986	0.001	-8.52351	0.0027175	Down	0.000340796	0.000650014	Tmem40	transmembrane protein 40	-	-	-	gi|300797285|ref|NP_001178502.1|/1.73421e-74/transmembrane protein 40 [Rattus norvegicus]
303743	2041	37	0	0.31251	0.001	-8.28776	0.0031999	Down	1.18072e-10	3.71843e-10	Notum	notum pectinacetylesterase homolog (Drosophila)	-	GO:0003824//catalytic activity	-	gi|195927013|ref|NP_001013997.2|/0/notum pectinacetylesterase homolog precursor [Rattus norvegicus]
171518	1715	18	0	0.180931	0.001	-7.4993	0.00552696	Down	1.5367e-05	3.37693e-05	Cyp2c22	cytochrome P450, family 2, subfamily c, polypeptide 22	GO:0031090//organelle membrane;GO:0042598;GO:0043231//intracellular membrane-bounded organelle	GO:0005506//iron ion binding;GO:0016712//oxidoreductase activity, acting on paired donors, with incorporation or reduction of molecular oxygen, reduced flavin or flavoprotein as one donor, and incorporation of one atom of oxygen	GO:0008152//metabolic process	gi|19924039|ref|NP_612521.1|/0/cytochrome P450 2C70 [Rattus norvegicus]
252833	1660	17	0	0.176541	0.001	-7.46386	0.0056644	Down	2.85608e-05	6.09741e-05	Gdf7	growth differentiation factor 7	GO:0044421//extracellular region part	GO:0005102//receptor binding;GO:0042802//identical protein binding	GO:0001763//morphogenesis of a branching structure;GO:0001841//neural tube formation;GO:0001934//positive regulation of protein phosphorylation;GO:0003006//developmental process involved in reproduction;GO:0006935//chemotaxis;GO:0007178//transmembrane receptor protein serine/threonine kinase signaling pathway;GO:0007420//brain development;GO:0021515//cell differentiation in spinal cord;GO:0045597…	gi|281332214|ref|NP_001163821.1|/1.03681e-146/growth/differentiation factor 7 precursor [Rattus norvegicus]
192223	2258	20	0	0.15269	0.001	-7.25446	0.00654921	Down	4.44862e-06	1.02889e-05	Opn4	opsin 4	GO:0031224//intrinsic to membrane	GO:0004930//G-protein coupled receptor activity;GO:0016918//retinal binding	GO:0006464//cellular protein modification process;GO:0007166//cell surface receptor signaling pathway;GO:0007623//circadian rhythm;GO:0009583//detection of light stimulus;GO:0050953//sensory perception of light stimulus	gi|20302016|ref|NP_620215.1|/0/melanopsin [Rattus norvegicus]
292671	2713	441	5	2.80217	0.0370037	-6.24273	0.0132054	Down	6.52066e-110	7.26921e-109	Mill1	MHC I like leukocyte 1	GO:0042611;GO:0046658//anchored to plasma membrane	GO:0005102//receptor binding	GO:0002757//immune response-activating signal transduction;GO:0033189//response to vitamin A;GO:0042110//T cell activation;GO:0050687//negative regulation of defense response to virus	gi|58865432|ref|NP_001011931.1|/0/MHC I like leukocyte 1 precursor [Rattus norvegicus]
24172	1804	438	9	4.18545	0.100168	-5.38489	0.0239325	Down	2.4488e-103	2.60136e-102	Adh1	alcohol dehydrogenase 1 (class I)	GO:0000267//cell fraction;GO:0043231//intracellular membrane-bounded organelle;GO:0044444//cytoplasmic part	GO:0000166//nucleotide binding;GO:0004022//alcohol dehydrogenase (NAD) activity;GO:0042802//identical protein binding;GO:0043178//alcohol binding;GO:0046914//transition metal ion binding	GO:0001523//retinoid metabolic process;GO:0006067//ethanol metabolic process;GO:0006117//acetaldehyde metabolic process;GO:0009887//organ morphogenesis;GO:0030534//adult behavior;GO:0033189//response to vitamin A;GO:0048545//response to steroid hormone stimulus	gi|21070353|gb|AAM34269.1|AF508795_1/0/ADH-like protein [Rattus norvegicus]
362282	2644	2210	51	14.4091	0.387287	-5.21743	0.026878	Down	0	0	Pck1	phosphoenolpyruvate carboxykinase 1 (soluble)	GO:0000267//cell fraction;GO:0031981//nuclear lumen;GO:0044444//cytoplasmic part	GO:0004611//phosphoenolpyruvate carboxykinase activity;GO:0016772//transferase activity, transferring phosphorus-containing groups;GO:0032561//guanyl ribonucleotide binding;GO:0046914//transition metal ion binding	GO:0006006//glucose metabolic process;GO:0006090//pyruvate metabolic process;GO:0006796//phosphate-containing compound metabolic process;GO:0033500//carbohydrate homeostasis;GO:0043434//response to peptide hormone stimulus;GO:0043648//dicarboxylic acid metabolic process	gi|297343132|pdb|3MOE|A/0/Chain A, The Structure Of Rat Cytosolic Pepck Mutant A467g In Complex With Beta-Sulfopyruvate And Gtp
688613	823	867	22	18.1604	0.536719	-5.08048	0.0295545	Down	1.01887e-197	1.76162e-196	LOC688613	hypothetical protein LOC688613	-	-	-	gi|198442829|ref|NP_001128317.1|/4.61891e-49/uncharacterized protein LOC688613 [Rattus norvegicus]
25357	1300	2448	65	32.4618	1.00391	-5.01504	0.0309258	Down	0	0	Thrsp	thyroid hormone responsive	GO:0044444//cytoplasmic part	GO:0042802//identical protein binding	GO:0009889//regulation of biosynthetic process;GO:0019432//triglyceride biosynthetic process	gi|149068933|gb|EDM18485.1|/1.18867e-68/thyroid hormone responsive protein, isoform CRA_b [Rattus norvegicus]
246245	2040	5470	148	46.2234	1.45665	-4.9879	0.0315133	Down	0	0	Fmo2	flavin containing monooxygenase 2	GO:0005789//endoplasmic reticulum membrane;GO:0031224//intrinsic to membrane;GO:0033643;GO:0042598	GO:0000166//nucleotide binding;GO:0016709//oxidoreductase activity, acting on paired donors, with incorporation or reduction of molecular oxygen, NAD(P)H as one donor, and incorporation of one atom of oxygen;GO:0050662//coenzyme binding	GO:0019748//secondary metabolic process;GO:0046496//nicotinamide nucleotide metabolic process;GO:0055114//oxidation-reduction process	gi|78214354|ref|NP_653338.2|/0/dimethylaniline monooxygenase [N-oxide-forming] 2 [Rattus norvegicus]
XLOC_013431	215	36	1	2.88648	0.0933869	-4.94995	0.0323532	Down	3.97028e-09	1.15311e-08	-	-	-	-	-	-
25512	4245	106	3	0.43046	0.0141895	-4.92298	0.0329636	Down	6.9288e-25	3.27474e-24	Phex	phosphate regulating endopeptidase homolog, X-linked	GO:0016021//integral to membrane;GO:0043231//intracellular membrane-bounded organelle;GO:0044444//cytoplasmic part	GO:0004175//endopeptidase activity;GO:0008238//exopeptidase activity;GO:0046914//transition metal ion binding	GO:0007154//cell communication;GO:0009888//tissue development;GO:0019538//protein metabolic process;GO:0043412//macromolecule modification;GO:0048731	gi|6981356|ref|NP_037136.1|/0/metalloendopeptidase homolog PEX [Rattus norvegicus]
29557	5923	1049	32	3.05308	0.108476	-4.81482	0.0355299	Down	2.61642e-232	5.13496e-231	Myh7	myosin, heavy chain 7, cardiac muscle, beta	GO:0005924//cell-substrate adherens junction;GO:0016460//myosin II complex;GO:0030016//myofibril;GO:0031981//nuclear lumen	GO:0003774//motor activity;GO:0005198//structural molecule activity;GO:0008092//cytoskeletal protein binding;GO:0032559;GO:0042623//ATPase activity, coupled;GO:0042802//identical protein binding;GO:0046983//protein dimerization activity	GO:0006936//muscle contraction;GO:0006979//response to oxidative stress;GO:0008016//regulation of heart contraction;GO:0009207;GO:0010927;GO:0031032//actomyosin structure organization;GO:0033121;GO:0043009//chordate embryonic development;GO:0048747//muscle fiber development;GO:0055008//cardiac muscle tissue morphogenesis	gi|8393807|ref|NP_058936.1|/0/myosin-7 [Rattus norvegicus]
305431	1245	61	2	0.844628	0.0322541	-4.71076	0.0381874	Down	1.82615e-14	6.70219e-14	Stk32b	serine/threonine kinase 32B	-	GO:0004672//protein kinase activity;GO:0032559;GO:0043169//cation binding	GO:0006464//cellular protein modification process	gi|157821711|ref|NP_001100694.1|/0/serine/threonine-protein kinase 32B [Rattus norvegicus]
498392	1874	2509	86	23.08	0.921411	-4.64666	0.0399225	Down	0	0	Cytl1	cytokine like 1	-	GO:0030528//transcription regulator activity	GO:0006357//regulation of transcription from RNA polymerase II promoter;GO:0030154//cell differentiation;GO:0030166//proteoglycan biosynthetic process;GO:0043388//positive regulation of DNA binding	gi|197384591|ref|NP_001128076.1|/8.00948e-66/cytokine-like protein 1 precursor [Rattus norvegicus]
64345	2076	373	13	3.09732	0.12573	-4.62262	0.0405933	Down	1.1025e-81	9.91318e-81	Hif3a	hypoxia inducible factor 3, alpha subunit	GO:0043231//intracellular membrane-bounded organelle	GO:0001071//nucleic acid binding transcription factor activity;GO:0003676//nucleic acid binding;GO:0003702//RNA polymerase II transcription factor activity;GO:0060089	GO:0006357//regulation of transcription from RNA polymerase II promoter;GO:0006950//response to stress	gi|11968112|ref|NP_071973.1|/0/hypoxia-inducible factor 3-alpha [Rattus norvegicus]
293710	2793	225	8	1.38873	0.05751	-4.5938	0.0414121	Down	1.24928e-49	8.32179e-49	Lgals12	lectin, galactoside-binding, soluble, 12	GO:0043231//intracellular membrane-bounded organelle	GO:0048030	GO:0006917//induction of apoptosis	gi|157821763|ref|NP_001099803.1|/0/galectin-12 [Rattus norvegicus]
25608	3290	488	18	2.55699	0.10985	-4.54084	0.0429608	Down	2.53734e-105	2.73097e-104	Lep	leptin	GO:0044421//extracellular region part	GO:0051427	GO:0001816//cytokine production;GO:0006071//glycerol metabolic process;GO:0006094//gluconeogenesis;GO:0006357//regulation of transcription from RNA polymerase II promoter;GO:0006606//protein import into nucleus;GO:0006631//fatty acid metabolic process;GO:0006694//steroid biosynthetic process;GO:0006811//ion transport;GO:0006915//apoptotic process;GO:0006950//response to stress;GO:0007159//leukocy…	gi|6981148|ref|NP_037208.1|/1.03323e-69/leptin precursor [Rattus norvegicus]
366274	3703	325	12	1.51298	0.0650657	-4.53936	0.0430048	Down	1.32722e-70	1.08523e-69	Ntsr1	neurotensin receptor 1	GO:0016021//integral to membrane;GO:0043231//intracellular membrane-bounded organelle	GO:0008188//neuropeptide receptor activity	GO:0007186//G-protein coupled receptor signaling pathway;GO:0007267//cell-cell signaling;GO:0007626//locomotory behavior	gi|157822691|ref|NP_001102437.1|/0/neurotensin receptor type 1 [Rattus norvegicus]
494244	2607	54	2	0.357074	0.0154033	-4.53491	0.0431376	Down	1.11263e-12	3.82985e-12	Bin2a	beta-galactosidase-like protein	-	GO:0015925;GO:0043167//ion binding	GO:0044238//primary metabolic process	gi|57222332|ref|NP_001009524.1|/0/beta-galactosidase-like protein [Rattus norvegicus]
314771	1972	769	29	6.7224	0.295267	-4.50888	0.0439229	Down	2.12964e-164	3.20147e-163	Kera	keratocan	GO:0031012//extracellular matrix	-	-	gi|157821417|ref|NP_001101557.1|/0/keratocan precursor [Rattus norvegicus]
24300	1905	105	4	0.950166	0.0421589	-4.49427	0.0443701	Down	1.60971e-23	7.4071e-23	Cyp2b1	cytochrome P450, family 2, subfamily b, polypeptide 1	GO:0031090//organelle membrane;GO:0042598	GO:0005506//iron ion binding;GO:0016712//oxidoreductase activity, acting on paired donors, with incorporation or reduction of molecular oxygen, reduced flavin or flavoprotein as one donor, and incorporation of one atom of oxygen	GO:0006629//lipid metabolic process;GO:0010038//response to metal ion;GO:0042493//response to drug;GO:0043434//response to peptide hormone stimulus;GO:0044237//cellular metabolic process	gi|198442825|ref|NP_001128316.1|/0/cytochrome P450 2B1 precursor [Rattus norvegicus]
502083	663	78	3	2.02808	0.0908515	-4.48046	0.0447967	Down	9.9049e-18	3.98409e-17	Cldn24	claudin 24	GO:0005886//plasma membrane;GO:0044425//membrane part	-	-	gi|158635934|ref|NP_001103614.1|/2.89597e-84/claudin 24 [Rattus norvegicus]
500292	1666	2597	104	26.8721	1.25338	-4.42221	0.0466424	Down	0	0	Cidec	cell death-inducing DFFA-like effector c	GO:0005924//cell-substrate adherens junction;GO:0043231//intracellular membrane-bounded organelle;GO:0044444//cytoplasmic part	-	GO:0012502//induction of programmed cell death	gi|148667053|gb|EDK99469.1|/3.15137e-127/cell death-inducing DFFA-like effector c, isoform CRA_d [Mus musculus]//gi|348605174|ref|NP_001019504.2|/2.82295e-128/cell death activator CIDE-3 isoform 1 [Rattus norvegicus]//gi|348605174|ref|NP_001019504.2|/4.07633e-127/cell death activator CIDE-3 isoform 1 [Rattus norvegicus]
245921	1895	199	8	1.81029	0.0847628	-4.41665	0.0468227	Down	4.8071e-43	2.9595e-42	Acvr1c	activin A receptor, type IC	GO:0031224//intrinsic to membrane;GO:0043235//receptor complex;GO:0044424//intracellular part	GO:0017002//activin-activated receptor activity;GO:0032403//protein complex binding;GO:0032559;GO:0043169//cation binding;GO:0070696//transmembrane receptor protein serine/threonine kinase binding	GO:0001832//blastocyst growth;GO:0006464//cellular protein modification process;GO:0006796//phosphate-containing compound metabolic process;GO:0006915//apoptotic process;GO:0007179//transforming growth factor beta receptor signaling pathway;GO:0009746;GO:0009855//determination of bilateral symmetry;GO:0010876//lipid localization;GO:0021543//pallium development;GO:0022037//metencephalon developmen…	gi|20806129|ref|NP_620790.1|/0/activin receptor type-1C precursor [Rattus norvegicus]
300340	1597	194	8	2.09412	0.10058	-4.37994	0.0480295	Down	8.75602e-42	5.31641e-41	Mmp27	matrix metallopeptidase 27	GO:0044421//extracellular region part	GO:0004175//endopeptidase activity;GO:0046914//transition metal ion binding	GO:0019538//protein metabolic process	gi|157818495|ref|NP_001100269.1|/0/matrix metalloproteinase-27 precursor [Rattus norvegicus]
29335	1358	24	1	0.304661	0.0147851	-4.36499	0.0485298	Down	4.67848e-06	1.07789e-05	Oprk1	opioid receptor, kappa 1	GO:0016021//integral to membrane	GO:0004985//opioid receptor activity	GO:0002376//immune system process;GO:0007188//adenylate cyclase-modulating G-protein coupled receptor signaling pathway;GO:0007267//cell-cell signaling;GO:0019058//viral infectious cycle;GO:0050877//neurological system process	gi|8393879|ref|NP_058863.1|/0/kappa-type opioid receptor [Rattus norvegicus]
317204	4385	24	1	0.094351	0.00457883	-4.36499	0.0485298	Down	4.67848e-06	1.07796e-05	Pcdh11x	protocadherin 11 X-linked	-	-	-	gi|403420604|ref|NP_001258157.1|/0/protocadherin 11 X-linked precursor [Rattus norvegicus]
291863	1939	301	13	2.67605	0.134614	-4.3132	0.0503033	Down	1.75811e-63	1.34843e-62	LOC291863	carboxylesterase-like	GO:0044432//endoplasmic reticulum part	GO:0004091//carboxylesterase activity	GO:0006732//coenzyme metabolic process;GO:0042221//response to chemical stimulus;GO:0051969	gi|62078513|ref|NP_001013911.1|/0/carboxylesterase-like precursor [Rattus norvegicus]
84493	1916	3298	147	29.6729	1.54045	-4.26773	0.0519142	Down	0	0	Fmo3	flavin containing monooxygenase 3	GO:0005789//endoplasmic reticulum membrane;GO:0031224//intrinsic to membrane;GO:0042598	GO:0000166//nucleotide binding;GO:0016709//oxidoreductase activity, acting on paired donors, with incorporation or reduction of molecular oxygen, NAD(P)H as one donor, and incorporation of one atom of oxygen;GO:0031406//carboxylic acid binding;GO:0050662//coenzyme binding	GO:0044237//cellular metabolic process	gi|148539991|ref|NP_445885.2|/0/dimethylaniline monooxygenase [N-oxide-forming] 3 [Rattus norvegicus]
25645	2185	44	2	0.347141	0.0183782	-4.23946	0.0529416	Down	3.74002e-10	1.14906e-09	Adrb3	adrenoceptor beta 3	GO:0005626//insoluble fraction;GO:0016021//integral to membrane;GO:0043231//intracellular membrane-bounded organelle;GO:0043234//protein complex	GO:0004939//beta-adrenergic receptor activity;GO:0031690//adrenergic receptor binding;GO:0042802//identical protein binding;GO:0043176//amine binding	GO:0001659//temperature homeostasis;GO:0001993//regulation of systemic arterial blood pressure by norepinephrine-epinephrine;GO:0002021//response to dietary excess;GO:0002029//desensitization of G-protein coupled receptor protein signaling pathway;GO:0006897//endocytosis;GO:0006950//response to stress;GO:0007188//adenylate cyclase-modulating G-protein coupled receptor signaling pathway;GO:0007631…	gi|149057856|gb|EDM09099.1|/0/adrenergic receptor, beta 3, isoform CRA_a [Rattus norvegicus]
25571	2115	42	2	0.342329	0.0189865	-4.17234	0.0554626	Down	1.18589e-09	3.54656e-09	Ttpa	tocopherol (alpha) transfer protein	GO:0005768//endosome	GO:0019842//vitamin binding	GO:0001701//in utero embryonic development;GO:0006775;GO:0009628//response to abiotic stimulus;GO:0010721//negative regulation of cell development;GO:0031667//response to nutrient levels;GO:0042221//response to chemical stimulus;GO:0044238//primary metabolic process;GO:0048513//organ development;GO:0051234//establishment of localization	gi|149045505|gb|EDL98505.1|/1.30941e-144/tocopherol (alpha) transfer protein, isoform CRA_b [Rattus norvegicus]
XLOC_101729	2359	540	26	3.94612	0.221294	-4.1564	0.0560788	Down	5.16774e-110	5.76265e-109	-	-	-	-	-	-
296499	999	103	5	1.77737	0.100491	-4.1446	0.0565395	Down	5.26274e-22	2.34131e-21	Dlx2	distal-less homeobox 2	GO:0043231//intracellular membrane-bounded organelle	GO:0003677//DNA binding;GO:0003723//RNA binding	GO:0001763//morphogenesis of a branching structure;GO:0003002//regionalization;GO:0009888//tissue development;GO:0010551;GO:0021543//pallium development;GO:0021872//forebrain generation of neurons;GO:0021892//cerebral cortex GABAergic interneuron differentiation;GO:0021988//olfactory lobe development;GO:0042476//odontogenesis;GO:0045686//negative regulation of glial cell differentiation;GO:004870…	gi|300795593|ref|NP_001178675.1|/1.17523e-135/homeobox protein DLX-2 [Rattus norvegicus]
64358	6736	493	24	1.26168	0.0715375	-4.14051	0.0567001	Down	2.61412e-100	2.71825e-99	Kcna6	potassium voltage gated channel, shaker related subfamily, member 6	GO:0005887//integral to plasma membrane	GO:0005267//potassium channel activity	GO:0030001//metal ion transport;GO:0034220//ion transmembrane transport	gi|253970439|ref|NP_076444.1|/0/potassium voltage-gated channel subfamily A member 6 [Rattus norvegicus]
114518	1938	210	11	1.86797	0.113963	-4.03484	0.0610088	Down	8.7236e-43	5.35352e-42	Slc7a10	solute carrier family 7 (neutral amino acid transporter light chain, asc system), member 10	GO:0016021//integral to membrane;GO:0043005//neuron projection	GO:0005488//binding;GO:0015179//L-amino acid transmembrane transporter activity;GO:0022889	GO:0015807//L-amino acid transport;GO:0032328//alanine transport;GO:0032329	gi|47087199|ref|NP_446178.2|/0/asc-type amino acid transporter 1 [Rattus norvegicus]
XLOC_017035	223	19	1	1.46877	0.0900367	-4.02795	0.0613008	Down	8.4658e-05	0.000172524	-	-	-	-	-	-
XLOC_019219	226	18	1	1.373	0.0888415	-3.94995	0.0647064	Down	0.000150245	0.000297733	-	-	-	-	-	-
316559	1675	178	10	1.83194	0.11987	-3.93383	0.0654334	Down	7.80022e-36	4.38672e-35	Slc19a3	solute carrier family 19 (thiamine transporter), member 3	GO:0016021//integral to membrane	GO:0015291//secondary active transmembrane transporter activity;GO:0016597//amino acid binding;GO:0051183//vitamin transporter activity	GO:0006790//sulfur compound metabolic process;GO:0006865//amino acid transport;GO:0015888//thiamine transport	gi|157822875|ref|NP_001101698.1|/0/thiamine transporter 2 [Rattus norvegicus]
290646	2161	477	27	3.80512	0.250861	-3.92298	0.0659272	Down	1.78087e-93	1.76791e-92	Pde4c	phosphodiesterase 4C, cAMP-specific	GO:0044444//cytoplasmic part	GO:0004114//3',5'-cyclic-nucleotide phosphodiesterase activity;GO:0043169//cation binding	GO:0006195//purine nucleotide catabolic process;GO:0050796//regulation of insulin secretion	gi|454526968|ref|NP_001263694.1|/0/cAMP-specific 3',5'-cyclic phosphodiesterase 4C [Rattus norvegicus]
498997	1006	70	4	1.19951	0.0798337	-3.90931	0.0665551	Down	9.13764e-15	3.37949e-14	Rspo3	R-spondin 3	-	GO:0001664//G-protein coupled receptor binding;GO:0005539//glycosaminoglycan binding	GO:0016055//Wnt receptor signaling pathway;GO:0048598//embryonic morphogenesis	gi|155369662|ref|NP_001094460.1|/6.77145e-115/R-spondin-3 precursor [Rattus norvegicus]
314472	2422	437	25	3.11037	0.207248	-3.90766	0.0666313	Down	1.60975e-85	1.49256e-84	Tmem179	transmembrane protein 179	GO:0044464//cell part	-	-	gi|187282043|ref|NP_001119752.1|/2.6586e-104/transmembrane protein 179 [Rattus norvegicus]
303382	1244	157	9	2.17563	0.14526	-3.90472	0.0667671	Down	1.35085e-31	7.11492e-31	Rasl10b	RAS-like, family 10, member B	GO:0016020//membrane	GO:0017111//nucleoside-triphosphatase activity;GO:0032561//guanyl ribonucleotide binding	GO:0035556//intracellular signal transduction	gi|300793643|ref|NP_001178577.1|/6.43141e-116/ras-like protein family member 10B [Rattus norvegicus]
XLOC_067021	234	17	1	1.25239	0.0858042	-3.86749	0.0685126	Down	0.000266048	0.00051226	-	-	-	-	-	-
24783	3942	17	1	0.0743425	0.00509728	-3.86639	0.0685648	Down	0.000266048	0.000512285	Slc9a2	solute carrier family 9, subfamily A (NHE2, cation proton antiporter 2), member 2	GO:0031224//intrinsic to membrane;GO:0042995//cell projection;GO:0044459//plasma membrane part	GO:0005451//monovalent cation:hydrogen antiporter activity	GO:0006818//hydrogen transport;GO:0030001//metal ion transport;GO:0033036;GO:0055067	gi|164519095|ref|NP_001106806.1|/0/sodium/hydrogen exchanger 2 isoform 1 precursor [Rattus norvegicus]
317470	2549	203	12	1.37288	0.0945226	-3.8604	0.0688501	Down	3.90588e-40	2.32877e-39	Egfl6	EGF-like-domain, multiple 6	GO:0005578//proteinaceous extracellular matrix;GO:0044464//cell part	GO:0005102//receptor binding;GO:0046872//metal ion binding	GO:0010810//regulation of cell-substrate adhesion;GO:0032501//multicellular organismal process;GO:0043062//extracellular structure organization;GO:0048869//cellular developmental process	gi|157823055|ref|NP_001101724.1|/0/epidermal growth factor-like protein 6 precursor [Rattus norvegicus]
306147	4039	347	21	1.48102	0.104393	-3.8265	0.070487	Down	3.64206e-67	2.89951e-66	Slitrk1	SLIT and NTRK-like family, member 1	GO:0031224//intrinsic to membrane	-	GO:0048667//cell morphogenesis involved in neuron differentiation	gi|50511177|dbj|BAD32574.1|/0/mKIAA1910 protein [Mus musculus]
300051	2238	32	2	0.246487	0.017943	-3.78002	0.0727946	Down	3.56018e-07	9.08198e-07	Slc39a4	solute carrier family 39 (zinc transporter), member 4	GO:0010008//endosome membrane;GO:0031224//intrinsic to membrane;GO:0031410//cytoplasmic vesicle;GO:0044459//plasma membrane part	GO:0046915//transition metal ion transmembrane transporter activity	GO:0006829//zinc ion transport;GO:0009267//cellular response to starvation	gi|117940015|ref|NP_001071137.1|/0/zinc transporter ZIP4 precursor [Rattus norvegicus]
83783	1227	11295	725	158.689	11.8636	-3.74158	0.0747603	Down	0	0	Sult1a1	sulfotransferase family, cytosolic, 1A, phenol-preferring, member 1	GO:0044444//cytoplasmic part	GO:0008146//sulfotransferase activity;GO:0030554//adenyl nucleotide binding;GO:0042802//identical protein binding	GO:0006576//cellular biogenic amine metabolic process;GO:0006790//sulfur compound metabolic process;GO:0008015//blood circulation;GO:0008202//steroid metabolic process;GO:0009698//phenylpropanoid metabolic process;GO:0018958//phenol-containing compound metabolic process;GO:0031960//response to corticosteroid stimulus	gi|13929194|ref|NP_114022.1|/1.99645e-162/sulfotransferase 1A1 [Rattus norvegicus]
94199	1580	332	22	3.62231	0.27957	-3.69563	0.0771799	Down	1.21671e-62	9.24685e-62	Dpep1	dipeptidase 1 (renal)	GO:0005902//microvillus;GO:0031224//intrinsic to membrane;GO:0044459//plasma membrane part	GO:0008237//metallopeptidase activity;GO:0008238//exopeptidase activity;GO:0043169//cation binding	GO:0019538//protein metabolic process	gi|16758372|ref|NP_446043.1|/0/dipeptidase 1 precursor [Rattus norvegicus]
25342	1167	45	3	0.664732	0.0516149	-3.68691	0.0776476	Down	1.62372e-09	4.82512e-09	Oxtr	oxytocin receptor	GO:0005911//cell-cell junction;GO:0016021//integral to membrane;GO:0042995//cell projection	GO:0008528//G-protein coupled peptide receptor activity	GO:0000165//MAPK cascade;GO:0006950//response to stress;GO:0007166//cell surface receptor signaling pathway;GO:0007320//insemination;GO:0007589//body fluid secretion;GO:0007611//learning or memory;GO:0007631//feeding behavior;GO:0008217//regulation of blood pressure;GO:0014061//regulation of norepinephrine secretion;GO:0014073;GO:0014075//response to amine stimulus;GO:0022602//ovulation cycle pro…	gi|9845279|ref|NP_037003.2|/0/oxytocin receptor [Rattus norvegicus]
25623	2386	148	10	1.06929	0.08415	-3.66755	0.0786969	Down	1.59436e-28	8.00812e-28	Gys2	glycogen synthase 2	GO:0000267//cell fraction;GO:0015629//actin cytoskeleton;GO:0044444//cytoplasmic part	GO:0035251//UDP-glucosyltransferase activity;GO:0042802//identical protein binding;GO:0048029//monosaccharide binding	GO:0005977//glycogen metabolic process;GO:0009746;GO:0019318//hexose metabolic process	gi|6981002|ref|NP_037221.1|/0/glycogen [starch] synthase, liver [Rattus norvegicus]
361560	2046	59	4	0.497109	0.0392535	-3.66267	0.0789637	Down	4.41926e-12	1.48492e-11	Vstm2b	V-set and transmembrane domain containing 2B	-	-	-	gi|157824160|ref|NP_001101949.1|/5.35093e-95/V-set and transmembrane domain-containing protein 2B precursor [Rattus norvegicus]
60393	2177	44	3	0.348417	0.0276686	-3.65449	0.0794123	Down	2.83774e-09	8.33585e-09	Sult1d1	sulfotransferase family 1D, member 1	-	GO:0008146//sulfotransferase activity	-	gi|11120724|ref|NP_068537.1|/0/sulfotransferase 1 family member D1 [Rattus norvegicus]
XLOC_165677	4225	2677	187	10.9226	0.888668	-3.61953	0.0813603	Down	0	0	-	-	-	-	-	-
117271	5272	355	25	1.1608	0.0952114	-3.60784	0.0820221	Down	1.28016e-65	1.00272e-64	Hrk	harakiri, BCL2 interacting protein (contains only BH3 domain)	-	-	-	gi|149063487|gb|EDM13810.1|/3.90404e-21/rCG21102 [Rattus norvegicus]
85497	2458	3051	219	21.3976	1.7889	-3.5803	0.0836029	Down	0	0	Klf15	Kruppel-like factor 15	GO:0043231//intracellular membrane-bounded organelle	GO:0000982//RNA polymerase II core promoter proximal region sequence-specific DNA binding transcription factor activity;GO:0003676//nucleic acid binding;GO:0046914//transition metal ion binding	GO:0008645//hexose transport;GO:0010551;GO:0030154//cell differentiation	gi|16758966|ref|NP_445988.1|/0/Krueppel-like factor 15 [Rattus norvegicus]
498034	679	124	9	3.14816	0.266132	-3.5643	0.0845357	Down	1.37103e-23	6.31941e-23	Fn3k	fructosamine 3 kinase	GO:0000267//cell fraction;GO:0044444//cytoplasmic part	GO:0016301//kinase activity	GO:0006040//amino sugar metabolic process;GO:0006520//cellular amino acid metabolic process;GO:0006796//phosphate-containing compound metabolic process	gi|11528496|ref|NP_071297.1|/1.71286e-119/fructosamine-3-kinase isoform a [Mus musculus]
29272	2819	467	34	2.85579	0.242163	-3.55984	0.0847972	Down	6.54748e-85	6.04161e-84	Dpp6	dipeptidylpeptidase 6	GO:0031224//intrinsic to membrane	GO:0008238//exopeptidase activity	GO:0009987//cellular process;GO:0019538//protein metabolic process	gi|12408298|ref|NP_074041.1|/0/dipeptidyl aminopeptidase-like protein 6 [Rattus norvegicus]
306081	5179	1549	114	5.15597	0.44196	-3.54426	0.0857182	Down	0.000000000000000000000000000000000000000000000000000000000000000000000000000000000000000000000000000000000000000000000000000000000000000000000000000000000000000000000000000000000000000000000000000000000000000000000000000000000000000000000000000000000000000000000000000000000000909456	0.0000000000000000000000000000000000000000000000000000000000000000000000000000000000000000000000000000000000000000000000000000000000000000000000000000000000000000000000000000000000000000000000000000000000000000000000000000000000000000000000000000000000000000000000000000000000207599572285714	Pcdh20	protocadherin 20	GO:0031224//intrinsic to membrane	GO:0046872//metal ion binding	GO:0016337//cell-cell adhesion	gi|157822707|ref|NP_001100750.1|/0/protocadherin-20 [Rattus norvegicus]
25037	3442	173	13	0.866443	0.0758328	-3.51421	0.0875219	Down	4.97304e-32	2.6385e-31	Mobp	myelin-associated oligodendrocyte basic protein	GO:0031981//nuclear lumen;GO:0044444//cytoplasmic part	GO:0005198//structural molecule activity	GO:0048731	gi|7330691|gb|AAF60192.1|/5.63729e-34/MOBP170 [Mus musculus]
XLOC_157652	3652	2564	194	12.103	1.06658	-3.50429	0.0881258	Down	0	0	-	-	-	-	-	-
282839	1148	211	16	3.16844	0.279835	-3.50112	0.0883196	Down	1.20257e-38	7.03547e-38	Mc2r	melanocortin 2 receptor (adrenocorticotropic hormone)	GO:0016021//integral to membrane	GO:0004977//melanocortin receptor activity	GO:0006171//cAMP biosynthetic process;GO:0007186//G-protein coupled receptor signaling pathway;GO:0007267//cell-cell signaling	gi|281371364|ref|NP_001093961.1|/4.47252e-169/melanocortin 2 receptor [Rattus norvegicus]
XLOC_114530	9806	8448	664	14.8514	1.35957	-3.44938	0.0915448	Down	0	0	-	-	-	-	-	-
100365773	2752	25	2	0.156602	0.0145917	-3.42388	0.0931772	Down	1.76353e-05	3.85266e-05	LOC100365773	pink-eyed dilution-like	GO:0005764//lysosome;GO:0030659//cytoplasmic vesicle membrane;GO:0031224//intrinsic to membrane	GO:0005488//binding;GO:0015103//inorganic anion transmembrane transporter activity;GO:0015142//tricarboxylic acid transmembrane transporter activity;GO:0015173//aromatic amino acid transmembrane transporter activity	GO:0006582//melanin metabolic process;GO:0006842//tricarboxylic acid transport;GO:0007281//germ cell development;GO:0015698//inorganic anion transport;GO:0015801//aromatic amino acid transport;GO:0042441//eye pigment metabolic process;GO:0050931//pigment cell differentiation	gi|407339767|ref|NP_001258422.1|/0/P protein [Rattus norvegicus]
25312	2651	187	15	1.21601	0.113607	-3.42003	0.0934263	Down	9.36542e-34	5.09728e-33	Dmp1	dentin matrix acidic phosphoprotein 1	GO:0031012//extracellular matrix	GO:0005488//binding	GO:0010810//regulation of cell-substrate adhesion;GO:0030278//regulation of ossification;GO:0043062//extracellular structure organization	gi|148540125|ref|NP_987089.2|/8.28663e-107/dentin matrix acidic phosphoprotein 1 precursor [Rattus norvegicus]
XLOC_026667	3232	755	61	4.02699	0.378951	-3.40962	0.0941028	Down	2.11678e-131	2.6942e-130	-	-	-	-	-	-
246074	4475	33666	2724	129.689	12.2219	-3.40752	0.0942399	Down	0	0	Scd1	stearoyl-Coenzyme A desaturase 1	GO:0031227//intrinsic to endoplasmic reticulum membrane;GO:0042598	GO:0016215;GO:0046914//transition metal ion binding	GO:0006631//fatty acid metabolic process;GO:0008366//axon ensheathment;GO:0010872//regulation of cholesterol esterification;GO:0042742//defense response to bacterium;GO:0044126;GO:0045444//fat cell differentiation	gi|148747464|ref|NP_631931.2|/0/acyl-CoA desaturase 1 [Rattus norvegicus]
291926	2732	37	3	0.233467	0.0220478	-3.40451	0.0944363	Down	1.35862e-07	3.57278e-07	Mylk3	myosin light chain kinase 3	GO:0005856//cytoskeleton;GO:0044444//cytoplasmic part	GO:0004674//protein serine/threonine kinase activity;GO:0032559	GO:0002526//acute inflammatory response;GO:0006464//cellular protein modification process;GO:0030239//myofibril assembly;GO:0051495//positive regulation of cytoskeleton organization;GO:0070555//response to interleukin-1	gi|160961485|ref|NP_001104280.1|/0/myosin light chain kinase 3 [Rattus norvegicus]
XLOC_157653	5455	3754	305	11.8633	1.12261	-3.40157	0.0946292	Down	0	0	-	-	-	-	-	-
79212	4053	1166	96	4.95937	0.475575	-3.38241	0.0958942	Down	1.38378e-200	2.42424e-199	Slc6a1	solute carrier family 6 (neurotransmitter transporter), member 1	GO:0005624//membrane fraction;GO:0016021//integral to membrane;GO:0043005//neuron projection	GO:0005283//sodium:amino acid symporter activity;GO:0005326//neurotransmitter transporter activity;GO:0005488//binding	GO:0001505//regulation of neurotransmitter levels;GO:0007611//learning or memory;GO:0010038//response to metal ion;GO:0014051//gamma-aminobutyric acid secretion;GO:0014073;GO:0015800//acidic amino acid transport;GO:0032228//regulation of synaptic transmission, GABAergic;GO:0034285;GO:0043627//response to estrogen stimulus;GO:0051259//protein oligomerization	gi|13242269|ref|NP_077347.1|/0/sodium- and chloride-dependent GABA transporter 1 [Rattus norvegicus]
364634	13200	1307	109	1.70689	0.165797	-3.36388	0.0971338	Down	1.53307e-223	2.91193e-222	Csmd1	CUB and Sushi multiple domains 1	-	-	-	gi|82617648|ref|NP_001032404.1|/0/CUB and sushi domain-containing protein 1 precursor [Rattus norvegicus]
113902	1938	2091	175	18.5997	1.81305	-3.35879	0.0974773	Down	0	0	Ces1d	carboxylesterase 1D	GO:0044432//endoplasmic reticulum part	GO:0004091//carboxylesterase activity	GO:0006732//coenzyme metabolic process;GO:0042221//response to chemical stimulus;GO:0051969	gi|140969642|ref|NP_579829.3|/0/carboxylesterase 1D precursor [Rattus norvegicus]
25629	2080	1141	96	9.45643	0.926685	-3.35114	0.0979953	Down	1.01085e-194	1.72519e-193	Plin1	perilipin 1	GO:0044444//cytoplasmic part	GO:0005488//binding	GO:0006641//triglyceride metabolic process	gi|6981372|ref|NP_037226.1|/0/perilipin-1 [Rattus norvegicus]
353227	2306	3703	315	27.6821	2.74268	-3.33529	0.0990778	Down	0	0	Zbtb16	zinc finger and BTB domain containing 16	GO:0016020//membrane;GO:0016604//nuclear body;GO:0043234//protein complex;GO:0044444//cytoplasmic part	GO:0001071//nucleic acid binding transcription factor activity;GO:0016564//transcription repressor activity;GO:0042802//identical protein binding;GO:0043566//structure-specific DNA binding;GO:0046914//transition metal ion binding	GO:0001822//kidney development;GO:0003002//regionalization;GO:0006357//regulation of transcription from RNA polymerase II promoter;GO:0006915//apoptotic process;GO:0007399//nervous system development;GO:0008283//cell proliferation;GO:0030097//hemopoiesis;GO:0030326//embryonic limb morphogenesis;GO:0033365//protein localization to organelle;GO:0042078//germ-line stem cell division;GO:0045596//nega…	gi|61557206|ref|NP_001013199.1|/0/zinc finger and BTB domain-containing protein 16 [Rattus norvegicus]
XLOC_027500	245	47	4	3.30702	0.327807	-3.33461	0.0991246	Down	3.26178e-09	9.54199e-09	-	-	-	-	-	-
366792	1317	737	63	9.64688	0.96046	-3.32826	0.0995617	Down	1.27193e-125	1.56589e-124	Mettl7b	methyltransferase like 7B	GO:0031090//organelle membrane;GO:0044444//cytoplasmic part	GO:0016741	GO:0006730//one-carbon metabolic process	gi|66730429|ref|NP_001019447.1|/2.45585e-129/methyltransferase-like protein 7B precursor [Rattus norvegicus]
117130	583	70	6	2.06983	0.206637	-3.32434	0.0998327	Down	3.93704e-13	1.37732e-12	Grifin	galectin-related inter-fiber protein	-	GO:0030246//carbohydrate binding	-	gi|149035008|gb|EDL89728.1|/7.58204e-97/galectin-related inter-fiber protein, isoform CRA_a [Rattus norvegicus]
XLOC_099112	368	8	69	0.374755	3.76466	3.3285	10.0457	Up	1.21102e-15	4.61048e-15	-	-	-	-	-	-
316531	1477	290	2509	3.38472	34.1071	3.33296	10.0768	Up	0	0	Tuba4a	tubulin, alpha 4A	GO:0015630//microtubule cytoskeleton;GO:0032991//macromolecular complex;GO:0044444//cytoplasmic part	GO:0017111//nucleoside-triphosphatase activity;GO:0032561//guanyl ribonucleotide binding	GO:0001775//cell activation;GO:0006458//'de novo' protein folding;GO:0006887//exocytosis;GO:0007017//microtubule-based process;GO:0007599//hemostasis;GO:0009207;GO:0022402//cell cycle process;GO:0043623//cellular protein complex assembly	gi|6678467|ref|NP_033473.1|/0/tubulin alpha-4A chain [Mus musculus]
83613	2032	200	1732	1.69672	17.1139	3.33434	10.0864	Up	0	0	Nefl	neurofilament, light polypeptide	GO:0005882//intermediate filament;GO:0030427//site of polarized growth;GO:0043005//neuron projection;GO:0044444//cytoplasmic part	GO:0005198//structural molecule activity;GO:0019899//enzyme binding	GO:0008088//axon cargo transport;GO:0031103//axon regeneration;GO:0031346//positive regulation of cell projection organization;GO:0032536//regulation of cell projection size;GO:0043066//negative regulation of apoptotic process;GO:0043623//cellular protein complex assembly;GO:0045110//intermediate filament bundle assembly;GO:0050905//neuromuscular process;GO:0051384//response to glucocorticoid sti…	gi|13929098|ref|NP_113971.1|/0/neurofilament light polypeptide [Rattus norvegicus]
XLOC_047692	275	3	26	0.188059	1.8983	3.33545	10.0942	Up	1.22078e-06	2.97149e-06	-	-	-	-	-	-
100910940	1619	551	4783	5.86691	59.3168	3.33777	10.1104	Up	0	0	LOC100910940	ecotropic viral integration site 2B	GO:0044464//cell part	-	-	gi|407228403|ref|NP_001258411.1|/2.54764e-150/uncharacterized protein LOC100910940 precursor [Rattus norvegicus]
245978	682	41	356	1.03635	10.4807	3.33816	10.1131	Up	5.19282e-75	4.42827e-74	Cklf	chemokine-like factor	GO:0031224//intrinsic to membrane;GO:0044421//extracellular region part	GO:0005125//cytokine activity	GO:0030595//leukocyte chemotaxis;GO:0046903//secretion	gi|20806163|ref|NP_620811.1|/9.28207e-81/chemokine-like factor [Rattus norvegicus]
170635	1636	16	139	0.168594	1.70591	3.33892	10.1185	Up	3.20534e-30	1.65373e-29	Dhrs9	dehydrogenase/reductase (SDR family) member 9	GO:0031227//intrinsic to endoplasmic reticulum membrane;GO:0042598	GO:0030283//testosterone dehydrogenase [NAD(P)] activity	GO:0001523//retinoid metabolic process;GO:0008207//C21-steroid hormone metabolic process;GO:0035238//vitamin A biosynthetic process	gi|18677749|ref|NP_570832.1|/1.07885e-172/dehydrogenase/reductase SDR family member 9 precursor [Rattus norvegicus]
288077	1976	604	5276	5.26932	53.6096	3.3468	10.1739	Up	0	0	Hcls1	hematopoietic cell specific Lyn substrate 1	GO:0016020//membrane;GO:0043231//intracellular membrane-bounded organelle	GO:0019904//protein domain specific binding	GO:0007260//tyrosine phosphorylation of STAT protein;GO:0008283//cell proliferation;GO:0009719;GO:0030099//myeloid cell differentiation	gi|58865374|ref|NP_001011898.1|/0/hematopoietic lineage cell-specific protein [Rattus norvegicus]
XLOC_073883	613	8	70	0.224975	2.29278	3.34926	10.1913	Up	6.21576e-16	2.3887e-15	-	-	-	-	-	-
309641	1963	4	35	0.0351273	0.357991	3.34926	10.1913	Up	1.41885e-08	3.98911e-08	Tcp11	t-complex protein 11	GO:0031224//intrinsic to membrane	-	GO:0048232//male gamete generation;GO:0048869//cellular developmental process	gi|56090245|ref|NP_001007696.1|/0/T-complex protein 11 homolog [Rattus norvegicus]
498888	1026	4	35	0.0672075	0.684928	3.34926	10.1913	Up	1.41885e-08	3.99057e-08	Siglec15	sialic acid binding Ig-like lectin 15	GO:0016020//membrane	-	-	gi|300794395|ref|NP_001178871.1|/1.87722e-168/sialic acid-binding Ig-like lectin 15 precursor [Rattus norvegicus]
309186	2511	675	5928	4.63406	47.4008	3.35456	10.2288	Up	0	0	Fermt3	fermitin family member 3	GO:0015629//actin cytoskeleton;GO:0044459//plasma membrane part	GO:0005102//receptor binding	GO:0006461//protein complex assembly;GO:0022407//regulation of cell-cell adhesion;GO:0034109//homotypic cell-cell adhesion	gi|189011669|ref|NP_001121015.1|/0/fermitin family homolog 3 [Rattus norvegicus]
498757	1747	153	1344	1.50974	15.4465	3.35491	10.2312	Up	0.000000000000000000000000000000000000000000000000000000000000000000000000000000000000000000000000000000000000000000000000000000000000000000000000000000000000000000000000000000000000000000000000000000000000000000000000000000000000000000000000000000000000000000000000000000000000001277076	0.0000000000000000000000000000000000000000000000000000000000000000000000000000000000000000000000000000000000000000000000000000000000000000000000000000000000000000000000000000000000000000000000000000000000000000000000000000000000000000000000000000000000000000000000000000000000000294850015195665	Aoah	acyloxyacyl hydrolase (neutrophil)	-	GO:0004091//carboxylesterase activity	GO:0031348//negative regulation of defense response;GO:0044255//cellular lipid metabolic process	gi|300794357|ref|NP_001178869.1|/0/acyloxyacyl hydrolase precursor [Rattus norvegicus]
84387	630	14	123	0.383083	3.92003	3.35514	10.2328	Up	5.10554e-27	2.50502e-26	Pglyrp1	peptidoglycan recognition protein 1	GO:0044421//extracellular region part;GO:0044424//intracellular part	GO:0005539//glycosaminoglycan binding;GO:0008329//pattern recognition receptor activity;GO:0016811//hydrolase activity, acting on carbon-nitrogen (but not peptide) bonds, in linear amides;GO:0043498//cell surface binding;GO:0046914//transition metal ion binding	GO:0000270//peptidoglycan metabolic process;GO:0002758//innate immune response-activating signal transduction;GO:0009581//detection of external stimulus;GO:0012501//programmed cell death;GO:0042742//defense response to bacterium;GO:0042749//regulation of circadian sleep/wake cycle	gi|16758104|ref|NP_445825.1|/1.65312e-99/peptidoglycan recognition protein 1 precursor [Rattus norvegicus]
305269	1353	50	440	0.637055	6.52949	3.35748	10.2495	Up	8.38832e-93	8.29295e-92	Stap1	signal transducing adaptor family member 1	GO:0044424//intracellular part	GO:0030674//protein binding, bridging	GO:0007167//enzyme linked receptor protein signaling pathway;GO:0015031//protein transport;GO:0016044//cellular membrane organization;GO:0030097//hemopoiesis	gi|68341981|ref|NP_001020286.1|/1.03038e-162/signal-transducing adaptor protein 1 [Rattus norvegicus]
XLOC_047549	203	274	2415	23.268	238.861	3.35975	10.2656	Up	0	0	-	-	-	-	-	-
XLOC_000145	2830	48	425	0.292388	3.01527	3.36633	10.3126	Up	6.56476e-90	6.30799e-89	-	-	-	-	-	-
289785	3292	303	2688	1.58667	16.3943	3.36912	10.3325	Up	0	0	Myo1g	myosin IG	GO:0015629//actin cytoskeleton;GO:0016020//membrane	GO:0008092//cytoskeletal protein binding;GO:0017111//nucleoside-triphosphatase activity;GO:0032559	-	gi|198386353|ref|NP_001128315.1|/0/myosin-Ig [Rattus norvegicus]
XLOC_035765	505	8	71	0.273089	2.82287	3.36972	10.3368	Up	3.18598e-16	1.23351e-15	-	-	-	-	-	-
286921	993	403	3579	6.99618	72.3664	3.37068	10.3437	Up	0	0	Akr1b8	aldo-keto reductase family 1, member B8	GO:0044424//intracellular part	GO:0004033//aldo-keto reductase (NADP) activity;GO:0005488//binding	GO:0006629//lipid metabolic process;GO:0032501//multicellular organismal process;GO:0044237//cellular metabolic process	gi|27465603|ref|NP_775159.1|/3.13193e-173/aldose reductase-related protein 2 [Rattus norvegicus]
289237	1600	105	934	1.13129	11.7206	3.37301	10.3604	Up	7.50572e-196	1.28728e-194	Slamf8	SLAM family member 8	GO:0031224//intrinsic to membrane	-	-	gi|157787076|ref|NP_001099443.1|/1.51895e-155/SLAM family member 8 precursor [Rattus norvegicus]
308266	3691	95	851	0.443695	4.62924	3.38314	10.4334	Up	4.27434e-179	6.82417e-178	Zc3h12d	zinc finger CCCH type containing 12D	-	GO:0046914//transition metal ion binding	-	gi|157818857|ref|NP_001100939.1|/0/probable ribonuclease ZC3H12D [Rattus norvegicus]
81819	2517	24	215	0.164374	1.71506	3.38321	10.4339	Up	1.79078e-46	1.15129e-45	Pax8	paired box 8	GO:0031981//nuclear lumen;GO:0043234//protein complex	GO:0001071//nucleic acid binding transcription factor activity;GO:0003677//DNA binding;GO:0016500//protein-hormone receptor activity;GO:0030528//transcription regulator activity	GO:0001822//kidney development;GO:0006357//regulation of transcription from RNA polymerase II promoter;GO:0009653//anatomical structure morphogenesis;GO:0035270//endocrine system development;GO:0048869//cellular developmental process	gi|77020244|ref|NP_112403.2|/0/paired box protein Pax-8 [Rattus norvegicus]
252929	1358	1174	10527	14.903	155.643	3.38457	10.4437	Up	0	0	Ctsz	cathepsin Z	GO:0000323//lytic vacuole;GO:0044421//extracellular region part	GO:0004175//endopeptidase activity	GO:0019538//protein metabolic process	gi|34328540|ref|NP_899159.1|/4.47326e-174/cathepsin Z precursor [Rattus norvegicus]
XLOC_096441	211	2	18	0.1634	1.71283	3.3899	10.4824	Up	5.6163e-05	0.000116686	-	-	-	-	-	-
XLOC_076488	217	2	18	0.158882	1.66547	3.3899	10.4824	Up	5.6163e-05	0.000116832	-	-	-	-	-	-
29731	1578	2	18	0.0218488	0.229029	3.3899	10.4824	Up	5.6163e-05	0.000116737	Kcna3	potassium voltage-gated channel, shaker-related subfamily, member 3	GO:0005887//integral to plasma membrane	GO:0005249//voltage-gated potassium channel activity;GO:0005488//binding	GO:0030001//metal ion transport;GO:0034220//ion transmembrane transport	gi|148298869|ref|NP_062143.3|/0/potassium voltage-gated channel subfamily A member 3 [Rattus norvegicus]
298545	2512	4	36	0.0274502	0.287745	3.3899	10.4824	Up	7.2446e-09	2.07346e-08	Cnksr1	connector enhancer of kinase suppressor of Ras 1	-	GO:0005515//protein binding;GO:0016772//transferase activity, transferring phosphorus-containing groups	GO:0007265//Ras protein signal transduction	gi|84781680|ref|NP_001034100.1|/0/connector enhancer of kinase suppressor of ras 1 [Rattus norvegicus]
405118	939	2	18	0.0367172	0.384885	3.3899	10.4824	Up	5.6163e-05	0.000116585	Olr401	olfactory receptor 401	-	GO:0004888//transmembrane signaling receptor activity	GO:0023052//signaling	gi|47577283|ref|NP_001000829.1|/8.41776e-149/olfactory receptor Olr401 [Rattus norvegicus]
29538	816	2	18	0.0422518	0.442901	3.3899	10.4824	Up	5.6163e-05	0.000116838	Ccl20	chemokine (C-C motif) ligand 20	GO:0044421//extracellular region part	GO:0005125//cytokine activity	GO:0002376//immune system process;GO:0006952//defense response;GO:0007154//cell communication;GO:0023052//signaling;GO:0042221//response to chemical stimulus;GO:0042465	gi|9507069|ref|NP_062106.1|/4.14841e-50/C-C motif chemokine 20 precursor [Rattus norvegicus]
500061	1600	2	18	0.0215484	0.22588	3.3899	10.4824	Up	5.6163e-05	0.000116554	Fam71f1	family with sequence similarity 71, member F1	-	-	-	gi|66730274|ref|NP_001019495.1|/0/protein FAM71F1 [Rattus norvegicus]
498922	2444	2	18	0.014107	0.147875	3.3899	10.4824	Up	5.6163e-05	0.000116724	Cbln1	cerebellin 1 precursor	GO:0044459//plasma membrane part	GO:0042802//identical protein binding	GO:0007267//cell-cell signaling;GO:0048731	gi|444720749|gb|ELW61524.1|/3.6394e-93/Cerebellin-1 [Tupaia chinensis]
XLOC_056519	329	4	36	0.209589	2.197	3.3899	10.4824	Up	7.2446e-09	2.07269e-08	-	-	-	-	-	-
XLOC_166077	1631	2	18	0.0211388	0.221586	3.3899	10.4824	Up	5.6163e-05	0.000116705	-	-	-	-	-	-
XLOC_012597	242	2	18	0.142469	1.49342	3.3899	10.4824	Up	5.6163e-05	0.000116762	-	-	-	-	-	-
XLOC_045208	219	2	18	0.157431	1.65026	3.3899	10.4824	Up	5.6163e-05	0.000116661	-	-	-	-	-	-
XLOC_041898	214	2	18	0.16111	1.68882	3.3899	10.4824	Up	5.6163e-05	0.000116775	-	-	-	-	-	-
307859	1991	2	18	0.0173166	0.18152	3.3899	10.4824	Up	5.6163e-05	0.000116667	Chst5	carbohydrate (N-acetylglucosamine 6-O) sulfotransferase 5	GO:0012505//endomembrane system;GO:0031224//intrinsic to membrane;GO:0043231//intracellular membrane-bounded organelle	GO:0008146//sulfotransferase activity	GO:0006024//glycosaminoglycan biosynthetic process;GO:0006041//glucosamine metabolic process	gi|157818195|ref|NP_001100901.1|/0/carbohydrate sulfotransferase 5 [Rattus norvegicus]
497888	2156	2	18	0.0159914	0.167629	3.3899	10.4824	Up	5.6163e-05	0.000116592	Fam71b	family with sequence similarity 71, member B	-	-	-	gi|68163501|ref|NP_001020202.1|/8.65775e-160/protein FAM71B [Rattus norvegicus]
83567	1214	2	18	0.0283999	0.2977	3.3899	10.4824	Up	5.6163e-05	0.000116648	Mchr1	melanin-concentrating hormone receptor 1	GO:0016021//integral to membrane;GO:0072372//primary cilium	GO:0005515//protein binding;GO:0008528//G-protein coupled peptide receptor activity;GO:0016500//protein-hormone receptor activity	GO:0007188//adenylate cyclase-modulating G-protein coupled receptor signaling pathway;GO:0007610//behavior;GO:0043270//positive regulation of ion transport;GO:0044237//cellular metabolic process;GO:0051480//cytosolic calcium ion homeostasis	gi|33860169|sp|P97639.3|MCHR1_RAT/0/RecName: Full=Melanin-concentrating hormone receptor 1; Short=MCH receptor 1; Short=MCH-R1; Short=MCHR-1; AltName: Full=G-protein coupled receptor 24; AltName: Full=MCH-1R; Short=MCH1R; Short=MCHR; AltName: Full=SLC-1; AltName: Full=Somatostatin receptor-like protein
XLOC_084685	301	4	36	0.229086	2.40138	3.3899	10.4824	Up	7.2446e-09	2.07362e-08	-	-	-	-	-	-
286981	3570	2	18	0.00965755	0.101235	3.3899	10.4824	Up	5.6163e-05	0.000116743	Vom2r32	vomeronasal 2 receptor, 32	-	-	-	gi|149016595|gb|EDL75796.1|/0/rCG27462 [Rattus norvegicus]
60575	1434	167	1504	2.00758	21.0583	3.39086	10.4894	Up	0	0	Napsa	napsin A aspartic peptidase	-	GO:0004175//endopeptidase activity	GO:0019538//protein metabolic process	gi|13928928|ref|NP_113858.1|/0/napsin A aspartic peptidase precursor [Rattus norvegicus]
291145	744	618	5589	14.3193	150.829	3.39689	10.5333	Up	0	0	Hist1h1a	histone cluster 1, H1a	GO:0000785//chromatin;GO:0043231//intracellular membrane-bounded organelle	GO:0003676//nucleic acid binding	GO:0034728//nucleosome organization;GO:0048232//male gamete generation	gi|157817075|ref|NP_001099583.1|/1.51099e-29/histone H1.1 [Rattus norvegicus]
XLOC_081669	11578	166	1506	0.247161	2.61166	3.40144	10.5666	Up	0	0	-	-	-	-	-	-
362708	1450	10	91	0.118888	1.26008	3.40584	10.5989	Up	1.3254e-20	5.70907e-20	Trim54	tripartite motif-containing 54	GO:0015630//microtubule cytoskeleton;GO:0031674//I band	GO:0015631//tubulin binding;GO:0046914//transition metal ion binding	GO:0007019//microtubule depolymerization;GO:0032501//multicellular organismal process;GO:0048869//cellular developmental process	gi|61557310|ref|NP_001013235.1|/0/tripartite motif-containing protein 54 [Rattus norvegicus]
291245	2943	25	228	0.146438	1.5555	3.40901	10.6222	Up	1.61073e-49	1.07128e-48	Actn2	actinin alpha 2	GO:0005924//cell-substrate adherens junction;GO:0015629//actin cytoskeleton;GO:0030425//dendrite;GO:0031091//platelet alpha granule;GO:0031674//I band;GO:0031981//nuclear lumen	GO:0003713//transcription coactivator activity;GO:0003779//actin binding;GO:0005102//receptor binding;GO:0005198//structural molecule activity;GO:0010861//thyroid hormone receptor activator activity;GO:0019904//protein domain specific binding;GO:0042802//identical protein binding;GO:0046872//metal ion binding;GO:0051373//FATZ binding	GO:0001775//cell activation;GO:0006887//exocytosis;GO:0006915//apoptotic process;GO:0006936//muscle contraction;GO:0007044//cell-substrate junction assembly;GO:0007267//cell-cell signaling;GO:0007599//hemostasis;GO:0010469//regulation of receptor activity;GO:0030031//cell projection assembly;GO:0051260//protein homooligomerization	gi|157951643|ref|NP_150371.4|/0/alpha-actinin-2 [Mus musculus]
25410	846	24	219	0.489042	5.19754	3.4098	10.628	Up	1.23501e-47	8.0437e-47	Cebpe	CCAAT/enhancer binding protein (C/EBP), epsilon	GO:0031981//nuclear lumen	GO:0001071//nucleic acid binding transcription factor activity;GO:0003677//DNA binding;GO:0030528//transcription regulator activity;GO:0042802//identical protein binding;GO:0046983//protein dimerization activity	GO:0001816//cytokine production;GO:0002573//myeloid leukocyte differentiation;GO:0006351//transcription, DNA-dependent;GO:0006897//endocytosis;GO:0006952//defense response;GO:0032496//response to lipopolysaccharide	gi|8393090|ref|NP_058791.1|/2.7712e-145/CCAAT/enhancer-binding protein epsilon [Rattus norvegicus]
25211	1219	14937	136690	211.234	2251.42	3.41392	10.6584	Up	0	0	Lyz2	lysozyme 2	GO:0000267//cell fraction;GO:0005788//endoplasmic reticulum lumen;GO:0005798//Golgi-associated vesicle;GO:0031985//Golgi cisterna;GO:0042995//cell projection	GO:0004553//hydrolase activity, hydrolyzing O-glycosyl compounds	GO:0008219//cell death;GO:0009056//catabolic process;GO:0042742//defense response to bacterium	gi|40254796|ref|NP_036903.2|/1.7769e-78/lysozyme C-1 precursor [Rattus norvegicus]
362430	1230	799	7313	11.1982	119.375	3.41417	10.6603	Up	0	0	Clec4a1	C-type lectin domain family 4, member A1	GO:0016020//membrane	GO:0004872//receptor activity;GO:0030246//carbohydrate binding	GO:0007165//signal transduction	gi|54312106|ref|NP_001005890.1|/2.32241e-126/C-type lectin domain family 4, member A1 [Rattus norvegicus]
308163	1500	6	55	0.0689549	0.7362	3.41637	10.6765	Up	5.40254e-13	1.88074e-12	Ccr6	chemokine (C-C motif) receptor 6	GO:0016021//integral to membrane	GO:0004950//chemokine receptor activity	GO:0006952//defense response;GO:0006955//immune response;GO:0007166//cell surface receptor signaling pathway;GO:0042221//response to chemical stimulus;GO:0051480//cytosolic calcium ion homeostasis	gi|61557091|ref|NP_001013163.1|/0/C-C chemokine receptor type 6 [Rattus norvegicus]
302554	699	6	55	0.147972	1.57983	3.41637	10.6765	Up	5.40254e-13	1.88057e-12	Glod5	glyoxalase domain containing 5	-	-	-	gi|157819477|ref|NP_001100427.1|/2.32087e-82/glyoxalase domain-containing protein 5 [Rattus norvegicus]
XLOC_056450	277	5	46	0.311168	3.33428	3.42161	10.7154	Up	4.42508e-11	1.41923e-10	-	-	-	-	-	-
100361631	1032	20	184	0.334084	3.57983	3.42161	10.7154	Up	2.20368e-40	1.31819e-39	Zmym6nb	ZMYM6 neighbor	-	-	-	gi|402794793|ref|NP_001258066.1|/7.18892e-59/uncharacterized protein ZMYM6NB precursor [Rattus norvegicus]
288593	1485	581	5347	6.74458	72.295	3.4221	10.719	Up	0	0	Ccl24	chemokine (C-C motif) ligand 24	GO:0044421//extracellular region part	GO:0005125//cytokine activity	GO:0001935//endothelial cell proliferation;GO:0002376//immune system process;GO:0006952//defense response;GO:0016477//cell migration;GO:0030041//actin filament polymerization;GO:0032321//positive regulation of Rho GTPase activity;GO:0042221//response to chemical stimulus;GO:0045765//regulation of angiogenesis	gi|61556786|ref|NP_001013063.1|/4.70492e-63/C-C motif chemokine 24 precursor [Rattus norvegicus]
24891	3910	169	1556	0.745101	7.99019	3.42272	10.7236	Up	0	0	Abcb4	ATP-binding cassette, subfamily B (MDR/TAP), member 4	GO:0005626//insoluble fraction;GO:0005911//cell-cell junction;GO:0012505//endomembrane system;GO:0016021//integral to membrane	GO:0032559;GO:0042626//ATPase activity, coupled to transmembrane movement of substances	GO:0006629//lipid metabolic process;GO:0009207;GO:0015893//drug transport;GO:0031960//response to corticosteroid stimulus	gi|6981354|ref|NP_036822.1|/0/multidrug resistance protein 3 [Rattus norvegicus]
XLOC_054981	219	9	83	0.70844	7.60954	3.42509	10.7413	Up	5.35464e-19	2.22645e-18	-	-	-	-	-	-
312102	1448	13	120	0.154767	1.66394	3.42643	10.7512	Up	7.1869e-27	3.51723e-26	Vsig4	V-set and immunoglobulin domain containing 4	-	-	GO:0001818//negative regulation of cytokine production;GO:0042098//T cell proliferation	gi|68163443|ref|NP_001020175.1|/3.5364e-124/V-set and immunoglobulin domain-containing protein 4 precursor [Rattus norvegicus]
25438	1457	86	795	1.01752	10.9555	3.42852	10.7668	Up	1.90489e-169	2.92906e-168	Eno3	enolase 3, beta, muscle	GO:0005626//insoluble fraction;GO:0043234//protein complex;GO:0044424//intracellular part	GO:0016836//hydro-lyase activity;GO:0042802//identical protein binding;GO:0046872//metal ion binding;GO:0046983//protein dimerization activity	GO:0006007//glucose catabolic process;GO:0042221//response to chemical stimulus;GO:0042246//tissue regeneration	gi|126723393|ref|NP_037081.2|/0/beta-enolase [Rattus norvegicus]
444986	2506	4	37	0.0275159	0.296446	3.42943	10.7736	Up	3.69008e-09	1.07588e-08	Il22ra2	interleukin 22 receptor, alpha 2	GO:0044421//extracellular region part;GO:0044444//cytoplasmic part	GO:0004896//cytokine receptor activity	GO:0007166//cell surface receptor signaling pathway;GO:0042503//tyrosine phosphorylation of Stat3 protein	gi|50979278|ref|NP_001003404.1|/1.60683e-136/interleukin-22 receptor subunit alpha-2 precursor [Rattus norvegicus]
307742	1393	92	851	1.13852	12.266	3.42943	10.7736	Up	2.68306e-181	4.32322e-180	Snx20	sorting nexin 20	GO:0016020//membrane;GO:0043231//intracellular membrane-bounded organelle	GO:0005543//phospholipid binding	GO:0006810//transport;GO:0009987//cellular process	gi|68163433|ref|NP_001020170.1|/8.23399e-155/sorting nexin-20 [Rattus norvegicus]
360918	318	197	1831	10.6793	115.607	3.43634	10.8253	Up	0	0	Pf4	platelet factor 4	GO:0031091//platelet alpha granule;GO:0032991//macromolecular complex;GO:0044421//extracellular region part	GO:0005125//cytokine activity;GO:0005539//glycosaminoglycan binding	GO:0001525//angiogenesis;GO:0001775//cell activation;GO:0001819//positive regulation of cytokine production;GO:0002763//positive regulation of myeloid leukocyte differentiation;GO:0006887//exocytosis;GO:0006915//apoptotic process;GO:0007166//cell surface receptor signaling pathway;GO:0007599//hemostasis;GO:0010467//gene expression;GO:0010558;GO:0010742//macrophage derived foam cell differentiatio…	gi|56090531|ref|NP_001007730.1|/3.46522e-46/platelet factor 4 precursor [Rattus norvegicus]
XLOC_059805	6973	237	2205	0.585914	6.34912	3.4378	10.8363	Up	0	0	-	-	-	-	-	-
XLOC_039469	4416	461	4301	1.7996	19.5553	3.44181	10.8665	Up	0	0	-	-	-	-	-	-
300242	1374	3	28	0.0376391	0.409162	3.44237	10.8707	Up	3.1628e-07	8.08763e-07	Krt7	keratin 7	GO:0005882//intermediate filament;GO:0031981//nuclear lumen	GO:0005488//binding	GO:0006259//DNA metabolic process;GO:0006412//translation;GO:0006996//organelle organization;GO:0022403;GO:0051704	gi|14861854|ref|NP_149064.1|/0/keratin, type II cytoskeletal 7 [Mus musculus]
364018	1584	256	2414	2.78606	30.5989	3.45719	10.9829	Up	0	0	Ncf2	neutrophil cytosolic factor 2	GO:0005626//insoluble fraction;GO:0005887//integral to plasma membrane;GO:0030141//secretory granule;GO:0031981//nuclear lumen	GO:0017048//Rho GTPase binding;GO:0050664//oxidoreductase activity, acting on NAD(P)H, oxygen as acceptor	GO:0002237//response to molecule of bacterial origin;GO:0006801//superoxide metabolic process;GO:0006952//defense response;GO:0008217//regulation of blood pressure;GO:0009746;GO:0032502//developmental process;GO:0034405//response to fluid shear stress;GO:0043065//positive regulation of apoptotic process;GO:0048545//response to steroid hormone stimulus	gi|155369652|ref|NP_001094454.1|/0/neutrophil cytosol factor 2 [Rattus norvegicus]
29499	1715	543	5123	5.45809	59.977	3.45794	10.9886	Up	0	0	Shh	sonic hedgehog	GO:0005626//insoluble fraction;GO:0016023//cytoplasmic membrane-bounded vesicle;GO:0044421//extracellular region part;GO:0044425//membrane part	GO:0005102//receptor binding;GO:0016787//hydrolase activity;GO:0030247//polysaccharide binding;GO:0030528//transcription regulator activity;GO:0043236//laminin binding;GO:0046914//transition metal ion binding;GO:0060089	GO:0000122//negative regulation of transcription from RNA polymerase II promoter;GO:0001501//skeletal system development;GO:0001525//angiogenesis;GO:0001649//osteoblast differentiation;GO:0001654//eye development;GO:0001667//ameboidal cell migration;GO:0001838//embryonic epithelial tube formation;GO:0001942//hair follicle development;GO:0002244//hematopoietic progenitor cell differentiation;GO:00…	gi|8394267|ref|NP_058917.1|/0/sonic hedgehog protein precursor [Rattus norvegicus]
287910	348	1086	10246	53.7967	591.152	3.45794	10.9886	Up	0	0	Ccl6	chemokine (C-C motif) ligand 6	GO:0044421//extracellular region part	GO:0005125//cytokine activity;GO:0048020//CCR chemokine receptor binding	GO:0002376//immune system process;GO:0006935//chemotaxis;GO:0007165//signal transduction;GO:0012501//programmed cell death	gi|51948376|ref|NP_001004202.1|/7.73096e-62/C-C motif chemokine 6 precursor [Rattus norvegicus]
XLOC_082248	3407	29	275	0.146734	1.62063	3.46528	11.0447	Up	2.92486e-60	2.17586e-59	-	-	-	-	-	-
360621	2672	89	844	0.574194	6.34206	3.46534	11.0452	Up	1.71143e-181	2.76227e-180	Cdc6	cell division cycle 6	GO:0005819//spindle;GO:0031981//nuclear lumen;GO:0044444//cytoplasmic part	GO:0016462//pyrophosphatase activity;GO:0019899//enzyme binding;GO:0032559	GO:0000080//G1 phase of mitotic cell cycle;GO:0000082//G1/S transition of mitotic cell cycle;GO:0000090//mitotic anaphase;GO:0006260//DNA replication;GO:0007050//cell cycle arrest;GO:0007165//signal transduction;GO:0008283//cell proliferation;GO:0032467//positive regulation of cytokinesis;GO:0051320//S phase	gi|157819347|ref|NP_001101768.1|/0/cell division control protein 6 homolog [Rattus norvegicus]
246075	1452	2	19	0.0237448	0.262731	3.4679	11.0648	Up	2.84238e-05	6.07899e-05	Prlhr	prolactin releasing hormone receptor	GO:0016021//integral to membrane	GO:0008188//neuropeptide receptor activity	GO:0007186//G-protein coupled receptor signaling pathway;GO:0007267//cell-cell signaling;GO:0007610//behavior;GO:0008152//metabolic process;GO:0022414//reproductive process	gi|94400795|ref|NP_631932.3|/5.39607e-173/prolactin-releasing peptide receptor [Rattus norvegicus]
498267	3899	12	114	0.0530558	0.587051	3.4679	11.0648	Up	7.45224e-26	3.59253e-25	Dusp27	dual specificity phosphatase 27 (putative)	-	GO:0004721//phosphoprotein phosphatase activity	GO:0006464//cellular protein modification process	gi|300794139|ref|NP_001178858.1|/0/inactive dual specificity phosphatase 27 [Rattus norvegicus]
292794	993	2	19	0.0347205	0.384175	3.4679	11.0648	Up	2.84238e-05	6.08442e-05	Ffar2	free fatty acid receptor 2	GO:0016021//integral to membrane	GO:0004888//transmembrane signaling receptor activity;GO:0005488//binding	GO:0007166//cell surface receptor signaling pathway	gi|54312092|ref|NP_001005877.1|/1.89568e-178/free fatty acid receptor 2 [Rattus norvegicus]
XLOC_010442	225	2	19	0.153233	1.69549	3.4679	11.0648	Up	2.84238e-05	6.07053e-05	-	-	-	-	-	-
XLOC_069311	219	2	19	0.157431	1.74194	3.4679	11.0648	Up	2.84238e-05	6.0834e-05	-	-	-	-	-	-
XLOC_069545	243	2	19	0.141882	1.5699	3.4679	11.0648	Up	2.84238e-05	6.07357e-05	-	-	-	-	-	-
690566	2562	2	19	0.0134572	0.148901	3.4679	11.0648	Up	2.84238e-05	6.08069e-05	Vom2r12	vomeronasal 2 receptor, 12	GO:0031224//intrinsic to membrane	GO:0004888//transmembrane signaling receptor activity	GO:0007166//cell surface receptor signaling pathway	gi|153791878|ref|NP_001092958.1|/0/vomeronasal 2 receptor, 12 precursor [Rattus norvegicus]
XLOC_068136	237	2	19	0.145474	1.60964	3.4679	11.0648	Up	2.84238e-05	6.07425e-05	-	-	-	-	-	-
XLOC_072717	214	2	19	0.16111	1.78264	3.4679	11.0648	Up	2.84238e-05	6.07222e-05	-	-	-	-	-	-
XLOC_156634	3847	60	571	0.268865	2.98015	3.47043	11.0842	Up	1.61557e-123	1.96622e-122	-	-	-	-	-	-
287443	2468	55	524	0.384169	4.26295	3.47204	11.0966	Up	1.54123e-113	1.76064e-112	Acap1	ArfGAP with coiled-coil, ankyrin repeat and PH domains 1	-	GO:0004620//phospholipase activity;GO:0005083//small GTPase regulator activity;GO:0046914//transition metal ion binding;GO:0060089	GO:0006629//lipid metabolic process;GO:0006810//transport;GO:0032012//regulation of ARF protein signal transduction;GO:0043087//regulation of GTPase activity	gi|300390201|ref|NP_001099266.2|/0/arf-GAP with coiled-coil, ANK repeat and PH domain-containing protein 1 [Rattus norvegicus]
81925	1972	34	324	0.297219	3.29885	3.47236	11.099	Up	7.7004e-71	6.30584e-70	Cds1	CDP-diacylglycerol synthase 1	GO:0031090//organelle membrane;GO:0031224//intrinsic to membrane;GO:0043231//intracellular membrane-bounded organelle	GO:0017169//CDP-alcohol phosphatidyltransferase activity;GO:0070567	GO:0006651//diacylglycerol biosynthetic process;GO:0006656//phosphatidylcholine biosynthetic process;GO:0023052//signaling;GO:0050953//sensory perception of light stimulus	gi|148747375|ref|NP_112521.2|/0/phosphatidate cytidylyltransferase 1 [Rattus norvegicus]
679787	1394	61	582	0.754349	8.38271	3.47411	11.1125	Up	5.55934e-126	6.86619e-125	Clec5a	C-type lectin domain family 5, member A	GO:0016021//integral to membrane	GO:0030246//carbohydrate binding	GO:0006952//defense response;GO:0023052//signaling	gi|157820237|ref|NP_001102847.1|/2.12324e-110/C-type lectin domain family 5 member A [Rattus norvegicus]
294422	1706	1221	11728	12.3379	138.029	3.4838	11.1874	Up	0	0	Smpdl3a	sphingomyelin phosphodiesterase, acid-like 3A	GO:0044421//extracellular region part	GO:0004620//phospholipase activity;GO:0005488//binding	GO:0006684//sphingomyelin metabolic process	gi|53850608|ref|NP_001005539.1|/0/acid sphingomyelinase-like phosphodiesterase 3a precursor [Rattus norvegicus]
24886	1849	262	2521	2.4427	27.3754	3.48633	11.207	Up	0	0	Tbxas1	thromboxane A synthase 1, platelet	GO:0031090//organelle membrane;GO:0031224//intrinsic to membrane;GO:0042598;GO:0044432//endoplasmic reticulum part	GO:0005506//iron ion binding;GO:0016491//oxidoreductase activity;GO:0016860//intramolecular oxidoreductase activity	GO:0006693//prostaglandin metabolic process;GO:0009058//biosynthetic process;GO:0019229//regulation of vasoconstriction;GO:0030320//cellular monovalent inorganic anion homeostasis	gi|6981634|ref|NP_036819.1|/0/thromboxane-A synthase [Rattus norvegicus]
64022	611	20	193	0.564279	6.34221	3.49051	11.2395	Up	5.17356e-43	3.18358e-42	Btc	betacellulin	GO:0000267//cell fraction;GO:0031224//intrinsic to membrane;GO:0044421//extracellular region part	GO:0070851//growth factor receptor binding	GO:0003074;GO:0006259//DNA metabolic process;GO:0006915//apoptotic process;GO:0007088//regulation of mitosis;GO:0007169//transmembrane receptor protein tyrosine kinase signaling pathway;GO:0008284//positive regulation of cell proliferation;GO:0045595//regulation of cell differentiation	gi|11560069|ref|NP_071592.1|/2.11502e-80/probetacellulin precursor [Rattus norvegicus]
24838	1080	497	4801	7.933	89.255	3.49199	11.2511	Up	0	0	Tnnt3	troponin T type 3 (skeletal, fast)	GO:0005865//striated muscle thin filament	GO:0008092//cytoskeletal protein binding	GO:0006937//regulation of muscle contraction	gi|149061720|gb|EDM12143.1|/3.72752e-105/troponin T3, skeletal, fast, isoform CRA_g [Rattus norvegicus]//gi|149061720|gb|EDM12143.1|/3.79791e-105/troponin T3, skeletal, fast, isoform CRA_g [Rattus norvegicus]//gi|149061720|gb|EDM12143.1|/3.83311e-105/troponin T3, skeletal, fast, isoform CRA_g [Rattus norvegicus]//gi|149061720|gb|EDM12143.1|/3.87233e-105/troponin T3, skeletal, fast, isoform CRA_g …
170637	1117	155	1498	2.39212	26.9267	3.49267	11.2564	Up	0	0	Samsn1	SAM domain, SH3 domain and nuclear localization signals, 1	GO:0043231//intracellular membrane-bounded organelle	GO:0045309//protein phosphorylated amino acid binding	-	gi|18677753|ref|NP_570834.1|/1.93115e-161/SAM domain-containing protein SAMSN-1 [Rattus norvegicus]
287974	2415	135	1305	0.963655	10.8497	3.49299	11.2589	Up	0.00000000000000000000000000000000000000000000000000000000000000000000000000000000000000000000000000000000000000000000000000000000000000000000000000000000000000000000000000000000000000000000000000000000000000000000000000000000000000000000000000000000000000000000000000000000000000001391434	0.00000000000000000000000000000000000000000000000000000000000000000000000000000000000000000000000000000000000000000000000000000000000000000000000000000000000000000000000000000000000000000000000000000000000000000000000000000000000000000000000000000000000000000000000000000000000000032319868241066	Klhl6	kelch-like family member 6	-	-	GO:0002460//adaptive immune response based on somatic recombination of immune receptors built from immunoglobulin superfamily domains;GO:0050851//antigen receptor-mediated signaling pathway	gi|157786760|ref|NP_001099337.1|/0/kelch-like protein 6 [Rattus norvegicus]
294048	2629	272	2637	1.78354	20.1393	3.4972	11.2917	Up	0	0	Pik3ap1	phosphoinositide-3-kinase adaptor protein 1	GO:0016020//membrane;GO:0044424//intracellular part	GO:0005488//binding	-	gi|157823789|ref|NP_001099838.1|/0/phosphoinositide 3-kinase adapter protein 1 [Rattus norvegicus]
54236	2059	10	97	0.0837237	0.945888	3.49796	11.2977	Up	2.3276e-22	1.04509e-21	Cd5	Cd5 molecule	GO:0009986//cell surface;GO:0016021//integral to membrane	GO:0004888//transmembrane signaling receptor activity;GO:0005515//protein binding	GO:0006917//induction of apoptosis;GO:0007165//signal transduction;GO:0031294	gi|9506471|ref|NP_062168.1|/0/T-cell surface glycoprotein CD5 precursor [Rattus norvegicus]
689388	1923	62	603	0.555799	6.29597	3.50179	11.3278	Up	2.26124e-131	2.87616e-130	Ptx3	pentraxin 3, long	-	GO:0030247//polysaccharide binding	GO:0002252;GO:0006952//defense response;GO:0009620//response to fungus;GO:0031328//positive regulation of cellular biosynthetic process;GO:0045807//positive regulation of endocytosis	gi|157817545|ref|NP_001103006.1|/0/pentraxin-related protein PTX3 precursor [Rattus norvegicus]
396551	2231	4	39	0.0309076	0.350986	3.50538	11.356	Up	9.50814e-10	2.85781e-09	Ugt1a3	UDP glycosyltransferase 1 family, polypeptide A3	GO:0031090//organelle membrane;GO:0031224//intrinsic to membrane;GO:0042598;GO:0043231//intracellular membrane-bounded organelle	GO:0005501//retinoid binding;GO:0008194//UDP-glycosyltransferase activity;GO:0042802//identical protein binding;GO:0046983//protein dimerization activity	GO:0001523//retinoid metabolic process;GO:0009698//phenylpropanoid metabolic process;GO:0009887//organ morphogenesis;GO:0045471//response to ethanol;GO:0051384//response to glucocorticoid stimulus	gi|66773200|ref|NP_958827.1|/0/UDP-glucuronosyltransferase 1-3 precursor [Rattus norvegicus]
XLOC_165983	1848	8	78	0.0746265	0.847456	3.50538	11.356	Up	2.8581e-18	1.16738e-17	-	-	-	-	-	-
XLOC_071240	566	9	88	0.274114	3.1217	3.50948	11.3883	Up	1.83313e-20	7.86779e-20	-	-	-	-	-	-
25408	1000	27	265	0.465445	5.32072	3.51494	11.4315	Up	7.71986e-59	5.67361e-58	Cd80	Cd80 molecule	GO:0009986//cell surface;GO:0031224//intrinsic to membrane	GO:0005488//binding	GO:0001934//positive regulation of protein phosphorylation;GO:0031294;GO:0042102//positive regulation of T cell proliferation	gi|29789034|ref|NP_037058.1|/5.40876e-165/T-lymphocyte activation antigen CD80 [Rattus norvegicus]
116591	1424	239	2347	2.8933	33.0923	3.51571	11.4376	Up	0	0	Fcgr2a	Fc fragment of IgG, low affinity IIa, receptor	GO:0031224//intrinsic to membrane	GO:0019763//immunoglobulin receptor activity	GO:0001794;GO:0001802;GO:0001810;GO:0002274;GO:0002474//antigen processing and presentation of peptide antigen via MHC class I;GO:0006837//serotonin transport;GO:0006909//phagocytosis;GO:0007165//signal transduction;GO:0007399//nervous system development;GO:0030595//leukocyte chemotaxis;GO:0042108//positive regulation of cytokine biosynthetic process;GO:0045807//positive regulation of endocytosis	gi|31542804|ref|NP_446295.2|/4.81809e-150/low affinity immunoglobulin gamma Fc region receptor III [Rattus norvegicus]
59113	1733	39	384	0.387946	4.44895	3.51954	11.468	Up	1.22362e-84	1.12448e-83	Kmo	kynurenine 3-monooxygenase (kynurenine 3-hydroxylase)	GO:0019866//organelle inner membrane;GO:0031224//intrinsic to membrane;GO:0031966//mitochondrial membrane	GO:0016709//oxidoreductase activity, acting on paired donors, with incorporation or reduction of molecular oxygen, NAD(P)H as one donor, and incorporation of one atom of oxygen;GO:0050662//coenzyme binding;GO:0050664//oxidoreductase activity, acting on NAD(P)H, oxygen as acceptor	GO:0006569//tryptophan catabolic process;GO:0006575//cellular modified amino acid metabolic process;GO:0006970//response to osmotic stress;GO:0009108//coenzyme biosynthetic process;GO:0046496//nicotinamide nucleotide metabolic process	gi|11024672|ref|NP_067604.1|/0/kynurenine 3-monooxygenase [Rattus norvegicus]
313479	2560	61	602	0.410766	4.72151	3.52286	11.4944	Up	7.68164e-132	9.78682e-131	Orc1	origin recognition complex, subunit 1	GO:0000808//origin recognition complex;GO:0016020//membrane;GO:0031981//nuclear lumen;GO:0044444//cytoplasmic part	GO:0003676//nucleic acid binding;GO:0016462//pyrophosphatase activity;GO:0032559	GO:0000082//G1/S transition of mitotic cell cycle;GO:0006259//DNA metabolic process;GO:0007050//cell cycle arrest;GO:0051320//S phase	gi|149035716|gb|EDL90397.1|/0/origin recognition complex, subunit 1-like (S.cereviaiae), isoform CRA_a [Rattus norvegicus]
306071	3436	2886	28723	14.4793	167.842	3.53504	11.5919	Up	0	0	Lcp1	lymphocyte cytosolic protein 1	GO:0001726//ruffle;GO:0015629//actin cytoskeleton;GO:0044444//cytoplasmic part;GO:0044459//plasma membrane part	GO:0003779//actin binding;GO:0046872//metal ion binding	GO:0002285;GO:0006886//intracellular protein transport;GO:0006950//response to stress;GO:0007015//actin filament organization;GO:0009887//organ morphogenesis	gi|58865656|ref|NP_001012044.1|/0/plastin-2 [Rattus norvegicus]
314654	3818	1174	11716	5.30075	61.6124	3.53895	11.6233	Up	0	0	Myo1f	myosin IF	GO:0005884//actin filament;GO:0016459//myosin complex	GO:0008092//cytoskeletal protein binding;GO:0017111//nucleoside-triphosphatase activity;GO:0032559	GO:0002283//neutrophil activation involved in immune response;GO:0002444;GO:0007155//cell adhesion;GO:0016477//cell migration;GO:0030036//actin cytoskeleton organization;GO:0031347//regulation of defense response	gi|157821107|ref|NP_001101546.1|/0/myosin-If [Rattus norvegicus]
303744	1666	2	20	0.0206947	0.241035	3.5419	11.6471	Up	1.43281e-05	3.15985e-05	Myadml2	myeloid-associated differentiation marker-like 2	GO:0031224//intrinsic to membrane	-	-	gi|189491877|ref|NP_001121657.1|/6.27658e-168/myeloid-associated differentiation marker-like protein 2 [Rattus norvegicus]
XLOC_048683	234	2	20	0.147339	1.71608	3.5419	11.6471	Up	1.43281e-05	3.15949e-05	-	-	-	-	-	-
689029	1412	4	40	0.0488349	0.568787	3.5419	11.6471	Up	4.8109e-10	1.46878e-09	Tm6sf2	transmembrane 6 superfamily member 2	GO:0031224//intrinsic to membrane	-	-	gi|189083748|ref|NP_001121126.1|/0/transmembrane 6 superfamily member 2 [Rattus norvegicus]
XLOC_102399	3588	4	40	0.0192182	0.223837	3.5419	11.6471	Up	4.8109e-10	1.46913e-09	-	-	-	-	-	-
XLOC_068959	582	10	100	0.296198	3.44986	3.5419	11.6471	Up	3.04584e-23	1.39053e-22	-	-	-	-	-	-
499377	2530	7	70	0.0476961	0.555523	3.5419	11.6471	Up	1.15492e-16	4.52631e-16	Plekhs1	pleckstrin homology domain containing, family S member 1	-	-	-	gi|197386957|ref|NP_001128085.1|/0/pleckstrin homology domain-containing family S member 1 [Rattus norvegicus]
367699	1657	2	20	0.0208071	0.242344	3.5419	11.6471	Up	1.43281e-05	3.16076e-05	Sowahd	sosondowah ankyrin repeat domain family member D	-	-	-	gi|290560662|ref|NP_001166844.1|/1.44311e-140/ankyrin repeat domain-containing protein 58 [Rattus norvegicus]
XLOC_099864	211	2	20	0.1634	1.90315	3.5419	11.6471	Up	1.43281e-05	3.16003e-05	-	-	-	-	-	-
360914	730	361	3621	8.5249	99.5933	3.54629	11.6826	Up	0	0	Plac8	placenta-specific 8	-	-	-	gi|157820945|ref|NP_001101823.1|/1.13591e-58/placenta-specific gene 8 protein [Rattus norvegicus]
689399	1636	39	392	0.410947	4.81091	3.54928	11.7069	Up	5.43462e-87	5.0969e-86	Cenpw	centromere protein W	GO:0043231//intracellular membrane-bounded organelle;GO:0044427//chromosomal part	GO:0003676//nucleic acid binding	-	gi|350540004|ref|NP_001233248.1|/1.28102e-40/centromere protein W [Rattus norvegicus]
678513	1516	19	191	0.216053	2.52964	3.54948	11.7084	Up	3.47824e-43	2.1469e-42	Nkr-p1c	killer cell lectin-like receptor subfamily B member	GO:0009986//cell surface;GO:0016021//integral to membrane	GO:0004888//transmembrane signaling receptor activity;GO:0030246//carbohydrate binding;GO:0042802//identical protein binding	GO:0001911	gi|93277078|ref|NP_001035279.1|/9.5887e-120/killer cell lectin-like receptor subfamily B member 1B allele B [Rattus norvegicus]
311047	1694	113	1136	1.14993	13.4645	3.54954	11.709	Up	0.00000000000000000000000000000000000000000000000000000000000000000000000000000000000000000000000000000000000000000000000000000000000000000000000000000000000000000000000000000000000000000000000000000000000000000000000000000000000000000000000000000000806049999999999	0.000000000000000000000000000000000000000000000000000000000000000000000000000000000000000000000000000000000000000000000000000000000000000000000000000000000000000000000000000000000000000000000000000000000000000000000000000000000000000000000000000000167449682827736	Cytip	cytohesin 1 interacting protein	GO:0005768//endosome	GO:0005488//binding	GO:0007155//cell adhesion	gi|58865742|ref|NP_001012086.1|/7.83819e-166/cytohesin-interacting protein [Rattus norvegicus]
29221	1507	153	1540	1.75018	20.5179	3.5513	11.7233	Up	0	0	Arg1	arginase 1	GO:0031966//mitochondrial membrane;GO:0042995//cell projection;GO:0044297//cell body;GO:0044421//extracellular region part	GO:0016813//hydrolase activity, acting on carbon-nitrogen (but not peptide) bonds, in linear amidines;GO:0046914//transition metal ion binding	GO:0001101//response to acid;GO:0001935//endothelial cell proliferation;GO:0006527//arginine catabolic process;GO:0009059//macromolecule biosynthetic process;GO:0009611//response to wounding;GO:0010038//response to metal ion;GO:0010243//response to organic nitrogen;GO:0010958//regulation of amino acid import;GO:0030323//respiratory tube development;GO:0032496//response to lipopolysaccharide;GO:00…	gi|149032924|gb|EDL87779.1|/0/arginase 1, isoform CRA_b [Rattus norvegicus]
497796	1264	22	222	0.300041	3.52639	3.55496	11.753	Up	5.1483e-50	3.44679e-49	LOC497796	hypothetical protein LOC497796	-	GO:0005488//binding	-	gi|162417946|ref|NP_001104780.1|/2.83333e-151/Ly49 inhibitory receptor-like [Rattus norvegicus]
688047	1601	1698	17140	18.2832	214.953	3.55543	11.7569	Up	0	0	Lyc2	lysozyme C type 2	GO:0000267//cell fraction;GO:0005788//endoplasmic reticulum lumen;GO:0005798//Golgi-associated vesicle;GO:0031985//Golgi cisterna;GO:0042995//cell projection	GO:0004553//hydrolase activity, hydrolyzing O-glycosyl compounds	GO:0008219//cell death;GO:0009056//catabolic process;GO:0042742//defense response to bacterium	gi|149066891|gb|EDM16624.1|/9.09274e-84/rCG48647, isoform CRA_a [Rattus norvegicus]
171106	2044	17	173	0.143375	1.69938	3.56714	11.8527	Up	2.04546e-39	1.20846e-38	Il1rl2	interleukin 1 receptor-like 2	GO:0016021//integral to membrane	GO:0004908//interleukin-1 receptor activity	GO:0006952//defense response;GO:0007166//cell surface receptor signaling pathway	gi|19424266|ref|NP_598259.1|/0/interleukin-1 receptor-like 2 precursor [Rattus norvegicus]
XLOC_027748	542	10	102	0.318058	3.77855	3.57047	11.8801	Up	7.81654e-24	3.61937e-23	-	-	-	-	-	-
494209	804	22	225	0.471706	5.61889	3.57433	11.9119	Up	6.70632e-51	4.53661e-50	Ly49si3	immunoreceptor Ly49si3	-	GO:0004871//signal transducer activity;GO:0030246//carbohydrate binding	GO:0023052//signaling	gi|57863784|ref|NP_001009919.1|/1.29921e-157/immunoreceptor Ly49si3 [Rattus norvegicus]
445442	3734	5589	57178	25.8027	307.453	3.57477	11.9156	Up	0	0	Thbs1	thrombospondin 1	GO:0005615//extracellular space;GO:0009986//cell surface;GO:0031091//platelet alpha granule	GO:0001948//glycoprotein binding;GO:0005102//receptor binding;GO:0005518//collagen binding;GO:0005539//glycosaminoglycan binding;GO:0005543//phospholipid binding;GO:0017134//fibroblast growth factor binding;GO:0032403//protein complex binding;GO:0043498//cell surface binding;GO:0046872//metal ion binding;GO:0071813//lipoprotein particle binding	GO:0000165//MAPK cascade;GO:0001818//negative regulation of cytokine production;GO:0001819//positive regulation of cytokine production;GO:0001935//endothelial cell proliferation;GO:0001953//negative regulation of cell-matrix adhesion;GO:0002468;GO:0002504//antigen processing and presentation of peptide or polysaccharide antigen via MHC class II;GO:0002690//positive regulation of leukocyte chemota…	gi|61556835|ref|NP_001013080.1|/0/thrombospondin 1 precursor [Rattus norvegicus]
XLOC_114415	5785	499	5114	1.48697	17.7493	3.57732	11.9366	Up	0	0	-	-	-	-	-	-
314959	1710	4	41	0.0403245	0.481407	3.57753	11.9383	Up	2.4293e-10	7.52453e-10	RGD1359449	gasdermin domain containing protein RGD1359449	-	-	-	gi|62078901|ref|NP_001014106.1|/0/gasdermin domain containing protein RGD1359449 [Rattus norvegicus]
XLOC_085999	406	8	82	0.339679	4.0552	3.57753	11.9383	Up	1.88485e-19	7.91701e-19	-	-	-	-	-	-
66021	1713	1149	11798	11.5629	138.285	3.58007	11.9594	Up	0	0	Cybb	cytochrome b-245, beta polypeptide	GO:0005783//endoplasmic reticulum;GO:0005887//integral to plasma membrane;GO:0043005//neuron projection;GO:0044297//cell body	GO:0005216//ion channel activity;GO:0005506//iron ion binding;GO:0046983//protein dimerization activity;GO:0050662//coenzyme binding;GO:0050664//oxidoreductase activity, acting on NAD(P)H, oxygen as acceptor	GO:0006091//generation of precursor metabolites and energy;GO:0006801//superoxide metabolic process;GO:0006952//defense response;GO:0031667//response to nutrient levels;GO:0034220//ion transmembrane transport;GO:0042221//response to chemical stimulus;GO:0042743//hydrogen peroxide metabolic process	gi|13027416|ref|NP_076455.1|/0/cytochrome b-245, beta polypeptide [Rattus norvegicus]
499356	1765	231	2372	2.25617	26.9833	3.58012	11.9598	Up	0	0	Blnk	B-cell linker	GO:0016020//membrane;GO:0044424//intracellular part	GO:0030674//protein binding, bridging	GO:0006952//defense response;GO:0006955//immune response;GO:0007167//enzyme linked receptor protein signaling pathway;GO:0030098//lymphocyte differentiation	gi|71043856|ref|NP_001020938.1|/0/B-cell linker protein [Rattus norvegicus]
304549	1750	178	1829	1.75342	20.9846	3.58108	11.9678	Up	0	0	Oasl2	2'-5' oligoadenylate synthetase-like 2	-	GO:0003676//nucleic acid binding;GO:0032559;GO:0070566//adenylyltransferase activity	GO:0002376//immune system process	gi|57527348|ref|NP_001009682.1|/0/2'-5'-oligoadenylate synthase-like protein 2 [Rattus norvegicus]
292935	1263	50	516	0.682451	8.20296	3.58735	12.0199	Up	5.08836e-115	5.87752e-114	Htatip2	HIV-1 Tat interactive protein 2	GO:0012505//endomembrane system;GO:0043231//intracellular membrane-bounded organelle	GO:0000166//nucleotide binding;GO:0003712//transcription cofactor activity;GO:0004672//protein kinase activity;GO:0016903//oxidoreductase activity, acting on the aldehyde or oxo group of donors;GO:0030528//transcription regulator activity	GO:0006468//protein phosphorylation;GO:0006913//nucleocytoplasmic transport;GO:0012502//induction of programmed cell death;GO:0019752//carboxylic acid metabolic process;GO:0022603//regulation of anatomical structure morphogenesis;GO:0032501//multicellular organismal process;GO:0043066//negative regulation of apoptotic process;GO:0045897//positive regulation of transcription during mitosis;GO:0048…	gi|157820187|ref|NP_001099733.1|/2.40128e-134/oxidoreductase HTATIP2 [Rattus norvegicus]
498400	1668	6	62	0.0620098	0.746311	3.58921	12.0354	Up	4.6807e-15	1.74781e-14	Hormad2	HORMA domain containing 2	-	-	GO:0000087//M phase of mitotic cell cycle	gi|62945362|ref|NP_001017501.1|/2.12858e-99/HORMA domain-containing protein 2 [Rattus norvegicus]
117558	2799	12	124	0.0739066	0.889494	3.58921	12.0354	Up	8.46248e-29	4.26954e-28	Mylk2	myosin light chain kinase 2	GO:0030016//myofibril;GO:0030136//clathrin-coated vesicle;GO:0030425//dendrite;GO:0033267//axon part;GO:0044297//cell body;GO:0044430//cytoskeletal part	GO:0004674//protein serine/threonine kinase activity;GO:0017022//myosin binding;GO:0032559	GO:0006468//protein phosphorylation;GO:0006937//regulation of muscle contraction;GO:0007049//cell cycle;GO:0010627//regulation of intracellular protein kinase cascade;GO:0016192//vesicle-mediated transport;GO:0031443//fast-twitch skeletal muscle fiber contraction;GO:0042044//fluid transport;GO:0048167//regulation of synaptic plasticity;GO:0048522//positive regulation of cellular process;GO:006041…	gi|17105364|ref|NP_476557.1|/0/myosin light chain kinase 2, skeletal/cardiac muscle [Rattus norvegicus]
293749	1404	702	7284	8.61936	104.166	3.59516	12.0852	Up	0	0	Ms4a6bl	membrane-spanning 4-domains, subfamily A, member 6B-like	GO:0044464//cell part	GO:0004871//signal transducer activity	GO:0023052//signaling	gi|55741532|ref|NP_001006976.1|/8.68498e-128/membrane-spanning 4-domains, subfamily A, member 6B-like [Rattus norvegicus]
308346	1667	58	603	0.599787	7.26283	3.59801	12.109	Up	1.84132e-134	2.39041e-133	Tmem150b	transmembrane protein 150B	GO:0016020//membrane	-	-	gi|157818985|ref|NP_001100946.1|/3.15868e-119/transmembrane protein 150B [Rattus norvegicus]
29427	686	500	5208	12.5647	152.43	3.60071	12.1317	Up	0	0	Aif1	allograft inflammatory factor 1	GO:0001726//ruffle;GO:0015629//actin cytoskeleton;GO:0043025//neuronal cell body;GO:0043231//intracellular membrane-bounded organelle;GO:0044444//cytoplasmic part;GO:0044459//plasma membrane part	GO:0003779//actin binding;GO:0046872//metal ion binding	GO:0001932//regulation of protein phosphorylation;GO:0002274;GO:0006915//apoptotic process;GO:0006952//defense response;GO:0007015//actin filament organization;GO:0007154//cell communication;GO:0008284//positive regulation of cell proliferation;GO:0009611//response to wounding;GO:0009628//response to abiotic stimulus;GO:0010467//gene expression;GO:0014738;GO:0016477//cell migration;GO:0022402//ce…	gi|8392881|ref|NP_058892.1|/1.26718e-77/protein BART-1 [Rattus norvegicus]
114511	1458	121	1262	1.43065	17.3791	3.60261	12.1477	Up	0.000000000000000000000000000000000000000000000000000000000000000000000000000000000000000000000000000000000000000000000000000000000000000000000000000000000000000000000000000000000000000000000000000000000000000000000000000000000000000000000000000000000000000000000000000000000000000951332	0.0000000000000000000000000000000000000000000000000000000000000000000000000000000000000000000000000000000000000000000000000000000000000000000000000000000000000000000000000000000000000000000000000000000000000000000000000000000000000000000000000000000000000000000000000000000000000219774884746988	Emb	embigin	GO:0031224//intrinsic to membrane	-	GO:0009987//cellular process	gi|16758534|ref|NP_446171.1|/6.42946e-174/embigin precursor [Rattus norvegicus]
117539	1814	212	2213	2.01467	24.4945	3.60384	12.1581	Up	0	0	Il10ra	interleukin 10 receptor, alpha	GO:0016020//membrane;GO:0044424//intracellular part	GO:0004896//cytokine receptor activity	GO:0002237//response to molecule of bacterial origin;GO:0023052//signaling	gi|340523096|ref|NP_476541.2|/0/interleukin-10 receptor subunit alpha precursor [Rattus norvegicus]
XLOC_059806	952	27	282	0.488913	5.94753	3.60464	12.1648	Up	7.49924e-64	5.78416e-63	-	-	-	-	-	-
304965	1230	33	345	0.462502	5.63169	3.60603	12.1766	Up	8.70206e-78	7.5621e-77	Fcrla	Fc receptor-like A	GO:0044424//intracellular part	-	GO:0048869//cellular developmental process	gi|209915619|ref|NP_001094152.1|/0/Fc receptor-like A precursor [Rattus norvegicus]
XLOC_072820	225	2	21	0.153233	1.87396	3.61229	12.2295	Up	7.19634e-06	1.63452e-05	-	-	-	-	-	-
XLOC_056387	273	2	21	0.126291	1.54448	3.61229	12.2295	Up	7.19634e-06	1.63384e-05	-	-	-	-	-	-
XLOC_043505	247	2	21	0.139585	1.70705	3.61229	12.2295	Up	7.19634e-06	1.63249e-05	-	-	-	-	-	-
XLOC_042500	233	2	21	0.147972	1.80962	3.61229	12.2295	Up	7.19634e-06	1.63326e-05	-	-	-	-	-	-
XLOC_080113	263	2	21	0.131093	1.6032	3.61229	12.2295	Up	7.19634e-06	1.63278e-05	-	-	-	-	-	-
XLOC_133398	321	2	21	0.107406	1.31353	3.61229	12.2295	Up	7.19634e-06	1.6351e-05	-	-	-	-	-	-
316010	586	2	21	0.0588352	0.719525	3.61229	12.2295	Up	7.19634e-06	1.635e-05	Camp	cathelicidin antimicrobial peptide	GO:0030141//secretory granule;GO:0044421//extracellular region part	-	GO:0001932//regulation of protein phosphorylation;GO:0008283//cell proliferation;GO:0032494//response to peptidoglycan;GO:0032496//response to lipopolysaccharide;GO:0034612//response to tumor necrosis factor;GO:0042742//defense response to bacterium;GO:0044126;GO:0044139;GO:0045765//regulation of angiogenesis;GO:0051852;GO:0070555//response to interleukin-1;GO:0070741//response to interleukin-6	gi|158262001|ref|NP_001094194.1|/2.65371e-82/cathelicidin antimicrobial peptide precursor [Rattus norvegicus]
XLOC_039289	3445	10	105	0.0500398	0.611962	3.61229	12.2295	Up	1.00989e-24	4.75894e-24	-	-	-	-	-	-
296130	2617	2	21	0.0131744	0.161116	3.61229	12.2295	Up	7.19634e-06	1.63336e-05	Gpat2	glycerol-3-phosphate acyltransferase 2, mitochondrial	GO:0031966//mitochondrial membrane	GO:0008374//O-acyltransferase activity	GO:0006071//glycerol metabolic process;GO:0006641//triglyceride metabolic process;GO:0006644//phospholipid metabolic process	gi|270483856|ref|NP_001162001.1|/0/glycerol-3-phosphate acyltransferase 2, mitochondrial [Rattus norvegicus]
117048	3411	6	63	0.0303232	0.370837	3.61229	12.2295	Up	2.3619e-15	8.90624e-15	Cdh17	cadherin 17	GO:0016021//integral to membrane;GO:0044459//plasma membrane part	GO:0015322;GO:0046872//metal ion binding	GO:0015833//peptide transport;GO:0016337//cell-cell adhesion	gi|16758872|ref|NP_446429.1|/0/cadherin-17 precursor [Rattus norvegicus]
414065	2358	2	21	0.0146215	0.178813	3.61229	12.2295	Up	7.19634e-06	1.63288e-05	Nanog	Nanog homeobox	GO:0043231//intracellular membrane-bounded organelle	GO:0001071//nucleic acid binding transcription factor activity;GO:0003677//DNA binding	GO:0001714//endodermal cell fate specification;GO:0006357//regulation of transcription from RNA polymerase II promoter;GO:0007346//regulation of mitotic cell cycle;GO:0008283//cell proliferation;GO:0010453//regulation of cell fate commitment;GO:0019827//stem cell maintenance;GO:0030509//BMP signaling pathway;GO:0033189//response to vitamin A;GO:0045137//development of primary sexual characteristi…	gi|198041502|ref|NP_001094251.1|/3.00175e-145/homeobox protein NANOG [Rattus norvegicus]
54301	1392	2	21	0.0247683	0.302904	3.61229	12.2295	Up	7.19634e-06	1.63307e-05	Slc14a1	solute carrier family 14 (urea transporter), member 1	GO:0031224//intrinsic to membrane	GO:0004842//ubiquitin-protein ligase activity;GO:0042887	GO:0015840//urea transport;GO:0042044//fluid transport	gi|145864491|ref|NP_062219.2|/0/urea transporter 1 [Rattus norvegicus]
361689	2270	1453	15319	11.0343	135.497	3.61819	12.2796	Up	0	0	Unc93b1	unc-93 homolog B1 (C. elegans)	GO:0000323//lytic vacuole;GO:0044425//membrane part;GO:0045335//phagocytic vesicle	GO:0005102//receptor binding	GO:0002224//toll-like receptor signaling pathway;GO:0002478;GO:0015031//protein transport	gi|157817875|ref|NP_001101983.1|/0/protein unc-93 homolog B1 [Rattus norvegicus]
25021	3456	1051	11100	5.24245	64.4872	3.6207	12.301	Up	0	0	Itgam	integrin, alpha M	GO:0005887//integral to plasma membrane;GO:0009986//cell surface;GO:0043231//intracellular membrane-bounded organelle	GO:0004871//signal transducer activity;GO:0005539//glycosaminoglycan binding;GO:0043394//proteoglycan binding;GO:0046983//protein dimerization activity	GO:0007166//cell surface receptor signaling pathway;GO:0007599//hemostasis;GO:0016337//cell-cell adhesion;GO:0030595//leukocyte chemotaxis;GO:0042098//T cell proliferation	gi|29789036|ref|NP_036843.1|/0/integrin alpha-M precursor [Rattus norvegicus]
497931	3031	206	2192	1.17162	14.5204	3.63151	12.3935	Up	0	0	Pik3r5	phosphoinositide-3-kinase, regulatory subunit 5	GO:0043231//intracellular membrane-bounded organelle;GO:0044444//cytoplasmic part	GO:0016772//transferase activity, transferring phosphorus-containing groups;GO:0035014//phosphatidylinositol 3-kinase regulator activity	GO:0001775//cell activation;GO:0007599//hemostasis;GO:0043550//regulation of lipid kinase activity	gi|300794017|ref|NP_001178852.1|/0/phosphoinositide 3-kinase regulatory subunit 5 [Rattus norvegicus]
XLOC_035695	247	3	32	0.209377	2.60122	3.63501	12.4236	Up	2.05216e-08	5.71105e-08	-	-	-	-	-	-
56827	6709	27	289	0.0693763	0.864897	3.64001	12.4668	Up	6.30432e-66	4.95317e-65	Cacna1i	calcium channel, voltage-dependent, T type, alpha 1I subunit	GO:0034704//calcium channel complex	GO:0005245//voltage-gated calcium channel activity;GO:0005488//binding	GO:0006935//chemotaxis;GO:0023052//signaling;GO:0032412//regulation of ion transmembrane transporter activity;GO:0070838//divalent metal ion transport	gi|113195659|ref|NP_064469.3|/0/voltage-dependent T-type calcium channel subunit alpha-1I [Rattus norvegicus]
24699	5067	2081	22300	7.07988	88.3646	3.64167	12.4811	Up	0	0	Ptprc	protein tyrosine phosphatase, receptor type, C	GO:0005924//cell-substrate adherens junction;GO:0009986//cell surface;GO:0016021//integral to membrane	GO:0004725//protein tyrosine phosphatase activity;GO:0005539//glycosaminoglycan binding;GO:0019207//kinase regulator activity;GO:0019900//kinase binding;GO:0043394//proteoglycan binding	GO:0000165//MAPK cascade;GO:0001911;GO:0001912//positive regulation of leukocyte mediated cytotoxicity;GO:0001933//negative regulation of protein phosphorylation;GO:0001959//regulation of cytokine-mediated signaling pathway;GO:0002455//humoral immune response mediated by circulating immunoglobulin;GO:0002456//T cell mediated immunity;GO:0006470//protein dephosphorylation;GO:0006915//apoptotic pro…	gi|158138488|ref|NP_612516.2|/0/receptor-type tyrosine-protein phosphatase C isoform 4 precursor [Rattus norvegicus]//gi|158138490|ref|NP_001103357.1|/0/receptor-type tyrosine-protein phosphatase C isoform 3 precursor [Rattus norvegicus]//gi|158138492|ref|NP_001103358.1|/0/receptor-type tyrosine-protein phosphatase C isoform 5 precursor [Rattus norvegicus]//gi|158138494|ref|NP_001103359.1|/0/rece…
364396	1485	453	4861	5.25868	65.7239	3.64365	12.4982	Up	0	0	Arl11	ADP-ribosylation factor-like 11	GO:0044464//cell part	GO:0032561//guanyl ribonucleotide binding	GO:0035556//intracellular signal transduction	gi|61740633|ref|NP_001013451.1|/9.14409e-83/ADP-ribosylation factor-like protein 11 [Rattus norvegicus]
29161	1380	21	226	0.262328	3.28817	3.64784	12.5345	Up	5.55548e-52	3.81395e-51	Cav3	caveolin 3	GO:0005624//membrane fraction;GO:0012505//endomembrane system;GO:0031224//intrinsic to membrane;GO:0031674//I band;GO:0042383//sarcolemma;GO:0043231//intracellular membrane-bounded organelle;GO:0043234//protein complex;GO:0044459//plasma membrane part;GO:0045202//synapse	GO:0016247//channel regulator activity;GO:0019899//enzyme binding	GO:0003009//skeletal muscle contraction;GO:0003300//cardiac muscle hypertrophy;GO:0006639//acylglycerol metabolic process;GO:0007009//plasma membrane organization;GO:0008361//regulation of cell size;GO:0010741//negative regulation of intracellular protein kinase cascade;GO:0016192//vesicle-mediated transport;GO:0031112;GO:0032412//regulation of ion transmembrane transporter activity;GO:0032769//n…	gi|9506465|ref|NP_062028.1|/3.98304e-85/caveolin-3 [Rattus norvegicus]
89829	863	196	2115	3.91517	49.2067	3.65171	12.5682	Up	0	0	Socs3	suppressor of cytokine signaling 3	GO:0044444//cytoplasmic part	GO:0005488//binding;GO:0019887//protein kinase regulator activity	GO:0001568//blood vessel development;GO:0001959//regulation of cytokine-mediated signaling pathway;GO:0002237//response to molecule of bacterial origin;GO:0006468//protein phosphorylation;GO:0006950//response to stress;GO:0007243//intracellular protein kinase cascade;GO:0009887//organ morphogenesis;GO:0009968//negative regulation of signal transduction;GO:0010212//response to ionizing radiation;G…	gi|16758336|ref|NP_446017.1|/6.64629e-118/suppressor of cytokine signaling 3 [Rattus norvegicus]
501570	1558	48	518	0.531103	6.67554	3.65182	12.5692	Up	3.40488e-117	3.99186e-116	RGD1565785	similar to chromosome X open reading frame 21	-	-	-	gi|157818453|ref|NP_001102788.1|/1.33337e-156/uncharacterized protein LOC501570 [Rattus norvegicus]
366998	1684	87	942	0.890599	11.2314	3.65662	12.611	Up	6.3796e-212	1.16612e-210	Nfe2	nuclear factor, erythroid derived 2	GO:0005856//cytoskeleton;GO:0016604//nuclear body	GO:0001071//nucleic acid binding transcription factor activity;GO:0003677//DNA binding;GO:0003712//transcription cofactor activity;GO:0019904//protein domain specific binding	GO:0003013;GO:0006355//regulation of transcription, DNA-dependent;GO:0007599//hemostasis;GO:0034728//nucleosome organization	gi|148671981|gb|EDL03928.1|/0/nuclear factor, erythroid derived 2, isoform CRA_a [Mus musculus]
24617	3053	1885	20522	10.6436	134.964	3.66451	12.6802	Up	0	0	Serpine1	serpin peptidase inhibitor, clade E (nexin, plasminogen activator inhibitor type 1), member 1	GO:0000267//cell fraction;GO:0016020//membrane;GO:0031091//platelet alpha granule;GO:0044421//extracellular region part	GO:0004175//endopeptidase activity;GO:0004866//endopeptidase inhibitor activity;GO:0019899//enzyme binding	GO:0001775//cell activation;GO:0001819//positive regulation of cytokine production;GO:0001953//negative regulation of cell-matrix adhesion;GO:0002540//leukotriene production involved in inflammatory response;GO:0002548//monocyte chemotaxis;GO:0006887//exocytosis;GO:0006915//apoptotic process;GO:0006979//response to oxidative stress;GO:0007569//cell aging;GO:0008283//cell proliferation;GO:0009629/…	gi|6981332|ref|NP_036752.1|/0/plasminogen activator inhibitor 1 precursor [Rattus norvegicus]
60584	609	33	360	0.934118	11.8689	3.66744	12.706	Up	3.07412e-82	2.77322e-81	Lif	leukemia inhibitory factor	GO:0044421//extracellular region part	GO:0005126//cytokine receptor binding	GO:0001525//angiogenesis;GO:0002763//positive regulation of myeloid leukocyte differentiation;GO:0003006//developmental process involved in reproduction;GO:0003337//mesenchymal to epithelial transition involved in metanephros morphogenesis;GO:0007167//enzyme linked receptor protein signaling pathway;GO:0008283//cell proliferation;GO:0010551;GO:0010740//positive regulation of intracellular protein…	gi|162287188|ref|NP_071532.2|/2.02495e-115/leukemia inhibitory factor precursor [Rattus norvegicus]
XLOC_059804	4599	83	906	0.311114	3.95539	3.6683	12.7136	Up	1.95703e-204	3.47616e-203	-	-	-	-	-	-
500246	3412	324	3538	1.63697	20.8196	3.66884	12.7184	Up	0	0	Arhgap25	Rho GTPase activating protein 25	GO:0044464//cell part	-	GO:0023052//signaling;GO:0043087//regulation of GTPase activity	gi|148666792|gb|EDK99208.1|/0/Rho GTPase activating protein 25, isoform CRA_a [Mus musculus]
117062	324	143	1569	7.60845	97.2305	3.67573	12.7793	Up	0	0	Hmga1	high mobility group AT-hook 1	GO:0005694//chromosome;GO:0031981//nuclear lumen;GO:0043234//protein complex;GO:0044444//cytoplasmic part	GO:0001071//nucleic acid binding transcription factor activity;GO:0003713//transcription coactivator activity;GO:0042974//retinoic acid receptor binding;GO:0043565//sequence-specific DNA binding	GO:0006261//DNA-dependent DNA replication;GO:0006310//DNA recombination;GO:0019058//viral infectious cycle;GO:0031936//negative regulation of chromatin silencing;GO:0034728//nucleosome organization;GO:0048232//male gamete generation;GO:0065003	gi|21326451|ref|NP_647543.1|/3.03194e-26/high mobility group protein HMG-I/HMG-Y [Rattus norvegicus]
XLOC_068928	212	2	22	0.162629	2.08359	3.67941	12.8119	Up	3.60232e-06	8.41016e-06	-	-	-	-	-	-
XLOC_088257	239	2	22	0.144257	1.8482	3.67941	12.8119	Up	3.60232e-06	8.40351e-06	-	-	-	-	-	-
XLOC_058594	253	2	22	0.136274	1.74593	3.67941	12.8119	Up	3.60232e-06	8.41273e-06	-	-	-	-	-	-
XLOC_073743	301	2	22	0.114543	1.46751	3.67941	12.8119	Up	3.60232e-06	8.41631e-06	-	-	-	-	-	-
681249	450	3	33	0.114925	1.4724	3.67941	12.8119	Up	1.02938e-08	2.92197e-08	Fam72a	family with sequence similarity 72, member A	-	-	-	gi|125347412|ref|NP_001074920.1|/4.48688e-78/protein FAM72A [Rattus norvegicus]
65048	14560	2	22	0.00236796	0.0303379	3.67941	12.8119	Up	3.60232e-06	8.41119e-06	Fat2	FAT atypical cadherin 2	GO:0005911//cell-cell junction;GO:0031224//intrinsic to membrane;GO:0043231//intracellular membrane-bounded organelle	GO:0046872//metal ion binding	GO:0001667//ameboidal cell migration;GO:0016337//cell-cell adhesion	gi|12621132|ref|NP_075243.1|/0/protocadherin Fat 2 precursor [Rattus norvegicus]
301026	1099	2	22	0.0313716	0.401929	3.67941	12.8119	Up	3.60232e-06	8.40863e-06	Ngp	neutrophilic granule protein	-	-	-	gi|157821823|ref|NP_001100332.1|/4.74546e-80/neutrophilic granule protein precursor [Rattus norvegicus]
XLOC_030897	203	2	22	0.16984	2.17596	3.67941	12.8119	Up	3.60232e-06	8.40403e-06	-	-	-	-	-	-
307248	1544	35	387	0.390774	5.03255	3.68688	12.8784	Up	1.14433e-88	1.08839e-87	Pstpip2	proline-serine-threonine phosphatase-interacting protein 2	GO:0005626//insoluble fraction;GO:0043232;GO:0044444//cytoplasmic part	GO:0008092//cytoskeletal protein binding	GO:0006996//organelle organization	gi|404312694|ref|NP_001258210.1|/0/proline-serine-threonine phosphatase-interacting protein 2 [Rattus norvegicus]
117537	2316	41	454	0.305176	3.93588	3.68897	12.8971	Up	8.79206e-104	9.36314e-103	Klhl41	kelch-like family member 41	GO:0005815//microtubule organizing center;GO:0016020//membrane;GO:0031252//cell leading edge;GO:0031981//nuclear lumen;GO:0042995//cell projection	GO:0005488//binding	GO:0006936//muscle contraction;GO:0031271	gi|17105344|ref|NP_476539.1|/0/kelch repeat and BTB domain-containing protein 10 [Rattus norvegicus]
60399	2171	13	144	0.103226	1.33176	3.68946	12.9015	Up	5.90008e-34	3.22357e-33	S1pr5	sphingosine-1-phosphate receptor 5	GO:0031224//intrinsic to membrane	GO:0004930//G-protein coupled receptor activity	GO:0007166//cell surface receptor signaling pathway;GO:0050767//regulation of neurogenesis	gi|31377521|ref|NP_068543.2|/2.15093e-158/sphingosine 1-phosphate receptor 5 [Rattus norvegicus]
287112	5322	22	244	0.0712611	0.920533	3.69128	12.9177	Up	1.53701e-56	1.10629e-55	Abca17	ATP-binding cassette, subfamily A (ABC1), member 17	GO:0016020//membrane;GO:0030141//secretory granule	GO:0017111//nucleoside-triphosphatase activity;GO:0032559	GO:0044255//cellular lipid metabolic process;GO:0051234//establishment of localization	gi|72255569|ref|NP_001026807.1|/0/ATP-binding cassette, subfamily A (ABC1), member 17 [Rattus norvegicus]
499914	1049	52	577	0.854541	11.044	3.69196	12.9239	Up	1.56979e-131	1.99867e-130	Gins1	GINS complex subunit 1 (Psf1 homolog)	GO:0031981//nuclear lumen	-	GO:0001832//blastocyst growth;GO:0006261//DNA-dependent DNA replication;GO:0051320//S phase	gi|254553282|ref|NP_001102677.2|/4.85683e-111/GINS complex subunit 1 [Rattus norvegicus]
29513	1904	21	234	0.190133	2.46759	3.69802	12.9782	Up	2.30132e-54	1.6223e-53	Mapk13	mitogen activated protein kinase 13	GO:0000267//cell fraction	GO:0004702//receptor signaling protein serine/threonine kinase activity;GO:0032559	GO:0006464//cellular protein modification process;GO:0006796//phosphate-containing compound metabolic process;GO:0007169//transmembrane receptor protein tyrosine kinase signaling pathway;GO:0007264//small GTPase mediated signal transduction	gi|82524633|ref|NP_062104.2|/0/mitogen-activated protein kinase 13 [Rattus norvegicus]
305417	1783	6	67	0.0580103	0.75448	3.7011	13.006	Up	1.51242e-16	5.90748e-16	Lgi2	leucine-rich repeat LGI family, member 2	-	-	-	gi|201066369|ref|NP_001100689.2|/0/leucine-rich repeat LGI family member 2 precursor [Rattus norvegicus]
305354	2565	116	1297	0.779607	10.1526	3.70296	13.0227	Up	0.00000000000000000000000000000000000000000000000000000000000000000000000000000000000000000000000000000000000000000000000000000000000000000000000000000000000000000000000000000000000000000000000000000000000000000000000000000000000000000000000000000000000000000000000000000000000000000000000000000376174	0.0000000000000000000000000000000000000000000000000000000000000000000000000000000000000000000000000000000000000000000000000000000000000000000000000000000000000000000000000000000000000000000000000000000000000000000000000000000000000000000000000000000000000000000000000000000000000000000000000000908431783753148	Tlr1	toll-like receptor 1	GO:0030139//endocytic vesicle;GO:0031224//intrinsic to membrane;GO:0043234//protein complex	GO:0004872//receptor activity;GO:0046983//protein dimerization activity;GO:0071723//lipopeptide binding	GO:0002274;GO:0006952//defense response;GO:0007249//I-kappaB kinase/NF-kappaB cascade;GO:0042108//positive regulation of cytokine biosynthetic process;GO:0070340;GO:0071221//cellular response to bacterial lipopeptide	gi|287324526|ref|NP_001165591.1|/0/toll-like receptor 1 precursor [Rattus norvegicus]
288044	766	4	45	0.0900194	1.17953	3.71183	13.103	Up	1.55039e-11	5.0843e-11	Tm4sf19	transmembrane 4 L six family member 19	-	-	-	gi|157786784|ref|NP_001099343.1|/6.59364e-84/transmembrane 4 L6 family member 19 [Rattus norvegicus]
113959	1772	422	4757	4.10538	53.9006	3.71471	13.1293	Up	0	0	C5ar1	complement component 5a receptor 1	GO:0016021//integral to membrane	GO:0001847//opsonin receptor activity;GO:0001848//complement binding;GO:0004942//anaphylatoxin receptor activity	GO:0000165//MAPK cascade;GO:0001819//positive regulation of cytokine production;GO:0002237//response to molecule of bacterial origin;GO:0002429//immune response-activating cell surface receptor signaling pathway;GO:0002690//positive regulation of leukocyte chemotaxis;GO:0007600//sensory perception;GO:0010863//positive regulation of phospholipase C activity;GO:0042742//defense response to bacteriu…	gi|16758418|ref|NP_446071.1|/0/C5a anaphylatoxin chemotactic receptor [Rattus norvegicus]
XLOC_065350	782	18	203	0.396799	5.21211	3.71539	13.1354	Up	1.54321e-47	1.00391e-46	-	-	-	-	-	-
309684	3161	1177	13332	6.41885	84.6828	3.72168	13.1928	Up	0	0	Itgb2	integrin, beta 2	GO:0005626//insoluble fraction;GO:0005887//integral to plasma membrane	GO:0004871//signal transducer activity;GO:0019900//kinase binding;GO:0046983//protein dimerization activity	GO:0001932//regulation of protein phosphorylation;GO:0002682//regulation of immune system process;GO:0006954//inflammatory response;GO:0007154//cell communication;GO:0007166//cell surface receptor signaling pathway;GO:0007599//hemostasis;GO:0012501//programmed cell death;GO:0016337//cell-cell adhesion;GO:0030595//leukocyte chemotaxis;GO:0031328//positive regulation of cellular biosynthetic proces…	gi|163937849|ref|NP_001032869.2|/0/integrin beta 2 precursor [Rattus norvegicus]
XLOC_071231	203	3	34	0.254759	3.36285	3.72248	13.2001	Up	5.15214e-09	1.48847e-08	-	-	-	-	-	-
683469	1624	3	34	0.0318449	0.420356	3.72248	13.2001	Up	5.15214e-09	1.48813e-08	LOC683469	similar to RNA polymerase II transcription factor SIII subunit A2 (Elongin A2) (EloA2) (Transcription elongation factor B polypeptide 3B)	-	-	-	gi|169234848|ref|NP_001108512.1|/0/uncharacterized protein LOC683469 [Rattus norvegicus]
XLOC_106964	322	3	34	0.160609	2.12006	3.72248	13.2001	Up	5.15214e-09	1.48825e-08	-	-	-	-	-	-
688698	1468	18	204	0.211374	2.79016	3.72248	13.2001	Up	7.75186e-48	5.06002e-47	Ckmt2	creatine kinase, mitochondrial 2, sarcomeric	GO:0019866//organelle inner membrane;GO:0030016//myofibril;GO:0043231//intracellular membrane-bounded organelle	GO:0016301//kinase activity;GO:0032559	GO:0003012//muscle system process;GO:0006603//phosphocreatine metabolic process;GO:0006796//phosphate-containing compound metabolic process	gi|38259206|ref|NP_940807.1|/0/creatine kinase S-type, mitochondrial precursor [Mus musculus]
25713	2654	299	3402	1.94212	25.737	3.72814	13.252	Up	0	0	Itgb7	integrin, beta 7	GO:0005887//integral to plasma membrane;GO:0044421//extracellular region part;GO:0044424//intracellular part	GO:0004871//signal transducer activity;GO:0005515//protein binding;GO:0043169//cation binding	GO:0002682//regulation of immune system process;GO:0007166//cell surface receptor signaling pathway;GO:0031589//cell-substrate adhesion;GO:0032501//multicellular organismal process	gi|274320328|ref|NP_037303.1|/0/integrin, beta 7 precursor [Rattus norvegicus]
314480	2402	41	467	0.29425	3.90363	3.7297	13.2664	Up	1.15598e-107	1.26804e-106	Gpr132	G protein-coupled receptor 132	GO:0016021//integral to membrane	GO:0004888//transmembrane signaling receptor activity	GO:0022402//cell cycle process;GO:0023052//signaling;GO:0050896//response to stimulus	gi|282154813|ref|NP_001164066.1|/0/probable G-protein coupled receptor 132 [Rattus norvegicus]
78971	2636	97	1109	0.634353	8.44716	3.73511	13.3162	Up	0.0000000000000000000000000000000000000000000000000000000000000000000000000000000000000000000000000000000000000000000000000000000000000000000000000000000000000000000000000000000000000000000000000000000000000000000000000000000000000000000000000000000000001413338	0.0000000000000000000000000000000000000000000000000000000000000000000000000000000000000000000000000000000000000000000000000000000000000000000000000000000000000000000000000000000000000000000000000000000000000000000000000000000000000000000000000000000000029895255908439	Birc3	baculoviral IAP repeat-containing 3	GO:0032991//macromolecular complex;GO:0043231//intracellular membrane-bounded organelle;GO:0044425//membrane part	GO:0019787//small conjugating protein ligase activity;GO:0046914//transition metal ion binding	GO:0032446//protein modification by small protein conjugation;GO:0043066//negative regulation of apoptotic process;GO:0048232//male gamete generation;GO:0051259//protein oligomerization	gi|347921974|ref|NP_076477.3|/0/baculoviral IAP repeat-containing protein 3 [Rattus norvegicus]
XLOC_001476	4494	16	183	0.0613751	0.817603	3.73568	13.3214	Up	3.48354e-43	2.14983e-42	-	-	-	-	-	-
302920	4153	18	206	0.0747163	0.995932	3.73655	13.3295	Up	1.95372e-48	1.28162e-47	Rbfox1	RNA binding protein, fox-1 homolog (C. elegans) 1	GO:0044431//Golgi apparatus part	GO:0003676//nucleic acid binding;GO:0005515//protein binding	GO:0006396//RNA processing;GO:0050657	gi|164565398|ref|NP_001100444.2|/0/fox-1 homolog A [Rattus norvegicus]
25734	2081	397	4549	3.28869	43.8903	3.73831	13.3458	Up	0	0	Hck	hemopoietic cell kinase	GO:0044444//cytoplasmic part;GO:0044459//plasma membrane part	GO:0004713//protein tyrosine kinase activity;GO:0032559	GO:0006464//cellular protein modification process;GO:0006897//endocytosis;GO:0009888//tissue development;GO:0042742//defense response to bacterium;GO:0050688//regulation of defense response to virus	gi|34734058|ref|NP_037317.2|/0/tyrosine-protein kinase HCK [Rattus norvegicus]
XLOC_092265	263	2	23	0.131093	1.75589	3.74354	13.3942	Up	1.79766e-06	4.31513e-06	-	-	-	-	-	-
XLOC_087684	252	2	23	0.136815	1.83253	3.74354	13.3942	Up	1.79766e-06	4.31621e-06	-	-	-	-	-	-
XLOC_056041	238	2	23	0.144863	1.94033	3.74354	13.3942	Up	1.79766e-06	4.31756e-06	-	-	-	-	-	-
685099	1691	2	23	0.0203888	0.273092	3.74354	13.3942	Up	1.79766e-06	4.31351e-06	Meiob	meiosis specific with OB domains	-	-	-	gi|169234834|ref|NP_001108505.1|/0/meiosis-specific with OB domain-containing protein [Rattus norvegicus]
337868	1947	2	23	0.017708	0.237184	3.74354	13.3942	Up	1.79766e-06	4.31567e-06	Myod1	myogenic differentiation 1	GO:0000785//chromatin;GO:0031981//nuclear lumen;GO:0043234//protein complex	GO:0000981//sequence-specific DNA binding RNA polymerase II transcription factor activity;GO:0003712//transcription cofactor activity;GO:0010843;GO:0030528//transcription regulator activity;GO:0046983//protein dimerization activity	GO:0000380//alternative mRNA splicing, via spliceosome;GO:0001709//cell fate determination;GO:0006464//cellular protein modification process;GO:0010551;GO:0014706//striated muscle tissue development;GO:0042692//muscle cell differentiation;GO:0043416//regulation of skeletal muscle tissue regeneration;GO:0045597//positive regulation of cell differentiation;GO:0048513//organ development	gi|28570184|ref|NP_788268.1|/7.70235e-144/myoblast determination protein 1 [Rattus norvegicus]
498440	1242	39	449	0.541312	7.25854	3.74515	13.4091	Up	6.36052e-104	6.78308e-103	Myoz1	myozenin 1	GO:0005856//cytoskeleton;GO:0042995//cell projection;GO:0043231//intracellular membrane-bounded organelle	GO:0008092//cytoskeletal protein binding	GO:0010927	gi|157819165|ref|NP_001102567.1|/3.73955e-132/myozenin-1 [Rattus norvegicus]
293624	1985	617	7139	5.35833	72.2107	3.75236	13.4763	Up	0	0	Irf7	interferon regulatory factor 7	GO:0031090//organelle membrane;GO:0031981//nuclear lumen;GO:0044444//cytoplasmic part	GO:0001071//nucleic acid binding transcription factor activity;GO:0003676//nucleic acid binding;GO:0003702//RNA polymerase II transcription factor activity	GO:0002224//toll-like receptor signaling pathway;GO:0010551;GO:0019221//cytokine-mediated signaling pathway;GO:0019724//B cell mediated immunity;GO:0032481//positive regulation of type I interferon production;GO:0042089//cytokine biosynthetic process;GO:0051707//response to other organism	gi|76096318|ref|NP_001028863.1|/0/interferon regulatory factor 7 [Rattus norvegicus]
XLOC_059768	2874	25	291	0.149954	2.03297	3.761	13.5573	Up	3.81296e-68	3.0597e-67	-	-	-	-	-	-
294210	2366	3	35	0.0218581	0.297015	3.7643	13.5883	Up	2.57332e-09	7.57129e-09	Trim10	tripartite motif-containing 10	GO:0044424//intracellular part	GO:0046914//transition metal ion binding	GO:0030099//myeloid cell differentiation	gi|57164007|ref|NP_001009176.1|/0/tripartite motif-containing 10 [Rattus norvegicus]
450222	723	6	70	0.14306	1.94395	3.7643	13.5883	Up	1.90202e-17	7.60749e-17	Clec4b2	C-type lectin domain family 4, member B2	GO:0044464//cell part	GO:0004871//signal transducer activity;GO:0030246//carbohydrate binding	GO:0006952//defense response;GO:0007249//I-kappaB kinase/NF-kappaB cascade;GO:0050707//regulation of cytokine secretion	gi|54312118|ref|NP_001005896.1|/1.57794e-129/C-type lectin domain family 4 member C [Rattus norvegicus]
24251	1710	1157	13565	11.6639	159.275	3.7714	13.6554	Up	0	0	Cd53	Cd53 molecule	GO:0031224//intrinsic to membrane	-	GO:0023052//signaling;GO:0050789//regulation of biological process	gi|6978633|ref|NP_036655.1|/4.73617e-110/leukocyte surface antigen CD53 [Rattus norvegicus]
XLOC_102204	4109	249	2922	1.04464	14.278	3.77271	13.6679	Up	0	0	-	-	-	-	-	-
679825	1203	8	94	0.114638	1.56887	3.77457	13.6854	Up	4.92684e-23	2.23835e-22	LOC679825	similar to retinoic acid early transcript 1L	GO:0000267//cell fraction;GO:0009986//cell surface;GO:0046658//anchored to plasma membrane	GO:0005488//binding	GO:0001819//positive regulation of cytokine production;GO:0002418//immune response to tumor cell;GO:0002696//positive regulation of leukocyte activation;GO:0030101//natural killer cell activation;GO:0031328//positive regulation of cellular biosynthetic process;GO:0032496//response to lipopolysaccharide;GO:0043330//response to exogenous dsRNA;GO:0045954//positive regulation of natural killer cell …	gi|239787120|ref|NP_001155163.1|/0/Rae-1-like protein [Rattus norvegicus]
310727	3122	94	1107	0.519039	7.11933	3.77783	13.7164	Up	0.00000000000000000000000000000000000000000000000000000000000000000000000000000000000000000000000000000000000000000000000000000000000000000000000000000000000000000000000000000000000000000000000000000000000000000000000000000000000000000000000000000000000000181825	0.0000000000000000000000000000000000000000000000000000000000000000000000000000000000000000000000000000000000000000000000000000000000000000000000000000000000000000000000000000000000000000000000000000000000000000000000000000000000000000000000000000000000000387163071904497	Cd101	CD101 molecule	GO:0031224//intrinsic to membrane	GO:0016810//hydrolase activity, acting on carbon-nitrogen (but not peptide) bonds	GO:0007165//signal transduction	gi|403420584|ref|NP_001258146.1|/0/immunoglobulin superfamily member 2 precursor [Rattus norvegicus]
288937	3029	110	1300	0.626035	8.61725	3.78291	13.7648	Up	0.00000000000000000000000000000000000000000000000000000000000000000000000000000000000000000000000000000000000000000000000000000000000000000000000000000000000000000000000000000000000000000000000000000000000000000000000000000000000000000000000000000000000000000000000000000000000000000000000000000000000524518	0.000000000000000000000000000000000000000000000000000000000000000000000000000000000000000000000000000000000000000000000000000000000000000000000000000000000000000000000000000000000000000000000000000000000000000000000000000000000000000000000000000000000000000000000000000000000000000000000000000000000129023353316228	Serpinb8	serpin peptidase inhibitor, clade B (ovalbumin), member 8	GO:0044444//cytoplasmic part	GO:0004866//endopeptidase inhibitor activity;GO:0005488//binding	GO:0006508//proteolysis;GO:0010466//negative regulation of peptidase activity	gi|157786978|ref|NP_001099418.1|/0/serpin B8 [Rattus norvegicus]
690657	1258	49	580	0.67146	9.25703	3.78518	13.7864	Up	6.71716e-135	8.738e-134	Tmem71	transmembrane protein 71	GO:0044464//cell part	-	-	gi|403420582|ref|NP_001258144.1|/2.55063e-144/transmembrane protein 71 [Rattus norvegicus]
29465	2834	348	4130	2.11682	29.26	3.78896	13.8226	Up	0	0	Trpv2	transient receptor potential cation channel, subfamily V, member 2	GO:0031224//intrinsic to membrane;GO:0048770	GO:0005261//cation channel activity;GO:0005488//binding	GO:0006950//response to stress;GO:0009628//response to abiotic stimulus;GO:0070838//divalent metal ion transport	gi|78187981|ref|NP_058903.2|/0/transient receptor potential cation channel subfamily V member 2 [Rattus norvegicus]
XLOC_003485	629	10	119	0.274065	3.79858	3.79287	13.8601	Up	6.58232e-29	3.32576e-28	-	-	-	-	-	-
25156	2917	191	2277	1.12876	15.673	3.79547	13.8851	Up	0	0	Vav1	vav 1 guanine nucleotide exchange factor	GO:0016020//membrane;GO:0044444//cytoplasmic part	GO:0005089//Rho guanyl-nucleotide exchange factor activity;GO:0043169//cation binding	GO:0006897//endocytosis;GO:0006917//induction of apoptosis;GO:0007166//cell surface receptor signaling pathway;GO:0007266//Rho protein signal transduction;GO:0030098//lymphocyte differentiation;GO:0030155//regulation of cell adhesion;GO:0033124//regulation of GTP catabolic process	gi|162287067|ref|NP_036891.2|/0/proto-oncogene vav [Rattus norvegicus]
25544	3351	70	835	0.360105	5.00307	3.79633	13.8934	Up	6.72826e-194	1.14473e-192	Sele	selectin E	GO:0005856//cytoskeleton;GO:0012505//endomembrane system;GO:0031224//intrinsic to membrane;GO:0044421//extracellular region part;GO:0044444//cytoplasmic part;GO:0044459//plasma membrane part	GO:0004872//receptor activity;GO:0019899//enzyme binding;GO:0048029//monosaccharide binding	GO:0002090//regulation of receptor internalization;GO:0002237//response to molecule of bacterial origin;GO:0002684//positive regulation of immune system process;GO:0006954//inflammatory response;GO:0007159//leukocyte cell-cell adhesion;GO:0010863//positive regulation of phospholipase C activity;GO:0019932//second-messenger-mediated signaling;GO:0031347//regulation of defense response;GO:0034097//…	gi|20302053|ref|NP_620234.1|/0/E-selectin precursor [Rattus norvegicus]
294329	4527	120	1434	0.456957	6.36009	3.79891	13.9183	Up	0	0	Trpm2	transient receptor potential cation channel, subfamily M, member 2	GO:0016021//integral to membrane	GO:0004871//signal transducer activity;GO:0005261//cation channel activity;GO:0019144//ADP-sugar diphosphatase activity;GO:0022890//inorganic cation transmembrane transporter activity	GO:0000041//transition metal ion transport;GO:0006814//sodium ion transport;GO:0006816//calcium ion transport;GO:0006979//response to oxidative stress;GO:0023052//signaling	gi|58585238|ref|NP_001011559.1|/0/transient receptor potential cation channel subfamily M member 2 [Rattus norvegicus]
299783	1072	310	3715	4.98508	69.5806	3.803	13.9578	Up	0	0	Glipr1	GLI pathogenesis-related 1	GO:0031224//intrinsic to membrane	-	GO:0006629//lipid metabolic process	gi|58865542|ref|NP_001011987.1|/5.27764e-137/glioma pathogenesis-related protein 1 precursor [Rattus norvegicus]
XLOC_060452	210	2	24	0.164178	2.29465	3.80494	13.9766	Up	8.9452e-07	2.19841e-06	-	-	-	-	-	-
365367	2407	2	24	0.0143238	0.200198	3.80494	13.9766	Up	8.9452e-07	2.20024e-06	Cd19	CD19 molecule	GO:0009986//cell surface;GO:0016021//integral to membrane	GO:0004871//signal transducer activity;GO:0005488//binding	GO:0006952//defense response;GO:0050851//antigen receptor-mediated signaling pathway	gi|201021269|ref|NP_001013255.2|/0/CD19 molecule precursor [Rattus norvegicus]
170945	1931	2	24	0.0178547	0.249548	3.80494	13.9766	Up	8.9452e-07	2.1963e-06	Chrna2	cholinergic receptor, nicotinic, alpha 2 (neuronal)	GO:0005626//insoluble fraction;GO:0005887//integral to plasma membrane	GO:0004888//transmembrane signaling receptor activity;GO:0005231//excitatory extracellular ligand-gated ion channel activity;GO:0042165//neurotransmitter binding	GO:0006811//ion transport;GO:0007267//cell-cell signaling;GO:0051259//protein oligomerization	gi|149030324|gb|EDL85380.1|/0/cholinergic receptor, nicotinic, alpha polypeptide 2 (neuronal), isoform CRA_b [Rattus norvegicus]
293847	2610	2	24	0.0132097	0.184627	3.80494	13.9766	Up	8.9452e-07	2.19996e-06	Dusp9	dual specificity phosphatase 9	GO:0043231//intracellular membrane-bounded organelle;GO:0044444//cytoplasmic part	GO:0008138//protein tyrosine/serine/threonine phosphatase activity	GO:0000165//MAPK cascade;GO:0006464//cellular protein modification process;GO:0006796//phosphate-containing compound metabolic process	gi|83816929|ref|NP_001033062.1|/2.39733e-175/dual specificity protein phosphatase 9 [Rattus norvegicus]
XLOC_004664	541	4	48	0.127458	1.78143	3.80494	13.9766	Up	1.93459e-12	6.59991e-12	-	-	-	-	-	-
XLOC_084563	319	3	36	0.16212	2.26588	3.80494	13.9766	Up	1.28275e-09	3.83057e-09	-	-	-	-	-	-
303373	3384	5	60	0.0254709	0.355996	3.80494	13.9766	Up	3.00292e-15	1.12879e-14	Unc45b	unc-45 homolog B (C. elegans)	-	-	GO:0007275//multicellular organismal development	gi|148683737|gb|EDL15684.1|/0/unc-45 homolog B (C. elegans) [Mus musculus]
XLOC_003483	263	6	73	0.393279	5.57303	3.82484	14.1707	Up	2.3694e-18	9.69734e-18	-	-	-	-	-	-
289211	1414	492	6018	5.9982	85.453	3.83253	14.2464	Up	0	0	Fcgr2b	Fc fragment of IgG, low affinity IIb, receptor (CD32)	GO:0009986//cell surface;GO:0016021//integral to membrane	GO:0004871//signal transducer activity;GO:0019865//immunoglobulin binding	GO:0001810;GO:0001818//negative regulation of cytokine production;GO:0002237//response to molecule of bacterial origin;GO:0002274;GO:0002377//immunoglobulin production;GO:0002455//humoral immune response mediated by circulating immunoglobulin;GO:0002478;GO:0002683//negative regulation of immune system process;GO:0006909//phagocytosis;GO:0007165//signal transduction;GO:0030888//regulation of B cel…	gi|225384|prf||1301316A/3.64787e-158/macrophage lymphocyte receptor
396527	2237	11	135	0.0847679	1.21169	3.83736	14.2942	Up	6.74806e-33	3.62591e-32	Ugt1a2	UDP glucuronosyltransferase 1 family, polypeptide A2	GO:0031090//organelle membrane;GO:0031224//intrinsic to membrane;GO:0042598;GO:0043231//intracellular membrane-bounded organelle	GO:0005501//retinoid binding;GO:0008194//UDP-glycosyltransferase activity;GO:0042802//identical protein binding;GO:0046983//protein dimerization activity	GO:0001523//retinoid metabolic process;GO:0009698//phenylpropanoid metabolic process;GO:0009887//organ morphogenesis;GO:0045471//response to ethanol;GO:0051384//response to glucocorticoid stimulus	gi|66773204|ref|NP_958826.1|/0/UDP-glucuronosyltransferase 1-2 precursor [Rattus norvegicus]
300308	3991	3	37	0.0129582	0.186142	3.84447	14.3648	Up	6.38224e-10	1.93787e-09	LOC300308	similar to hypothetical protein 4930509O22	-	GO:0004672//protein kinase activity;GO:0032559	GO:0006464//cellular protein modification process	gi|62078633|ref|NP_001013974.1|/6.19941e-157/uncharacterized protein LOC300308 [Rattus norvegicus]
60417	7798	6	74	0.013264	0.190534	3.84447	14.3648	Up	1.18101e-18	4.86733e-18	Ecel1	endothelin converting enzyme-like 1	GO:0016021//integral to membrane	GO:0004175//endopeptidase activity;GO:0043169//cation binding	GO:0007186//G-protein coupled receptor signaling pathway;GO:0019538//protein metabolic process	gi|11120734|ref|NP_068544.1|/0/endothelin-converting enzyme-like 1 [Rattus norvegicus]
500377	1478	9	111	0.104972	1.5079	3.84447	14.3648	Up	2.49448e-27	1.22894e-26	Tuba8	tubulin, alpha 8	GO:0015630//microtubule cytoskeleton;GO:0032991//macromolecular complex	GO:0017111//nucleoside-triphosphatase activity;GO:0032561//guanyl ribonucleotide binding	GO:0007017//microtubule-based process;GO:0009207;GO:0043623//cellular protein complex assembly	gi|66730465|ref|NP_001019510.1|/0/tubulin alpha-8 chain [Rattus norvegicus]
XLOC_002689	3409	584	7240	2.95319	42.6418	3.85193	14.4393	Up	0	0	-	-	-	-	-	-
299242	1014	37	460	0.629026	9.10845	3.85601	14.4802	Up	6.5423e-109	7.2428e-108	Gpr65	G-protein coupled receptor 65	GO:0016021//integral to membrane	GO:0004888//transmembrane signaling receptor activity	GO:0002376//immune system process;GO:0006171//cAMP biosynthetic process;GO:0007166//cell surface receptor signaling pathway;GO:0009268//response to pH;GO:0012501//programmed cell death;GO:0032233//positive regulation of actin filament bundle assembly;GO:0032321//positive regulation of Rho GTPase activity;GO:0032501//multicellular organismal process	gi|157822703|ref|NP_001100221.1|/0/psychosine receptor [Rattus norvegicus]
362653	898	6	75	0.115181	1.67691	3.86383	14.5589	Up	5.88104e-19	2.444e-18	Ctrc	chymotrypsin C (caldecrin)	-	GO:0004175//endopeptidase activity	GO:0006875//cellular metal ion homeostasis;GO:0019538//protein metabolic process	gi|117647210|ref|NP_001071117.1|/3.97038e-161/chymotrypsin-C precursor [Rattus norvegicus]
XLOC_097326	703	4	50	0.0980866	1.42804	3.86383	14.5589	Up	4.79536e-13	1.67103e-12	-	-	-	-	-	-
XLOC_027760	384	10	126	0.448925	6.58815	3.87533	14.6754	Up	5.06564e-31	2.64807e-30	-	-	-	-	-	-
316519	2012	143	1804	1.22522	18.0025	3.87709	14.6933	Up	0	0	Slc11a1	solute carrier family 11 (proton-coupled divalent metal ion transporter), member 1	GO:0000323//lytic vacuole;GO:0005770//late endosome;GO:0016021//integral to membrane;GO:0019867//outer membrane;GO:0030666//endocytic vesicle membrane;GO:0030667//secretory granule membrane	GO:0022890//inorganic cation transmembrane transporter activity;GO:0042802//identical protein binding;GO:0046873//metal ion transmembrane transporter activity	GO:0001562//response to protozoan;GO:0001819//positive regulation of cytokine production;GO:0002237//response to molecule of bacterial origin;GO:0002274;GO:0002286//T cell activation involved in immune response;GO:0002367//cytokine production involved in immune response;GO:0002468;GO:0002824;GO:0006357//regulation of transcription from RNA polymerase II promoter;GO:0006606//protein import into nu…	gi|72535142|ref|NP_001026828.1|/0/natural resistance-associated macrophage protein 1 [Rattus norvegicus]
155151	1618	814	10271	8.67263	127.456	3.87738	14.6963	Up	0	0	Coro1a	coronin, actin binding protein 1A	GO:0005884//actin filament;GO:0030666//endocytic vesicle membrane;GO:0031252//cell leading edge;GO:0044459//plasma membrane part	GO:0003779//actin binding;GO:0019900//kinase binding;GO:0042802//identical protein binding	GO:0001894//tissue homeostasis;GO:0002260//lymphocyte homeostasis;GO:0006897//endocytosis;GO:0006906//vesicle fusion;GO:0006935//chemotaxis;GO:0006952//defense response;GO:0007155//cell adhesion;GO:0010033//response to organic substance;GO:0030030//cell projection organization;GO:0030098//lymphocyte differentiation;GO:0042098//T cell proliferation;GO:0050863//regulation of T cell activation;GO:00…	gi|18426834|ref|NP_569095.1|/0/coronin-1A [Rattus norvegicus]
316326	1394	35	444	0.432823	6.39506	3.88511	14.7752	Up	8.5927e-106	9.29539e-105	Neurl3	neuralized E3 ubiquitin protein ligase 3	-	GO:0003824//catalytic activity;GO:0046914//transition metal ion binding	-	gi|62078933|ref|NP_001014122.1|/1.89825e-151/E3 ubiquitin-protein ligase NEURL3 [Rattus norvegicus]
301168	2654	4	51	0.0259815	0.385828	3.8924	14.8501	Up	2.38258e-13	8.41185e-13	Efhb	EF hand domain family, member B	-	GO:0046872//metal ion binding	GO:0023052//signaling	gi|157822705|ref|NP_001100349.1|/0/EF-hand domain-containing family member B [Rattus norvegicus]
171581	1741	14	179	0.138623	2.06433	3.89644	14.8917	Up	1.17562e-43	7.30575e-43	Rhov	ras homolog family member V	GO:0031090//organelle membrane;GO:0043231//intracellular membrane-bounded organelle;GO:0044444//cytoplasmic part	GO:0032561//guanyl ribonucleotide binding;GO:0043169//cation binding	GO:0009966//regulation of signal transduction;GO:0035556//intracellular signal transduction	gi|404312692|ref|NP_612551.2|/1.88796e-138/rho-related GTP-binding protein RhoV [Rattus norvegicus]
81506	1411	135	1731	1.64935	24.6317	3.90055	14.9342	Up	0	0	Bst1	bone marrow stromal cell antigen 1	GO:0031224//intrinsic to membrane	GO:0016799//hydrolase activity, hydrolyzing N-glycosyl compounds	GO:0006955//immune response;GO:0032501//multicellular organismal process	gi|13540658|ref|NP_110475.1|/1.5245e-164/ADP-ribosyl cyclase 2 precursor [Rattus norvegicus]
XLOC_084726	201	2	26	0.17153	2.59718	3.92042	15.1413	Up	2.1977e-07	5.68995e-07	-	-	-	-	-	-
399679	2529	1	13	0.00681642	0.103209	3.92042	15.1413	Up	0.000343958	0.000655719	aicda	activation-induced cytidine deaminase	GO:0043231//intracellular membrane-bounded organelle;GO:0043234//protein complex	GO:0016814//hydrolase activity, acting on carbon-nitrogen (but not peptide) bonds, in cyclic amidines;GO:0046914//transition metal ion binding	GO:0002204//somatic recombination of immunoglobulin genes involved in immune response;GO:0006216//cytidine catabolic process;GO:0006396//RNA processing;GO:0030098//lymphocyte differentiation	gi|209915535|ref|NP_001094249.1|/2.87198e-117/activation-induced cytidine deaminase [Rattus norvegicus]
XLOC_009255	271	1	13	0.0636115	0.96316	3.92042	15.1413	Up	0.000343958	0.000655752	-	-	-	-	-	-
305434	2410	5	65	0.035765	0.541528	3.92042	15.1413	Up	9.15446e-17	3.59918e-16	Jakmip1	janus kinase and microtubule interacting protein 1	GO:0005624//membrane fraction;GO:0015630//microtubule cytoskeleton;GO:0032991//macromolecular complex	GO:0003676//nucleic acid binding;GO:0005102//receptor binding;GO:0008092//cytoskeletal protein binding;GO:0016772//transferase activity, transferring phosphorus-containing groups	GO:0006796//phosphate-containing compound metabolic process;GO:0006810//transport	gi|149047360|gb|EDM00030.1|/0/rCG36180 [Rattus norvegicus]
XLOC_023376	250	2	26	0.13791	2.08813	3.92042	15.1413	Up	2.1977e-07	5.68688e-07	-	-	-	-	-	-
XLOC_085612	222	2	26	0.155304	2.3515	3.92042	15.1413	Up	2.1977e-07	5.69034e-07	-	-	-	-	-	-
XLOC_165746	2339	4	52	0.0294805	0.446373	3.92042	15.1413	Up	1.18226e-13	4.22184e-13	-	-	-	-	-	-
24409	4717	1	13	0.00365459	0.0553353	3.92042	15.1413	Up	0.000343958	0.000655524	Grin2a	glutamate receptor, ionotropic, N-methyl D-aspartate 2A	GO:0005624//membrane fraction;GO:0005901//caveola;GO:0008328//ionotropic glutamate receptor complex;GO:0030313;GO:0030425//dendrite;GO:0033267//axon part;GO:0044430//cytoskeletal part	GO:0004970//ionotropic glutamate receptor activity;GO:0005102//receptor binding;GO:0005231//excitatory extracellular ligand-gated ion channel activity;GO:0005244//voltage-gated ion channel activity;GO:0005261//cation channel activity;GO:0016597//amino acid binding;GO:0019900//kinase binding;GO:0046914//transition metal ion binding	GO:0006584//catecholamine metabolic process;GO:0006586;GO:0006915//apoptotic process;GO:0006950//response to stress;GO:0007215//glutamate receptor signaling pathway;GO:0007611//learning or memory;GO:0007632//visual behavior;GO:0009607//response to biotic stimulus;GO:0009636//response to toxic substance;GO:0009895;GO:0010042//response to manganese ion;GO:0010043//response to zinc ion;GO:0014073;GO…	gi|140971205|ref|NP_036705.3|/0/glutamate receptor ionotropic, NMDA 2A precursor [Rattus norvegicus]
XLOC_059542	849	7	91	0.142133	2.15208	3.92042	15.1413	Up	5.77326e-23	2.61979e-22	-	-	-	-	-	-
363060	1312	6	78	0.0788356	1.19367	3.92042	15.1413	Up	7.22238e-20	3.06045e-19	LOC363060	placenta expressed transcript 1	GO:0031224//intrinsic to membrane	-	-	gi|62079153|ref|NP_001014231.1|/1.07662e-84/placenta-expressed transcript 1 protein precursor [Rattus norvegicus]
XLOC_033294	282	2	26	0.12226	1.85118	3.92042	15.1413	Up	2.1977e-07	5.68458e-07	-	-	-	-	-	-
171164	2395	1778	23185	12.7977	194.369	3.92484	15.1878	Up	0	0	Gbp2	guanylate binding protein 2, interferon-inducible	GO:0005774//vacuolar membrane;GO:0031982//vesicle	GO:0017111//nucleoside-triphosphatase activity;GO:0032561//guanyl ribonucleotide binding	GO:0001562//response to protozoan;GO:0009207;GO:0019221//cytokine-mediated signaling pathway;GO:0032496//response to lipopolysaccharide;GO:0034341//response to interferon-gamma;GO:0035456//response to interferon-beta;GO:0042742//defense response to bacterium;GO:0051702//interaction with symbiont	gi|19424350|ref|NP_598308.1|/0/interferon-induced guanylate-binding protein 2 [Rattus norvegicus]
306810	1279	94	1228	1.26696	19.2776	3.92748	15.2156	Up	0.000000000000000000000000000000000000000000000000000000000000000000000000000000000000000000000000000000000000000000000000000000000000000000000000000000000000000000000000000000000000000000000000000000000000000000000000000000000000000000000000000000000000000000000000000000000000000000000000000550126	0.0000000000000000000000000000000000000000000000000000000000000000000000000000000000000000000000000000000000000000000000000000000000000000000000000000000000000000000000000000000000000000000000000000000000000000000000000000000000000000000000000000000000000000000000000000000000000000000000000132019912227785	Susd3	sushi domain containing 3	GO:0016020//membrane	-	-	gi|157823895|ref|NP_001100811.1|/7.39942e-123/sushi domain-containing protein 3 [Rattus norvegicus]
305078	4078	10	131	0.0422725	0.644983	3.93147	15.2578	Up	1.53964e-32	8.22908e-32	Lamb3	laminin, beta 3	GO:0043256//laminin complex	GO:0005515//protein binding	GO:0007044//cell-substrate junction assembly;GO:0009888//tissue development;GO:0045444//fat cell differentiation	gi|281371337|ref|NP_001094311.1|/0/laminin, beta 3 precursor [Rattus norvegicus]
362445	702	9	118	0.221009	3.37497	3.93269	15.2707	Up	1.88183e-29	9.60295e-29	Clec2d2	C-type lectin domain family 2 member D2	GO:0009986//cell surface;GO:0044425//membrane part	GO:0005102//receptor binding;GO:0030246//carbohydrate binding	GO:0002762//negative regulation of myeloid leukocyte differentiation;GO:0045953//negative regulation of natural killer cell mediated cytotoxicity	gi|145966769|ref|NP_001078871.1|/1.16314e-113/C-type lectin domain family 2 member D2 [Rattus norvegicus]
XLOC_033270	511	5	66	0.168676	2.59327	3.94244	15.3742	Up	4.5401e-17	1.80143e-16	-	-	-	-	-	-
303496	2428	4	53	0.0283999	0.43828	3.9479	15.4325	Up	5.85906e-14	2.11731e-13	Tbx21	T-box 21	GO:0043231//intracellular membrane-bounded organelle;GO:0044297//cell body	GO:0001071//nucleic acid binding transcription factor activity;GO:0003676//nucleic acid binding	GO:0006351//transcription, DNA-dependent;GO:0045830//positive regulation of isotype switching	gi|157824180|ref|NP_001100513.1|/0/T-box transcription factor TBX21 [Rattus norvegicus]
293676	1272	6	80	0.0813147	1.26278	3.95694	15.5295	Up	1.77669e-20	7.62982e-20	Ctsw	cathepsin W	-	GO:0004175//endopeptidase activity	GO:0002376//immune system process;GO:0019538//protein metabolic process	gi|66730453|ref|NP_001019413.1|/0/cathepsin W precursor [Rattus norvegicus]
312793	1374	6	80	0.0752782	1.16904	3.95694	15.5295	Up	1.77669e-20	7.62896e-20	Gsg1	germ cell associated 1	GO:0031090//organelle membrane;GO:0031224//intrinsic to membrane;GO:0043231//intracellular membrane-bounded organelle	GO:0019899//enzyme binding	-	gi|123173794|ref|NP_001013184.2|/0/germ cell-specific gene 1 protein [Rattus norvegicus]
84416	892	3	40	0.0579778	0.900367	3.95694	15.5295	Up	7.77948e-11	2.47232e-10	Smpx	small muscle protein, X-linked	GO:0005924//cell-substrate adherens junction;GO:0031672//A band;GO:0043231//intracellular membrane-bounded organelle	-	GO:0006936//muscle contraction	gi|16758124|ref|NP_445847.1|/3.67366e-42/small muscular protein [Rattus norvegicus]
298693	663	44	587	1.14405	17.7766	3.95776	15.5383	Up	2.58034e-141	3.46962e-140	Isg15	ISG15 ubiquitin-like modifier	GO:0044444//cytoplasmic part	GO:0005488//binding	GO:0006464//cellular protein modification process;GO:0051603//proteolysis involved in cellular protein catabolic process;GO:0051707//response to other organism	gi|157821733|ref|NP_001100170.1|/3.54008e-82/ubiquitin-like protein ISG15 [Rattus norvegicus]
56780	1603	17	228	0.182819	2.85579	3.9654	15.6209	Up	6.24794e-56	4.46769e-55	Acpp	acid phosphatase, prostate	GO:0005764//lysosome;GO:0005770//late endosome;GO:0005795//Golgi stack;GO:0016023//cytoplasmic membrane-bounded vesicle	GO:0016791//phosphatase activity;GO:0043169//cation binding	GO:0006796//phosphate-containing compound metabolic process	gi|201025407|ref|NP_001128373.1|/0/prostatic acid phosphatase long isoform precursor [Rattus norvegicus]//gi|9910502|ref|NP_064457.1|/0/prostatic acid phosphatase short isoform precursor [Rattus norvegicus]
315162	4018	2	27	0.00858075	0.134921	3.97486	15.7236	Up	1.08547e-07	2.87675e-07	Mei1	meiosis inhibitor 1	-	-	GO:0007127//meiosis I;GO:0007281//germ cell development	gi|194474002|ref|NP_001124027.1|/0/meiosis inhibitor protein 1 [Rattus norvegicus]
XLOC_088081	255	2	27	0.135206	2.12593	3.97486	15.7236	Up	1.08547e-07	2.87576e-07	-	-	-	-	-	-
366542	1327	2	27	0.0259815	0.408524	3.97486	15.7236	Up	1.08547e-07	2.87616e-07	Six2	SIX homeobox 2	GO:0043231//intracellular membrane-bounded organelle	GO:0001071//nucleic acid binding transcription factor activity;GO:0003677//DNA binding	GO:0001822//kidney development;GO:0006357//regulation of transcription from RNA polymerase II promoter;GO:0006605//protein targeting;GO:0009888//tissue development;GO:0042471//ear morphogenesis;GO:0045595//regulation of cell differentiation;GO:0048704//embryonic skeletal system morphogenesis	gi|33859628|ref|NP_035510.1|/1.78329e-127/homeobox protein SIX2 [Mus musculus]
114103	1245	2	27	0.0276927	0.43543	3.97486	15.7236	Up	1.08547e-07	2.87795e-07	Il5ra	interleukin 5 receptor, alpha	GO:0016020//membrane;GO:0044421//extracellular region part	GO:0004896//cytokine receptor activity	GO:0007166//cell surface receptor signaling pathway	gi|16758456|ref|NP_446097.1|/0/interleukin-5 receptor subunit alpha precursor [Rattus norvegicus]
287673	1215	10	135	0.141882	2.23091	3.97486	15.7236	Up	9.3228e-34	5.07481e-33	Ccr7	chemokine (C-C motif) receptor 7	GO:0009986//cell surface;GO:0016021//integral to membrane	GO:0004950//chemokine receptor activity	GO:0002376//immune system process;GO:0006952//defense response;GO:0007166//cell surface receptor signaling pathway;GO:0042221//response to chemical stimulus;GO:0051480//cytosolic calcium ion homeostasis	gi|41054914|ref|NP_955783.1|/0/C-C chemokine receptor type 7 precursor [Rattus norvegicus]
289606	2223	2	27	0.0155094	0.243865	3.97486	15.7236	Up	1.08547e-07	2.87715e-07	Gabra2	gamma-aminobutyric acid (GABA) A receptor, alpha 2	GO:0030672//synaptic vesicle membrane;GO:0034702//ion channel complex;GO:0044459//plasma membrane part	GO:0005253//anion channel activity;GO:0015276//ligand-gated ion channel activity;GO:0016917//GABA receptor activity;GO:0030594//neurotransmitter receptor activity	GO:0007186//G-protein coupled receptor signaling pathway;GO:0007268//synaptic transmission;GO:0015698//inorganic anion transport	gi|209413778|ref|NP_001129251.1|/0/gamma-aminobutyric acid receptor subunit alpha-2 precursor [Rattus norvegicus]
311783	3025	4	54	0.022795	0.35842	3.97486	15.7236	Up	2.90014e-14	1.05831e-13	Il36rn	interleukin 36 receptor antagonist	GO:0044421//extracellular region part	GO:0005126//cytokine receptor binding	GO:0001959//regulation of cytokine-mediated signaling pathway;GO:0010469//regulation of receptor activity	gi|148676220|gb|EDL08167.1|/3.10412e-97/interleukin 1 family, member 5 (delta), isoform CRA_c [Mus musculus]
499985	1469	200	2708	2.347	37.0127	3.97913	15.7702	Up	0	0	RGD1565355	similar to fatty acid translocase/CD36	GO:0009986//cell surface;GO:0030667//secretory granule membrane;GO:0031224//intrinsic to membrane;GO:0042598;GO:0044459//plasma membrane part	GO:0008289//lipid binding;GO:0008329//pattern recognition receptor activity;GO:0019838//growth factor binding;GO:0030169//low-density lipoprotein particle binding;GO:0051635//bacterial cell surface binding	GO:0000122//negative regulation of transcription from RNA polymerase II promoter;GO:0001525//angiogenesis;GO:0001819//positive regulation of cytokine production;GO:0001934//positive regulation of protein phosphorylation;GO:0001952//regulation of cell-matrix adhesion;GO:0006631//fatty acid metabolic process;GO:0006639//acylglycerol metabolic process;GO:0007249//I-kappaB kinase/NF-kappaB cascade;GO…	gi|157822749|ref|NP_001102688.1|/0/Cd36 antigen-like [Rattus norvegicus]
365395	1891	100	1357	0.911619	14.4083	3.98233	15.8052	Up	0	0	Clcf1	cardiotrophin-like cytokine factor 1	GO:0044421//extracellular region part	GO:0005102//receptor binding	GO:0006915//apoptotic process;GO:0007166//cell surface receptor signaling pathway;GO:0030098//lymphocyte differentiation;GO:0042503//tyrosine phosphorylation of Stat3 protein	gi|76563944|ref|NP_997498.2|/7.88601e-162/cardiotrophin-like cytokine [Rattus norvegicus]
XLOC_080340	327	7	95	0.369025	5.83311	3.98248	15.8068	Up	3.4895e-24	1.62737e-23	-	-	-	-	-	-
500904	1496	266	3621	3.06517	48.5983	3.98687	15.855	Up	0	0	Ncf4	neutrophil cytosolic factor 4	GO:0005887//integral to plasma membrane;GO:0044444//cytoplasmic part	GO:0005515//protein binding;GO:0005543//phospholipid binding	GO:0002376//immune system process;GO:0008152//metabolic process;GO:0009987//cellular process	gi|187937026|ref|NP_001120776.1|/0/neutrophil cytosol factor 4 [Rattus norvegicus]
154516	2264	310	4227	2.36043	37.487	3.98927	15.8814	Up	0	0	Ugt1a7c	UDP glucuronosyltransferase 1 family, polypeptide A7C	GO:0031090//organelle membrane;GO:0031224//intrinsic to membrane;GO:0042598;GO:0043231//intracellular membrane-bounded organelle	GO:0005501//retinoid binding;GO:0008194//UDP-glycosyltransferase activity;GO:0042802//identical protein binding;GO:0046983//protein dimerization activity	GO:0006464//cellular protein modification process;GO:0006706//steroid catabolic process;GO:0009804//coumarin metabolic process;GO:0009812//flavonoid metabolic process;GO:0014070//response to organic cyclic compound;GO:0019217//regulation of fatty acid metabolic process	gi|51260641|gb|AAH78732.1|/0/Ugt1a7c protein [Rattus norvegicus]
361537	545	810	11126	25.6208	409.89	3.99985	15.9983	Up	0	0	Tyrobp	Tyro protein tyrosine kinase binding protein	GO:0016021//integral to membrane	GO:0004871//signal transducer activity;GO:0005488//binding;GO:0016772//transferase activity, transferring phosphorus-containing groups	GO:0002682//regulation of immune system process;GO:0006796//phosphate-containing compound metabolic process;GO:0006935//chemotaxis;GO:0006952//defense response;GO:0007165//signal transduction;GO:0034330	gi|47058976|ref|NP_997690.1|/4.03676e-60/TYRO protein tyrosine kinase-binding protein precursor [Rattus norvegicus]
494202	4015	119	1636	0.510936	8.1813	4.00112	16.0124	Up	0	0	Oas3	2 ' -5 ' -oligoadenylate synthetase 3	GO:0042598	GO:0016772//transferase activity, transferring phosphorus-containing groups;GO:0032559	GO:0002376//immune system process;GO:0019221//cytokine-mediated signaling pathway;GO:0034641//cellular nitrogen compound metabolic process	gi|57222314|ref|NP_001009493.1|/0/2'-5'-oligoadenylate synthase 3 [Rattus norvegicus]
291912	3625	69	950	0.32813	5.26187	4.00324	16.0359	Up	1.34126e-229	2.60304e-228	Nod2	nucleotide-binding oligomerization domain containing 2	GO:0016020//membrane;GO:0043226//organelle;GO:0044444//cytoplasmic part	GO:0004520//endodeoxyribonuclease activity;GO:0019900//kinase binding;GO:0019904//protein domain specific binding;GO:0032559;GO:0042834//peptidoglycan binding	GO:0001774//microglial cell activation;GO:0001818//negative regulation of cytokine production;GO:0001934//positive regulation of protein phosphorylation;GO:0002371//dendritic cell cytokine production;GO:0002377//immunoglobulin production;GO:0002385//mucosal immune response;GO:0002437//inflammatory response to antigenic stimulus;GO:0002455//humoral immune response mediated by circulating immunoglo…	gi|157820273|ref|NP_001099642.1|/0/nucleotide-binding oligomerization domain-containing protein 2 [Rattus norvegicus]
XLOC_000922	5011	190	2616	0.653633	10.4818	4.00327	16.0363	Up	0	0	-	-	-	-	-	-
XLOC_000450	2582	196	2700	1.30859	20.9958	4.00401	16.0445	Up	0	0	-	-	-	-	-	-
363578	2763	22	304	0.137261	2.20911	4.00847	16.0942	Up	1.16138e-74	9.87756e-74	Havcr2	hepatitis A virus cellular receptor 2	-	-	-	gi|158508553|ref|NP_001094232.1|/3.64691e-113/hepatitis A virus cellular receptor 2 homolog precursor [Rattus norvegicus]
114553	2800	581	8076	3.57703	57.9112	4.01701	16.1897	Up	0	0	Ncf1	neutrophil cytosolic factor 1	GO:0005626//insoluble fraction;GO:0005783//endoplasmic reticulum;GO:0005887//integral to plasma membrane;GO:0043005//neuron projection;GO:0044297//cell body	GO:0005543//phospholipid binding;GO:0019904//protein domain specific binding;GO:0050664//oxidoreductase activity, acting on NAD(P)H, oxygen as acceptor	GO:0006605//protein targeting;GO:0006690//icosanoid metabolic process;GO:0006801//superoxide metabolic process;GO:0006940//regulation of smooth muscle contraction;GO:0009620//response to fungus;GO:0012501//programmed cell death;GO:0042743//hydrogen peroxide metabolic process;GO:0070944	gi|40254742|ref|NP_446186.2|/0/neutrophil cytosol factor 1 [Rattus norvegicus]
192206	387	1	14	0.0445445	0.726343	4.02733	16.306	Up	0.000168912	0.000332936	Prok2	prokineticin 2	-	GO:0005102//receptor binding	GO:0000165//MAPK cascade;GO:0006939//smooth muscle contraction;GO:0006952//defense response;GO:0007186//G-protein coupled receptor signaling pathway;GO:0007600//sensory perception;GO:0042221//response to chemical stimulus;GO:0043066//negative regulation of apoptotic process;GO:0048232//male gamete generation;GO:0048511//rhythmic process;GO:0048646//anatomical structure formation involved in morph…	gi|20301998|ref|NP_620207.1|/7.92347e-51/prokineticin-2 isoform 2 precursor [Rattus norvegicus]//gi|82830397|ref|NP_001032630.1|/1.40516e-55/prokineticin-2 isoform 1 precursor [Rattus norvegicus]
171052	2602	2	28	0.0132504	0.21606	4.02733	16.306	Up	5.34966e-08	1.44678e-07	Mmp13	matrix metallopeptidase 13	GO:0000323//lytic vacuole;GO:0005581//collagen;GO:0005911//cell-cell junction	GO:0004175//endopeptidase activity;GO:0046914//transition metal ion binding;GO:0070325//lipoprotein particle receptor binding	GO:0001503//ossification;GO:0006518//peptide metabolic process;GO:0006898//receptor-mediated endocytosis;GO:0006950//response to stress;GO:0009605//response to external stimulus;GO:0009888//tissue development;GO:0019538//protein metabolic process;GO:0030326//embryonic limb morphogenesis;GO:0032963//collagen metabolic process;GO:0048545//response to steroid hormone stimulus	gi|213972541|ref|NP_598214.1|/0/collagenase 3 precursor [Rattus norvegicus]
XLOC_048501	224	1	14	0.0769586	1.25489	4.02733	16.306	Up	0.000168912	0.000333005	-	-	-	-	-	-
XLOC_033274	300	2	28	0.114925	1.87396	4.02733	16.306	Up	5.34966e-08	1.44648e-07	-	-	-	-	-	-
361795	1195	43	604	0.620305	10.1483	4.03212	16.3602	Up	2.15688e-147	2.98392e-146	Ltb	lymphotoxin beta (TNF superfamily, member 3)	GO:0031224//intrinsic to membrane;GO:0044421//extracellular region part	GO:0019955//cytokine binding;GO:0032813//tumor necrosis factor receptor superfamily binding	GO:0008544//epidermis development;GO:0042108//positive regulation of cytokine biosynthetic process;GO:0048534	gi|47059114|ref|NP_997672.1|/2.43502e-141/lymphotoxin beta [Rattus norvegicus]
306760	1527	92	1296	1.03861	17.0408	4.03626	16.4073	Up	0	0	Dok3	docking protein 3	GO:0016020//membrane;GO:0044424//intracellular part	GO:0005102//receptor binding	GO:0007264//small GTPase mediated signal transduction	gi|157823803|ref|NP_001100806.1|/0/docking protein 3 [Rattus norvegicus]
XLOC_065165	645	6	85	0.16036	2.64596	4.0444	16.5001	Up	5.25818e-22	2.33955e-21	-	-	-	-	-	-
503651	1124	6	85	0.0920216	1.51837	4.0444	16.5001	Up	5.25818e-22	2.33982e-21	Klri1	killer cell lectin-like receptor family I member 1	GO:0016021//integral to membrane	GO:0030246//carbohydrate binding	-	gi|60593099|ref|NP_001012667.1|/1.00712e-133/killer cell lectin-like receptor family I member 1 [Rattus norvegicus]
25383	1320	363	5169	4.74065	78.6243	4.05182	16.5851	Up	0	0	Apobec1	apolipoprotein B mRNA editing enzyme, catalytic polypeptide 1	GO:0031981//nuclear lumen	GO:0003723//RNA binding;GO:0016814//hydrolase activity, acting on carbon-nitrogen (but not peptide) bonds, in cyclic amidines;GO:0046914//transition metal ion binding	GO:0002252;GO:0006216//cytidine catabolic process;GO:0006396//RNA processing;GO:0006950//response to stress;GO:0008283//cell proliferation;GO:0010038//response to metal ion;GO:0010212//response to ionizing radiation;GO:0015031//protein transport;GO:0016553//base conversion or substitution editing;GO:0032868//response to insulin stimulus;GO:0034645//cellular macromolecule biosynthetic process;GO:0…	gi|6978519|ref|NP_037039.1|/3.2106e-137/C->U-editing enzyme APOBEC-1 [Rattus norvegicus]
301073	1773	4	57	0.0388916	0.645492	4.05287	16.5972	Up	3.49308e-15	1.30983e-14	Hhatl	hedgehog acyltransferase-like	GO:0031090//organelle membrane;GO:0031224//intrinsic to membrane;GO:0043231//intracellular membrane-bounded organelle;GO:0044444//cytoplasmic part	GO:0005488//binding	GO:0010558	gi|157822045|ref|NP_001100338.1|/0/protein-cysteine N-palmitoyltransferase HHAT-like protein [Rattus norvegicus]
XLOC_001149	2021	149	2133	1.27094	21.1909	4.05948	16.6734	Up	0	0	-	-	-	-	-	-
XLOC_033074	226	3	43	0.228833	3.82019	4.06128	16.6942	Up	9.35068e-12	3.09903e-11	-	-	-	-	-	-
306464	1633	36	518	0.380033	6.36895	4.06686	16.7589	Up	1.92454e-127	2.39468e-126	Mlf1ip	centromere protein U	GO:0000775//chromosome, centromeric region;GO:0005815//microtubule organizing center;GO:0031981//nuclear lumen	GO:0005488//binding	GO:0007067//mitosis;GO:0043486//histone exchange	gi|71043842|ref|NP_001020844.1|/0/centromere protein U [Rattus norvegicus]
299206	969	33	478	0.587077	9.90441	4.07645	16.8707	Up	6.26756e-118	7.3819e-117	Batf	basic leucine zipper transcription factor, ATF-like	GO:0043231//intracellular membrane-bounded organelle	GO:0001071//nucleic acid binding transcription factor activity;GO:0003677//DNA binding;GO:0005515//protein binding;GO:0030528//transcription regulator activity	GO:0006351//transcription, DNA-dependent	gi|148670929|gb|EDL02876.1|/1.8138e-85/basic leucine zipper transcription factor, ATF-like [Mus musculus]
366568	1690	2	29	0.0204009	0.344537	4.07796	16.8884	Up	2.63122e-08	7.28028e-08	Slc30a3	solute carrier family 30 (zinc transporter), member 3	GO:0005626//insoluble fraction;GO:0005768//endosome;GO:0008021//synaptic vesicle;GO:0016021//integral to membrane;GO:0044459//plasma membrane part	GO:0005385//zinc ion transmembrane transporter activity	GO:0000041//transition metal ion transport;GO:0006882//cellular zinc ion homeostasis;GO:0009636//response to toxic substance;GO:0032879//regulation of localization;GO:0048518	gi|148705386|gb|EDL37333.1|/0/solute carrier family 30 (zinc transporter), member 3, isoform CRA_b [Mus musculus]
XLOC_041756	207	6	87	0.499673	8.43866	4.07796	16.8884	Up	1.27951e-22	5.76862e-22	-	-	-	-	-	-
498365	1534	10	145	0.112378	1.89787	4.07796	16.8884	Up	8.13344e-37	4.64013e-36	Tmem156	transmembrane protein 156	GO:0031224//intrinsic to membrane	-	-	gi|68341947|ref|NP_001020309.1|/4.03786e-166/transmembrane protein 156 [Rattus norvegicus]
XLOC_085254	287	2	29	0.12013	2.02881	4.07796	16.8884	Up	2.63122e-08	7.2808e-08	-	-	-	-	-	-
690076	722	8	117	0.191011	3.25367	4.09034	17.0339	Up	4.9531e-30	2.54893e-29	Cd300e	Cd300e molecule	GO:0031224//intrinsic to membrane	GO:0004871//signal transducer activity	GO:0023052//signaling	gi|262205519|ref|NP_001160049.1|/6.45109e-107/CMRF35-like molecule 2 precursor [Rattus norvegicus]
XLOC_166105	3846	80	1172	0.35858	6.11847	4.0928	17.0631	Up	0.00000000000000000000000000000000000000000000000000000000000000000000000000000000000000000000000000000000000000000000000000000000000000000000000000000000000000000000000000000000000000000000000000000000000000000000000000000000000000000000000000000000000000000000000000000000000000000000001698052	0.000000000000000000000000000000000000000000000000000000000000000000000000000000000000000000000000000000000000000000000000000000000000000000000000000000000000000000000000000000000000000000000000000000000000000000000000000000000000000000000000000000000000000000000000000000000000000000000402961609826732	-	-	-	-	-	-
XLOC_052368	5389	30	441	0.0959661	1.64307	4.09772	17.1213	Up	2.45598e-109	2.72367e-108	-	-	-	-	-	-
301229	919	50	737	0.937906	16.1019	4.10164	17.1679	Up	9.90328e-182	1.6011e-180	Trem1	triggering receptor expressed on myeloid cells 1	GO:0016020//membrane	-	-	gi|157818021|ref|NP_001100355.1|/6.29032e-77/triggering receptor expressed on myeloid cells 1 [Rattus norvegicus]
287818	1818	31	457	0.29395	5.04716	4.10183	17.1701	Up	2.51498e-113	2.86703e-112	Cd300lf	Cd300 molecule-like family member F	GO:0031224//intrinsic to membrane	GO:0005488//binding	GO:0002573//myeloid leukocyte differentiation	gi|68341985|ref|NP_001020282.1|/1.84777e-152/CMRF35-like molecule 1 precursor [Rattus norvegicus]
501738	681	19	281	0.480963	8.28483	4.10648	17.2255	Up	2.42684e-70	1.98141e-69	LOC501738	CD300 molecule-like family member b	GO:0016020//membrane	GO:0004871//signal transducer activity	GO:0023052//signaling	gi|264681503|ref|NP_001161136.1|/4.50754e-120/CMRF35-like molecule 7 precursor [Rattus norvegicus]
362464	1928	10	148	0.0894124	1.54127	4.1075	17.2378	Up	9.74384e-38	5.61736e-37	Arntl2	aryl hydrocarbon receptor nuclear translocator-like 2	GO:0043231//intracellular membrane-bounded organelle	GO:0001071//nucleic acid binding transcription factor activity;GO:0003676//nucleic acid binding;GO:0004871//signal transducer activity	GO:0006355//regulation of transcription, DNA-dependent;GO:0009605//response to external stimulus;GO:0023052//signaling;GO:0048511//rhythmic process	gi|297206838|ref|NP_596882.1|/0/aryl hydrocarbon receptor nuclear translocator-like 2 [Rattus norvegicus]
24599	3793	52	776	0.236334	4.10774	4.11945	17.3811	Up	7.44132e-192	1.25546e-190	Nos2	nitric oxide synthase 2, inducible	GO:0005856//cytoskeleton;GO:0042579//microbody	GO:0000166//nucleotide binding;GO:0005506//iron ion binding;GO:0016597//amino acid binding;GO:0016709//oxidoreductase activity, acting on paired donors, with incorporation or reduction of molecular oxygen, NAD(P)H as one donor, and incorporation of one atom of oxygen;GO:0019887//protein kinase regulator activity;GO:0042802//identical protein binding;GO:0050662//coenzyme binding	GO:0006525//arginine metabolic process;GO:0006915//apoptotic process;GO:0007187//G-protein coupled receptor signaling pathway, coupled to cyclic nucleotide second messenger;GO:0008015//blood circulation;GO:0009611//response to wounding;GO:0016310//phosphorylation;GO:0017014//protein nitrosylation;GO:0019222//regulation of metabolic process;GO:0022602//ovulation cycle process;GO:0030073//insulin s…	gi|148298711|ref|NP_036743.3|/0/nitric oxide synthase, inducible [Rattus norvegicus]
498276	1427	650	9715	7.85225	136.692	4.12168	17.408	Up	0	0	LOC498276	Fc gamma receptor II beta	GO:0031224//intrinsic to membrane	GO:0019763//immunoglobulin receptor activity	GO:0001794;GO:0001802;GO:0001810;GO:0002274;GO:0002474//antigen processing and presentation of peptide antigen via MHC class I;GO:0006837//serotonin transport;GO:0006909//phagocytosis;GO:0007165//signal transduction;GO:0007399//nervous system development;GO:0030595//leukocyte chemotaxis;GO:0042108//positive regulation of cytokine biosynthetic process;GO:0045807//positive regulation of endocytosis	gi|209862917|ref|NP_001129464.1|/1.66085e-150/Fc gamma receptor II beta [Rattus norvegicus]
316330	2561	40	599	0.26925	4.69615	4.12446	17.4416	Up	1.30003e-148	1.80699e-147	Ankrd23	ankyrin repeat domain 23	GO:0030017//sarcomere;GO:0043231//intracellular membrane-bounded organelle	-	GO:0032787//monocarboxylic acid metabolic process	gi|157817264|ref|NP_001101681.1|/2.28146e-154/ankyrin repeat domain-containing protein 23 [Rattus norvegicus]
XLOC_157128	3576	145	2172	0.698997	12.1951	4.12488	17.4466	Up	0	0	-	-	-	-	-	-
XLOC_028788	214	1	15	0.0805548	1.40735	4.12687	17.4707	Up	8.26582e-05	0.000168681	-	-	-	-	-	-
XLOC_051764	231	1	15	0.0746265	1.30378	4.12687	17.4707	Up	8.26582e-05	0.000168565	-	-	-	-	-	-
310327	1302	1	15	0.0132402	0.231315	4.12687	17.4707	Up	8.26582e-05	0.000168583	Qrfpr	pyroglutamylated RFamide peptide receptor	GO:0031224//intrinsic to membrane	GO:0008188//neuropeptide receptor activity	GO:0007186//G-protein coupled receptor signaling pathway;GO:0007267//cell-cell signaling	gi|38016150|ref|NP_937842.1|/0/pyroglutamylated RFamide peptide receptor [Rattus norvegicus]
XLOC_062512	210	1	15	0.0820891	1.43416	4.12687	17.4707	Up	8.26582e-05	0.000168699	-	-	-	-	-	-
XLOC_045349	289	2	30	0.119299	2.08424	4.12687	17.4707	Up	1.29169e-08	3.64041e-08	-	-	-	-	-	-
XLOC_086705	1259	20	300	0.273848	4.78432	4.12687	17.4707	Up	2.94248e-75	2.51653e-74	-	-	-	-	-	-
XLOC_048904	217	1	15	0.0794411	1.38789	4.12687	17.4707	Up	8.26582e-05	0.000168654	-	-	-	-	-	-
XLOC_046757	247	1	15	0.0697924	1.21932	4.12687	17.4707	Up	8.26582e-05	0.000168556	-	-	-	-	-	-
302884	1174	58	879	0.851657	15.033	4.14171	17.6514	Up	6.25674e-218	1.17158e-216	MGC105649	hypothetical LOC302884	GO:0043231//intracellular membrane-bounded organelle	-	-	gi|56606096|ref|NP_001008518.1|/6.65157e-35/normal mucosa of esophagus-specific gene 1 protein [Rattus norvegicus]
362431	779	406	6156	8.98449	158.667	4.14242	17.6601	Up	0	0	Clec4a3	C-type lectin domain family 4, member A3	GO:0005626//insoluble fraction;GO:0016020//membrane	GO:0030246//carbohydrate binding	GO:0050896//response to stimulus	gi|54312112|ref|NP_001005891.1|/9.09071e-121/C-type lectin domain family 4, member A3 [Rattus norvegicus]
116660	2952	278	4218	1.62343	28.6889	4.14338	17.6718	Up	0	0	Ptprn	protein tyrosine phosphatase, receptor type, N	GO:0005626//insoluble fraction;GO:0031224//intrinsic to membrane	GO:0004721//phosphoprotein phosphatase activity;GO:0004871//signal transducer activity;GO:0019899//enzyme binding	GO:0006470//protein dephosphorylation;GO:0006979//response to oxidative stress;GO:0007167//enzyme linked receptor protein signaling pathway;GO:0009746;GO:0035556//intracellular signal transduction;GO:0043434//response to peptide hormone stimulus;GO:0048545//response to steroid hormone stimulus	gi|29789305|ref|NP_446333.1|/0/receptor-type tyrosine-protein phosphatase-like N precursor [Rattus norvegicus]
688730	1493	4	61	0.0461854	0.820341	4.15071	17.7619	Up	2.04744e-16	7.96725e-16	Gpr84	G protein-coupled receptor 84	GO:0031224//intrinsic to membrane	GO:0004888//transmembrane signaling receptor activity	GO:0007166//cell surface receptor signaling pathway	gi|157824113|ref|NP_001102979.1|/0/G-protein coupled receptor 84 [Rattus norvegicus]
292409	1208	3	46	0.0428114	0.764567	4.15858	17.859	Up	1.1102e-12	3.82218e-12	Fpr1	formyl peptide receptor 1	GO:0031224//intrinsic to membrane;GO:0043231//intracellular membrane-bounded organelle	GO:0008528//G-protein coupled peptide receptor activity	GO:0000165//MAPK cascade;GO:0007187//G-protein coupled receptor signaling pathway, coupled to cyclic nucleotide second messenger;GO:0042221//response to chemical stimulus	gi|157819173|ref|NP_001099686.1|/0/fMet-Leu-Phe receptor [Rattus norvegicus]
64552	2242	1084	16702	8.33487	149.574	4.16556	17.9456	Up	0	0	Mpeg1	macrophage expressed 1	GO:0031224//intrinsic to membrane	-	-	gi|12018298|ref|NP_072139.1|/0/macrophage-expressed gene 1 protein precursor [Rattus norvegicus]
25269	563	89	1374	2.72513	49.0008	4.16841	17.9811	Up	0	0	Pvalb	parvalbumin	GO:0043005//neuron projection;GO:0044424//intracellular part	GO:0046872//metal ion binding	-	gi|149066014|gb|EDM15887.1|/3.83768e-49/parvalbumin, isoform CRA_b [Rattus norvegicus]
XLOC_040490	317	4	62	0.217523	3.92696	4.17417	18.0531	Up	1.005e-16	3.94522e-16	-	-	-	-	-	-
304784	3580	2	31	0.00963057	0.173861	4.17417	18.0531	Up	6.3297e-09	1.8184e-08	Slc26a9	solute carrier family 26 (anion exchanger), member 9	GO:0031224//intrinsic to membrane;GO:0044459//plasma membrane part	GO:0005253//anion channel activity;GO:0015103//inorganic anion transmembrane transporter activity;GO:0015291//secondary active transmembrane transporter activity	GO:0015698//inorganic anion transport;GO:0055067	gi|157820907|ref|NP_001100642.1|/0/solute carrier family 26 member 9 [Rattus norvegicus]
XLOC_150321	316	2	31	0.109106	1.9697	4.17417	18.0531	Up	6.3297e-09	1.81812e-08	-	-	-	-	-	-
XLOC_066941	250	2	31	0.13791	2.48969	4.17417	18.0531	Up	6.3297e-09	1.81785e-08	-	-	-	-	-	-
503446	1350	2	31	0.0255388	0.461055	4.17417	18.0531	Up	6.3297e-09	1.81908e-08	Asb12	ankyrin repeat and SOCS box-containing 12	-	-	GO:0007165//signal transduction	gi|82654230|ref|NP_001032444.1|/1.12674e-177/ankyrin repeat and SOCS box protein 12 [Rattus norvegicus]
XLOC_022787	336	2	31	0.102611	1.85245	4.17417	18.0531	Up	6.3297e-09	1.81799e-08	-	-	-	-	-	-
292060	1275	174	2698	2.35258	42.487	4.17471	18.0598	Up	0	0	Irf8	interferon regulatory factor 8	GO:0043231//intracellular membrane-bounded organelle	GO:0000981//sequence-specific DNA binding RNA polymerase II transcription factor activity;GO:0003676//nucleic acid binding	GO:0001562//response to protozoan;GO:0001819//positive regulation of cytokine production;GO:0006357//regulation of transcription from RNA polymerase II promoter;GO:0006897//endocytosis;GO:0006952//defense response;GO:0019221//cytokine-mediated signaling pathway;GO:0030097//hemopoiesis;GO:0032496//response to lipopolysaccharide;GO:0044126	gi|56790291|ref|NP_001008722.1|/0/interferon regulatory factor 8 [Rattus norvegicus]
XLOC_059543	15447	55	855	0.0613795	1.11134	4.1784	18.106	Up	2.3178e-213	4.25696e-212	-	-	-	-	-	-
65206	1958	86	1342	0.757165	13.7615	4.18388	18.175	Up	0	0	Kcnn4	potassium intermediate/small conductance calcium-activated channel, subfamily N, member 4	GO:0005887//integral to plasma membrane	GO:0005227//calcium activated cation channel activity;GO:0005515//protein binding	GO:0006950//response to stress;GO:0007589//body fluid secretion;GO:0015914//phospholipid transport;GO:0019725//cellular homeostasis;GO:0030001//metal ion transport;GO:0034220//ion transmembrane transport;GO:0048522//positive regulation of cellular process	gi|397739060|ref|NP_075410.2|/0/intermediate conductance calcium-activated potassium channel protein 4 isoform a [Rattus norvegicus]//gi|397739064|ref|NP_001257631.1|/0/intermediate conductance calcium-activated potassium channel protein 4 isoform b [Rattus norvegicus]//gi|397739066|ref|NP_001257632.1|/0/intermediate conductance calcium-activated potassium channel protein 4 isoform c [Rattus norv…
25651	3185	258	4027	1.39642	25.3861	4.18424	18.1795	Up	0	0	Selp	selectin P	GO:0005626//insoluble fraction;GO:0009986//cell surface;GO:0016021//integral to membrane;GO:0030667//secretory granule membrane;GO:0044421//extracellular region part	GO:0005515//protein binding;GO:0005539//glycosaminoglycan binding;GO:0043498//cell surface binding;GO:0046625//sphingolipid binding;GO:0048029//monosaccharide binding	GO:0002237//response to molecule of bacterial origin;GO:0002684//positive regulation of immune system process;GO:0002685//regulation of leukocyte migration;GO:0006887//exocytosis;GO:0007159//leukocyte cell-cell adhesion;GO:0009653//anatomical structure morphogenesis;GO:0010543//regulation of platelet activation;GO:0030155//regulation of cell adhesion;GO:0042742//defense response to bacterium;GO:0…	gi|6981524|ref|NP_037246.1|/0/P-selectin precursor [Rattus norvegicus]
497990	1067	27	422	0.436219	7.94095	4.18619	18.2041	Up	2.73652e-106	2.97036e-105	Arl5c	ADP-ribosylation factor-like 5C	GO:0044464//cell part	GO:0032561//guanyl ribonucleotide binding	GO:0035556//intracellular signal transduction	gi|157817726|ref|NP_001102516.1|/6.27859e-98/ADP-ribosylation factor-like 5C [Rattus norvegicus]
306748	1654	1159	18128	12.0796	220.059	4.18724	18.2174	Up	0	0	Cxcl14	chemokine (C-X-C motif) ligand 14	GO:0043231//intracellular membrane-bounded organelle;GO:0044421//extracellular region part	GO:0005125//cytokine activity	GO:0002376//immune system process;GO:0007154//cell communication;GO:0023052//signaling;GO:0042221//response to chemical stimulus	gi|354483209|ref|XP_003503787.1|/4.08909e-51/PREDICTED: hypothetical protein LOC100754406 [Cricetulus griseus]
494198	1442	65	1024	0.777057	14.258	4.19761	18.3487	Up	0.00000000000000000000000000000000000000000000000000000000000000000000000000000000000000000000000000000000000000000000000000000000000000000000000000000000000000000000000000000000000000000000000000000000000000000000000000000000000000000000000000000000000000051725	0.00000000000000000000000000000000000000000000000000000000000000000000000000000000000000000000000000000000000000000000000000000000000000000000000000000000000000000000000000000000000000000000000000000000000000000000000000000000000000000000000000000000000001103226932703	Oas1k	2 ' -5 ' oligoadenylate synthetase 1K	-	GO:0003723//RNA binding;GO:0032559;GO:0070566//adenylyltransferase activity	GO:0002376//immune system process;GO:0048519//negative regulation of biological process;GO:0051707//response to other organism	gi|57222308|ref|NP_001009489.1|/0/2 ' -5 ' oligoadenylate synthetase 1K [Rattus norvegicus]
363938	2274	85	1343	0.644367	11.858	4.20183	18.4025	Up	0	0	Oas2	2'-5' oligoadenylate synthetase 2	GO:0043231//intracellular membrane-bounded organelle	GO:0003676//nucleic acid binding;GO:0032559;GO:0070566//adenylyltransferase activity	GO:0002376//immune system process;GO:0016070//RNA metabolic process;GO:0019221//cytokine-mediated signaling pathway	gi|57527617|ref|NP_001009715.1|/0/2'-5'-oligoadenylate synthase 2 [Rattus norvegicus]
501899	1449	1	16	0.011897	0.221705	4.21998	18.6354	Up	4.03226e-05	8.48514e-05	RGD1561226	similar to DNA segment, Chr 5, ERATO Doi 577, expressed	-	-	-	gi|157818749|ref|NP_001102799.1|/0/uncharacterized protein LOC501899 [Rattus norvegicus]
XLOC_088524	205	1	16	0.0840913	1.56708	4.21998	18.6354	Up	4.03226e-05	8.48095e-05	-	-	-	-	-	-
XLOC_028256	321	2	32	0.107406	2.00156	4.21998	18.6354	Up	3.09652e-09	9.07169e-09	-	-	-	-	-	-
64348	800	2	32	0.0430968	0.803127	4.21998	18.6354	Up	3.09652e-09	9.06754e-09	Cryba4	crystallin, beta A4	GO:0000267//cell fraction	GO:0005198//structural molecule activity	GO:0001654//eye development;GO:0050953//sensory perception of light stimulus	gi|13928956|ref|NP_113877.1|/1.69174e-117/beta-crystallin A4 [Rattus norvegicus]
499796	1848	2	32	0.0186566	0.347674	4.21998	18.6354	Up	3.09652e-09	9.07238e-09	LOC499796	LRRGT00012	-	-	-	gi|114145690|ref|NP_001041416.1|/0/uncharacterized protein LOC499796 [Rattus norvegicus]
XLOC_053839	220	1	16	0.0783578	1.46023	4.21998	18.6354	Up	4.03226e-05	8.48188e-05	-	-	-	-	-	-
XLOC_061412	343	3	48	0.150776	2.80977	4.21998	18.6354	Up	2.66558e-13	9.3963e-13	-	-	-	-	-	-
XLOC_032488	219	2	32	0.157431	2.9338	4.21998	18.6354	Up	3.09652e-09	9.071e-09	-	-	-	-	-	-
171056	1318	87	1400	1.13791	21.3274	4.22824	18.7425	Up	0	0	Cx3cr1	chemokine (C-X3-C motif) receptor 1	GO:0031224//intrinsic to membrane;GO:0042995//cell projection;GO:0043025//neuronal cell body;GO:0044444//cytoplasmic part	GO:0004950//chemokine receptor activity	GO:0001774//microglial cell activation;GO:0006915//apoptotic process;GO:0007166//cell surface receptor signaling pathway;GO:0021987//cerebral cortex development;GO:0030595//leukocyte chemotaxis;GO:0032496//response to lipopolysaccharide;GO:0045765//regulation of angiogenesis;GO:0071363//cellular response to growth factor stimulus	gi|19424190|ref|NP_598218.1|/2.97039e-175/CX3C chemokine receptor 1 [Rattus norvegicus]
294251	817	8	129	0.1688	3.17024	4.2312	18.781	Up	9.82818e-34	5.34687e-33	Ncr3	natural cytotoxicity triggering receptor 3	GO:0016021//integral to membrane	-	GO:0001912//positive regulation of leukocyte mediated cytotoxicity;GO:0006952//defense response;GO:0009987//cellular process	gi|260166676|ref|NP_861543.2|/3.55873e-94/natural cytotoxicity triggering receptor 3 precursor [Rattus norvegicus]
24346	1872	7	113	0.064461	1.21198	4.2328	18.8018	Up	1.01045e-29	5.17632e-29	Ces1c	carboxylesterase 1C	GO:0042598;GO:0044421//extracellular region part;GO:0044432//endoplasmic reticulum part	GO:0004091//carboxylesterase activity	GO:0006732//coenzyme metabolic process;GO:0042221//response to chemical stimulus;GO:0051969	gi|57529187|ref|NP_058700.1|/0/carboxylesterase 1C precursor [Rattus norvegicus]
25292	466	12	194	0.443915	8.35873	4.23493	18.8295	Up	4.58428e-50	3.07186e-49	Apoc1	apolipoprotein C-I	GO:0034385;GO:0043231//intracellular membrane-bounded organelle	GO:0005543//phospholipid binding;GO:0008047//enzyme activator activity;GO:0055102//lipase inhibitor activity	GO:0006639//acylglycerol metabolic process;GO:0009895;GO:0010872//regulation of cholesterol esterification;GO:0010899//regulation of phosphatidylcholine catabolic process;GO:0010915;GO:0015914//phospholipid transport;GO:0016125//sterol metabolic process;GO:0030301//cholesterol transport;GO:0031327;GO:0034369//plasma lipoprotein particle remodeling;GO:0034377;GO:0044260;GO:0045806//negative regula…	gi|6978521|ref|NP_036956.1|/4.04341e-42/apolipoprotein C-I precursor [Rattus norvegicus]//gi|6978521|ref|NP_036956.1|/4.05939e-42/apolipoprotein C-I precursor [Rattus norvegicus]
360500	1042	7	114	0.115807	2.19665	4.24551	18.9682	Up	4.94966e-30	2.5475e-29	Arhgdig	Rho GDP dissociation inhibitor (GDI) gamma	GO:0005626//insoluble fraction;GO:0031410//cytoplasmic vesicle	GO:0005092//GDP-dissociation inhibitor activity;GO:0005488//binding;GO:0008047//enzyme activator activity	GO:0007155//cell adhesion;GO:0007265//Ras protein signal transduction;GO:0008104//protein localization;GO:0009966//regulation of signal transduction;GO:0043087//regulation of GTPase activity	gi|157818559|ref|NP_001101739.1|/6.71439e-113/rho GDP-dissociation inhibitor 3 [Rattus norvegicus]
689069	2536	257	4212	1.74698	33.3475	4.25464	19.0886	Up	0	0	Parvg	parvin, gamma	GO:0005924//cell-substrate adherens junction;GO:0043232	GO:0008092//cytoskeletal protein binding	GO:0031589//cell-substrate adhesion	gi|194474058|ref|NP_001124055.1|/4.21873e-177/gamma-parvin [Rattus norvegicus]
298512	973	5	82	0.0885854	1.6921	4.2556	19.1013	Up	5.40028e-22	2.40111e-21	Rhbdl2	rhomboid, veinlet-like 2 (Drosophila)	GO:0031224//intrinsic to membrane	GO:0004175//endopeptidase activity	GO:0019538//protein metabolic process	gi|148698425|gb|EDL30372.1|/3.88439e-112/mCG5768, isoform CRA_b [Mus musculus]
313225	1089	8	132	0.126639	2.43372	4.26437	19.2178	Up	1.15453e-34	6.37512e-34	Murc	muscle-related coiled-coil protein	GO:0031674//I band	GO:0005099//Ras GTPase activator activity	GO:0006357//regulation of transcription from RNA polymerase II promoter;GO:0030239//myofibril assembly;GO:0032319//regulation of Rho GTPase activity;GO:0048513//organ development	gi|157817562|ref|NP_001101401.1|/0/muscle-related coiled-coil protein [Rattus norvegicus]
60325	1942	2	33	0.0177536	0.341184	4.26437	19.2178	Up	1.51242e-09	4.50205e-09	Serpinb2	serpin peptidase inhibitor, clade B (ovalbumin), member 2	GO:0016020//membrane;GO:0043231//intracellular membrane-bounded organelle;GO:0044421//extracellular region part	GO:0004175//endopeptidase activity;GO:0004866//endopeptidase inhibitor activity	GO:0006508//proteolysis;GO:0010466//negative regulation of peptidase activity;GO:0030195//negative regulation of blood coagulation;GO:0043066//negative regulation of apoptotic process	gi|11067431|ref|NP_067728.1|/0/plasminogen activator inhibitor 2 type A [Rattus norvegicus]
364427	2493	2	33	0.0138297	0.265776	4.26437	19.2178	Up	1.51242e-09	4.5017e-09	Lrrc63	leucine rich repeat containing 63	-	-	-	gi|67078412|ref|NP_001019974.1|/0/leucine-rich repeat-containing protein 63 [Rattus norvegicus]
XLOC_073467	218	2	33	0.158153	3.03936	4.26437	19.2178	Up	1.51242e-09	4.5003e-09	-	-	-	-	-	-
312907	3246	4	66	0.021243	0.408244	4.26437	19.2178	Up	5.78314e-18	2.33943e-17	Slco5a1	solute carrier organic anion transporter family, member 5A1	GO:0031224//intrinsic to membrane	-	GO:0051234//establishment of localization	gi|157821923|ref|NP_001101368.1|/0/solute carrier organic anion transporter family member 5A1 [Rattus norvegicus]
500257	1023	10	166	0.168511	3.25804	4.27309	19.3343	Up	2.67606e-43	1.65416e-42	Chst13	carbohydrate (chondroitin 4) sulfotransferase 13	GO:0012505//endomembrane system;GO:0031224//intrinsic to membrane;GO:0043231//intracellular membrane-bounded organelle	GO:0034481//chondroitin sulfotransferase activity	GO:0006024//glycosaminoglycan biosynthetic process	gi|300795042|ref|NP_001178903.1|/0/carbohydrate sulfotransferase 13 precursor [Rattus norvegicus]
XLOC_021354	3352	364	6045	1.87198	36.209	4.27371	19.3426	Up	0	0	-	-	-	-	-	-
293744	1498	40	669	0.460313	8.96683	4.28391	19.4798	Up	3.09484e-170	4.77602e-169	Ms4a7	membrane-spanning 4-domains, subfamily A, member 7	-	-	-	gi|157823009|ref|NP_001099808.1|/6.74372e-126/membrane-spanning 4-domains subfamily A member 7 [Rattus norvegicus]
689790	702	4	67	0.0982263	1.91629	4.28607	19.509	Up	2.82658e-18	1.15463e-17	Clec2dl1	C-type lectin domain family 2 member D-like 1	GO:0031224//intrinsic to membrane;GO:0044421//extracellular region part	GO:0030246//carbohydrate binding	GO:0002682//regulation of immune system process;GO:0048519//negative regulation of biological process;GO:0050794//regulation of cellular process;GO:0050896//response to stimulus	gi|145966702|ref|NP_001078873.1|/2.3491e-106/C-type lectin domain family 2 member D6 [Rattus norvegicus]
XLOC_035260	808	15	252	0.320026	6.26201	4.29037	19.5672	Up	3.6449e-65	2.84565e-64	-	-	-	-	-	-
309374	1116	4	68	0.0617875	1.2234	4.30744	19.8001	Up	1.38045e-18	5.67951e-18	Ankrd2	ankyrin repeat domain 2 (stretch responsive muscle)	GO:0030017//sarcomere	GO:0005198//structural molecule activity	GO:0003012//muscle system process;GO:0048513//organ development	gi|157820209|ref|NP_001101059.1|/1.08943e-164/ankyrin repeat domain-containing protein 2 [Rattus norvegicus]
117022	1380	19	323	0.237345	4.69946	4.30744	19.8001	Up	2.53554e-83	2.30853e-82	Il1r2	interleukin 1 receptor, type II	GO:0031224//intrinsic to membrane	GO:0004908//interleukin-1 receptor activity	GO:0002376//immune system process;GO:0007166//cell surface receptor signaling pathway	gi|149046289|gb|EDL99182.1|/0/interleukin 1 receptor, type II, isoform CRA_a [Rattus norvegicus]
XLOC_023785	229	1	17	0.0752782	1.49052	4.30744	19.8001	Up	1.96149e-05	4.24954e-05	-	-	-	-	-	-
308873	1369	4	68	0.0503688	0.997309	4.30744	19.8001	Up	1.38045e-18	5.68012e-18	Art1	ADP-ribosyltransferase 1	GO:0005789//endoplasmic reticulum membrane;GO:0016021//integral to membrane	GO:0016763//transferase activity, transferring pentosyl groups	GO:0006464//cellular protein modification process	gi|157820191|ref|NP_001101011.1|/6.99915e-159/GPI-linked NAD(P)(+)--arginine ADP-ribosyltransferase 1 precursor [Rattus norvegicus]
XLOC_039617	249	2	34	0.138464	2.7416	4.30744	19.8001	Up	7.37592e-10	2.23093e-09	-	-	-	-	-	-
266768	1420	2	34	0.0242799	0.480745	4.30744	19.8001	Up	7.37592e-10	2.23075e-09	Ly49s3	Ly-49 stimulatory receptor 3	GO:0009986//cell surface	GO:0004888//transmembrane signaling receptor activity;GO:0042802//identical protein binding	GO:0001912//positive regulation of leukocyte mediated cytotoxicity;GO:0007165//signal transduction;GO:0046649//lymphocyte activation	gi|24308492|ref|NP_714948.1|/3.65028e-166/Ly-49 stimulatory receptor 3 [Rattus norvegicus]
81752	1360	2	34	0.0253511	0.501955	4.30744	19.8001	Up	7.37592e-10	2.2304e-09	Ptger2	prostaglandin E receptor 2 (subtype EP2)	GO:0016021//integral to membrane	GO:0004955//prostaglandin receptor activity	GO:0007166//cell surface receptor signaling pathway;GO:0008283//cell proliferation	gi|13592031|ref|NP_112350.1|/2.0378e-134/prostaglandin E2 receptor EP2 subtype [Rattus norvegicus]
XLOC_084661	250	1	17	0.0689549	1.36532	4.30744	19.8001	Up	1.96149e-05	4.24786e-05	-	-	-	-	-	-
308995	4363	404	6879	1.59625	31.6566	4.30975	19.8319	Up	0	0	Itgal	integrin, alpha L	GO:0005887//integral to plasma membrane;GO:0009986//cell surface	GO:0004871//signal transducer activity;GO:0046983//protein dimerization activity	GO:0002286//T cell activation involved in immune response;GO:0002682//regulation of immune system process;GO:0006952//defense response;GO:0007166//cell surface receptor signaling pathway;GO:0007599//hemostasis;GO:0009967//positive regulation of signal transduction;GO:0016337//cell-cell adhesion;GO:0042098//T cell proliferation	gi|77404269|ref|NP_001029170.1|/0/integrin alpha L precursor [Rattus norvegicus]
246240	2015	167	2844	1.42872	28.3386	4.30998	19.835	Up	0	0	Ripk3	receptor-interacting serine-threonine kinase 3	GO:0044424//intracellular part	GO:0004702//receptor signaling protein serine/threonine kinase activity;GO:0032559	GO:0006464//cellular protein modification process;GO:0006917//induction of apoptosis;GO:0007243//intracellular protein kinase cascade	gi|21326477|ref|NP_647558.1|/0/receptor-interacting serine/threonine-protein kinase 3 [Rattus norvegicus]
XLOC_101890	2512	35	599	0.240189	4.78775	4.31711	19.9333	Up	2.13748e-153	3.04609e-152	-	-	-	-	-	-
XLOC_113578	1365	22	379	0.27784	5.57482	4.3266	20.0649	Up	8.64806e-98	8.8133e-97	-	-	-	-	-	-
64440	3877	20	349	0.0889281	1.8074	4.34513	20.3243	Up	1.99429e-90	1.92303e-89	Syt4	synaptotagmin IV	GO:0008021//synaptic vesicle;GO:0031224//intrinsic to membrane;GO:0042995//cell projection;GO:0044459//plasma membrane part	GO:0046872//metal ion binding	GO:0001505//regulation of neurotransmitter levels;GO:0017156//calcium ion-dependent exocytosis	gi|60359940|dbj|BAD90189.1|/0/mKIAA1342 protein [Mus musculus]
XLOC_175389	318	2	35	0.10842	2.20986	4.34926	20.3825	Up	3.59202e-10	1.10492e-09	-	-	-	-	-	-
XLOC_009502	213	2	35	0.161866	3.29923	4.34926	20.3825	Up	3.59202e-10	1.10527e-09	-	-	-	-	-	-
XLOC_061415	268	2	35	0.128647	2.62215	4.34926	20.3825	Up	3.59202e-10	1.10519e-09	-	-	-	-	-	-
XLOC_004230	269	2	35	0.128169	2.6124	4.34926	20.3825	Up	3.59202e-10	1.1051e-09	-	-	-	-	-	-
XLOC_048961	428	3	53	0.120832	2.48632	4.36293	20.5766	Up	7.3894e-15	2.74403e-14	-	-	-	-	-	-
363153	3204	4	71	0.0215215	0.444929	4.36972	20.6737	Up	1.60081e-19	6.73573e-19	Arpp21	cAMP-regulated phosphoprotein 21	GO:0044424//intracellular part	-	GO:0009408//response to heat	gi|224451111|ref|NP_001128517.1|/0/cyclic AMP-regulated phosphoprotein isoform 2 [Rattus norvegicus]//gi|224451113|ref|NP_001128518.1|/7.07446e-25/cyclic AMP-regulated phosphoprotein isoform 1 [Rattus norvegicus]
500348	1608	5	89	0.053603	1.11129	4.37378	20.7319	Up	3.57126e-24	1.66489e-23	Bcl2l14	Bcl2-like 14 (apoptosis facilitator)	GO:0043226//organelle;GO:0044444//cytoplasmic part	GO:0005488//binding	GO:0006915//apoptotic process	gi|66730463|ref|NP_001019509.1|/1.57616e-160/apoptosis facilitator Bcl-2-like protein 14 [Rattus norvegicus]
24835	1687	32	571	0.326994	6.79588	4.37732	20.7829	Up	1.17326e-147	1.62373e-146	Tnf	tumor necrosis factor	GO:0005768//endosome;GO:0009986//cell surface;GO:0016021//integral to membrane;GO:0016023//cytoplasmic membrane-bounded vesicle;GO:0044421//extracellular region part;GO:0044459//plasma membrane part	GO:0019899//enzyme binding;GO:0030528//transcription regulator activity;GO:0032813//tumor necrosis factor receptor superfamily binding;GO:0043565//sequence-specific DNA binding	GO:0001660//fever generation;GO:0001818//negative regulation of cytokine production;GO:0001819//positive regulation of cytokine production;GO:0001934//positive regulation of protein phosphorylation;GO:0002036//regulation of L-glutamate transport;GO:0002374;GO:0002439//chronic inflammatory response to antigenic stimulus;GO:0002455//humoral immune response mediated by circulating immunoglobulin;GO:…	gi|6981662|ref|NP_036807.1|/4.95495e-120/tumor necrosis factor [Rattus norvegicus]
XLOC_047476	209	1	18	0.0824819	1.72922	4.3899	20.9649	Up	9.51748e-06	2.13043e-05	-	-	-	-	-	-
500659	2793	1	18	0.00617212	0.129398	4.3899	20.9649	Up	9.51748e-06	2.12956e-05	Fscb	fibrous sheath CABYR binding protein	GO:0043229//intracellular organelle	GO:0005488//binding	-	gi|402744342|ref|NP_001258036.1|/0/fibrous sheath CABYR-binding protein [Rattus norvegicus]
309888	7666	2	36	0.00449745	0.0942884	4.3899	20.9649	Up	1.74691e-10	5.44477e-10	Sim1	single-minded family bHLH transcription factor 1	GO:0043231//intracellular membrane-bounded organelle	GO:0001071//nucleic acid binding transcription factor activity;GO:0003676//nucleic acid binding;GO:0046983//protein dimerization activity;GO:0060089	GO:0006351//transcription, DNA-dependent;GO:0023052//signaling;GO:0035295//tube development;GO:0048731;GO:0048869//cellular developmental process	gi|157821739|ref|NP_001101111.1|/0/single-minded homolog 1 [Rattus norvegicus]
XLOC_031411	335	2	36	0.102918	2.15766	4.3899	20.9649	Up	1.74691e-10	5.44654e-10	-	-	-	-	-	-
245985	1306	1	18	0.0131996	0.276728	4.3899	20.9649	Up	9.51748e-06	2.12944e-05	Sgp158	proline rich 21	-	-	-	gi|21070946|ref|NP_631923.1|/1.89993e-174/basic salivary proline-rich protein 3 precursor [Rattus norvegicus]
80878	2118	69	1246	0.561601	11.8118	4.39454	21.0324	Up	0	0	Slc16a3	solute carrier family 16 (monocarboxylate transporter), member 3	GO:0005626//insoluble fraction;GO:0005635//nuclear envelope;GO:0005856//cytoskeleton;GO:0016021//integral to membrane	GO:0015291//secondary active transmembrane transporter activity;GO:0046943//carboxylic acid transmembrane transporter activity	GO:0002376//immune system process;GO:0006820//anion transport;GO:0007599//hemostasis;GO:0032787//monocarboxylic acid metabolic process;GO:0046942//carboxylic acid transport	gi|13540632|ref|NP_110461.1|/0/monocarboxylate transporter 4 [Rattus norvegicus]
XLOC_083387	374	10	181	0.460928	9.71698	4.39789	21.0813	Up	5.71226e-48	3.73121e-47	-	-	-	-	-	-
24575	3361	421	7683	2.15933	45.8973	4.40975	21.2553	Up	0	0	Mx1	myxovirus (influenza virus) resistance 1	GO:0043231//intracellular membrane-bounded organelle;GO:0044444//cytoplasmic part	GO:0017111//nucleoside-triphosphatase activity;GO:0032561//guanyl ribonucleotide binding	GO:0006952//defense response;GO:0012502//induction of programmed cell death;GO:0019221//cytokine-mediated signaling pathway;GO:0051707//response to other organism	gi|71534287|ref|NP_775119.2|/0/interferon-induced GTP-binding protein Mx1 [Rattus norvegicus]
502902	2464	278	5094	1.94495	41.509	4.41562	21.3419	Up	0	0	Clec7a	C-type lectin domain family 7, member A	GO:0009986//cell surface;GO:0016020//membrane	GO:0001872//(1->3)-beta-D-glucan binding;GO:0004872//receptor activity	GO:0001819//positive regulation of cytokine production;GO:0001878//response to yeast;GO:0002220;GO:0006909//phagocytosis;GO:0007155//cell adhesion;GO:0045807//positive regulation of endocytosis	gi|187469451|gb|AAI66774.1|/2.96225e-143/Clec7a protein [Rattus norvegicus]
XLOC_060800	276	2	37	0.124918	2.69164	4.42943	21.5472	Up	8.48486e-11	2.6907e-10	-	-	-	-	-	-
XLOC_002685	2893	22	407	0.131093	2.82469	4.42943	21.5472	Up	1.60077e-106	1.74051e-105	-	-	-	-	-	-
59299	4241	27	502	0.109749	2.37662	4.43663	21.6551	Up	3.7409e-131	4.7519e-130	Trdn	triadin	GO:0031224//intrinsic to membrane;GO:0033017//sarcoplasmic reticulum membrane;GO:0042598	GO:0005515//protein binding	GO:0010033//response to organic substance;GO:0014808//release of sequestered calcium ion into cytosol by sarcoplasmic reticulum;GO:0032234;GO:0051146//striated muscle cell differentiation	gi|12232375|ref|NP_067698.1|/4.79913e-107/triadin [Rattus norvegicus]
306127	2143	23	428	0.185017	4.01002	4.43788	21.6738	Up	4.48578e-112	5.0715e-111	Irg1	immunoresponsive gene 1	-	GO:0016836//hydro-lyase activity	GO:0002237//response to molecule of bacterial origin;GO:0019541//propionate metabolic process	gi|157822797|ref|NP_001100752.1|/0/immunoresponsive gene 1 [Rattus norvegicus]
XLOC_068958	430	4	75	0.16036	3.50201	4.44879	21.8384	Up	8.96452e-21	3.88014e-20	-	-	-	-	-	-
XLOC_111126	278	1	19	0.0620098	1.37225	4.4679	22.1296	Up	4.60742e-06	1.0642e-05	-	-	-	-	-	-
85271	1947	1	19	0.00885399	0.195935	4.4679	22.1296	Up	4.60742e-06	1.06414e-05	Zp1	zona pellucida glycoprotein 1 (sperm receptor)	GO:0016023//cytoplasmic membrane-bounded vesicle;GO:0031012//extracellular matrix;GO:0031224//intrinsic to membrane	-	GO:0009566//fertilization	gi|16758240|ref|NP_445961.1|/0/zona pellucida sperm-binding protein 1 precursor [Rattus norvegicus]
XLOC_080160	223	1	19	0.0773037	1.7107	4.4679	22.1296	Up	4.60742e-06	1.06376e-05	-	-	-	-	-	-
29567	647	1	19	0.0266441	0.589622	4.4679	22.1296	Up	4.60742e-06	1.06292e-05	Hes2	hes family bHLH transcription factor 2	GO:0043231//intracellular membrane-bounded organelle	GO:0043566//structure-specific DNA binding	GO:0006355//regulation of transcription, DNA-dependent	gi|9506775|ref|NP_062109.1|/2.95835e-62/transcription factor HES-2 [Rattus norvegicus]
XLOC_047832	262	1	19	0.0657966	1.45605	4.4679	22.1296	Up	4.60742e-06	1.06395e-05	-	-	-	-	-	-
311532	1444	2	38	0.0238763	0.528373	4.4679	22.1296	Up	4.1161e-11	1.32168e-10	Sdcbp2	syndecan binding protein (syntenin) 2	GO:0016020//membrane;GO:0044424//intracellular part	GO:0042802//identical protein binding;GO:0046983//protein dimerization activity	GO:0006810//transport;GO:0007165//signal transduction;GO:0048731	gi|71043614|ref|NP_001020863.1|/1.01648e-155/syntenin-2 [Rattus norvegicus]
117027	1315	21	400	0.275295	6.10743	4.47151	22.185	Up	2.37672e-105	2.55953e-104	Ccr3	chemokine (C-C motif) receptor 3	GO:0031224//intrinsic to membrane;GO:0043231//intracellular membrane-bounded organelle;GO:0044421//extracellular region part	GO:0004950//chemokine receptor activity	GO:0000165//MAPK cascade;GO:0001935//endothelial cell proliferation;GO:0006952//defense response;GO:0007166//cell surface receptor signaling pathway;GO:0030595//leukocyte chemotaxis;GO:0045765//regulation of angiogenesis	gi|16758844|ref|NP_446410.1|/0/C-C chemokine receptor type 3 [Rattus norvegicus]
296564	2092	12	229	0.0988837	2.19785	4.47422	22.2266	Up	5.66934e-61	4.24553e-60	Fut7	fucosyltransferase 7 (alpha (1,3) fucosyltransferase)	GO:0000139//Golgi membrane;GO:0031224//intrinsic to membrane	GO:0008417//fucosyltransferase activity	GO:0002252;GO:0006464//cellular protein modification process;GO:0019317;GO:0043367//CD4-positive, alpha-beta T cell differentiation	gi|41054896|ref|NP_955785.1|/0/alpha-(1,3)-fucosyltransferase [Rattus norvegicus]
79113	2535	301	5754	2.04689	45.5739	4.47671	22.265	Up	0	0	Fgr	feline Gardner-Rasheed sarcoma viral oncogene	GO:0016020//membrane;GO:0044444//cytoplasmic part	GO:0004713//protein tyrosine kinase activity;GO:0032559	GO:0006464//cellular protein modification process;GO:0006796//phosphate-containing compound metabolic process;GO:0042742//defense response to bacterium	gi|40254761|ref|NP_077059.2|/0/tyrosine-protein kinase Fgr [Rattus norvegicus]
689770	902	6	115	0.11467	2.55986	4.4805	22.3237	Up	2.54378e-31	1.33522e-30	LOC689770	similar to osteoclast inhibitory lectin	-	GO:0005488//binding	-	gi|214831182|ref|NP_001135776.1|/2.71667e-109/C-type lectin domain family 2 member d4 [Rattus norvegicus]
494205	1366	89	1721	1.12317	25.2962	4.49327	22.5222	Up	0	0	Ly49i9	Ly49 inhibitory receptor 9	-	GO:0005488//binding	GO:0046649//lymphocyte activation	gi|57222320|ref|NP_001009496.1|/2.98875e-101/Ly49 inhibitory receptor 9 [Rattus norvegicus]
24451	1600	885	17372	9.53517	217.999	4.51492	22.8626	Up	0	0	Hmox1	heme oxygenase (decycling) 1	GO:0031090//organelle membrane;GO:0031981//nuclear lumen;GO:0042598;GO:0044421//extracellular region part;GO:0044444//cytoplasmic part;GO:0044459//plasma membrane part	GO:0004620//phospholipase activity;GO:0005506//iron ion binding;GO:0016705//oxidoreductase activity, acting on paired donors, with incorporation or reduction of molecular oxygen;GO:0042802//identical protein binding;GO:0060089	GO:0000302//response to reactive oxygen species;GO:0002719;GO:0006355//regulation of transcription, DNA-dependent;GO:0006787;GO:0006810//transport;GO:0006875//cellular metal ion homeostasis;GO:0006954//inflammatory response;GO:0007249//I-kappaB kinase/NF-kappaB cascade;GO:0007584//response to nutrient;GO:0008284//positive regulation of cell proliferation;GO:0008285//negative regulation of cell pr…	gi|6981032|ref|NP_036712.1|/1.67126e-162/heme oxygenase 1 [Rattus norvegicus]
304822	4605	40	791	0.149739	3.44883	4.52558	23.0322	Up	2.48454e-208	4.47322e-207	Pkp1	plakophilin 1	GO:0005911//cell-cell junction;GO:0043231//intracellular membrane-bounded organelle;GO:0043234//protein complex	GO:0005198//structural molecule activity;GO:0032403//protein complex binding;GO:0060089	GO:0006915//apoptotic process;GO:0023052//signaling;GO:0032501//multicellular organismal process	gi|157821605|ref|NP_001100651.1|/0/plakophilin-1 [Rattus norvegicus]
25453	700	8	159	0.197014	4.56062	4.53286	23.1487	Up	4.22452e-43	2.6046e-42	Gdnf	glial cell derived neurotrophic factor	GO:0044421//extracellular region part	GO:0005126//cytokine receptor binding;GO:0042802//identical protein binding;GO:0070851//growth factor receptor binding	GO:0001658//branching involved in ureteric bud morphogenesis;GO:0001667//ameboidal cell migration;GO:0001838//embryonic epithelial tube formation;GO:0003156//regulation of organ formation;GO:0003337//mesenchymal to epithelial transition involved in metanephros morphogenesis;GO:0006935//chemotaxis;GO:0006950//response to stress;GO:0007178//transmembrane receptor protein serine/threonine kinase sig…	gi|149016476|gb|EDL75694.1|/1.31825e-109/glial cell line derived neurotrophic factor, isoform CRA_b [Rattus norvegicus]
XLOC_047457	227	1	20	0.0759415	1.769	4.5419	23.2943	Up	2.2258e-06	5.28102e-06	-	-	-	-	-	-
307614	2894	2	40	0.0119134	0.277515	4.5419	23.2943	Up	9.65326e-12	3.19462e-11	Cdh16	cadherin 16	GO:0031224//intrinsic to membrane	GO:0046872//metal ion binding	GO:0016337//cell-cell adhesion	gi|58865686|ref|NP_001012055.1|/0/cadherin-16 precursor [Rattus norvegicus]
XLOC_033788	240	1	20	0.071828	1.67318	4.5419	23.2943	Up	2.2258e-06	5.28004e-06	-	-	-	-	-	-
XLOC_031937	252	1	20	0.0684076	1.59351	4.5419	23.2943	Up	2.2258e-06	5.27907e-06	-	-	-	-	-	-
XLOC_066795	220	2	40	0.156716	3.65058	4.5419	23.2943	Up	9.65326e-12	3.19407e-11	-	-	-	-	-	-
XLOC_156730	2130	70	1407	0.566531	13.2629	4.5491	23.4108	Up	0	0	-	-	-	-	-	-
170929	699	79	1612	1.9483	46.3033	4.57083	23.7661	Up	0	0	Bcl2a1	BCL2-related protein A1	GO:0044424//intracellular part	GO:0004869//cysteine-type endopeptidase inhibitor activity;GO:0019904//protein domain specific binding;GO:0046983//protein dimerization activity	GO:0002260//lymphocyte homeostasis;GO:0010466//negative regulation of peptidase activity;GO:0030098//lymphocyte differentiation;GO:0043066//negative regulation of apoptotic process;GO:0050851//antigen receptor-mediated signaling pathway	gi|19173784|ref|NP_596907.1|/3.94048e-98/bcl-2-related protein A1 [Rattus norvegicus]
29658	822	2	41	0.0419434	1.00147	4.57753	23.8766	Up	4.66728e-12	1.56675e-11	Cacng1	calcium channel, voltage-dependent, gamma subunit 1	GO:0034704//calcium channel complex	GO:0005262//calcium channel activity	GO:0003012//muscle system process;GO:0006816//calcium ion transport;GO:0032412//regulation of ion transmembrane transporter activity	gi|9506459|ref|NP_062128.1|/5.38075e-98/voltage-dependent calcium channel gamma-1 subunit [Rattus norvegicus]
29512	2258	7	146	0.0534416	1.29824	4.60245	24.2926	Up	4.79628e-40	2.85654e-39	Padi4	peptidyl arginine deiminase, type IV	GO:0043231//intracellular membrane-bounded organelle	GO:0016813//hydrolase activity, acting on carbon-nitrogen (but not peptide) bonds, in linear amidines;GO:0046872//metal ion binding	GO:0006325//chromatin organization;GO:0018195//peptidyl-arginine modification	gi|8393941|ref|NP_058923.1|/0/protein-arginine deiminase type-4 [Rattus norvegicus]
XLOC_047463	352	2	42	0.0979473	2.39569	4.61229	24.459	Up	2.25432e-12	7.66885e-12	-	-	-	-	-	-
XLOC_105376	276	1	21	0.0624591	1.52769	4.61229	24.459	Up	1.0732e-06	2.62375e-06	-	-	-	-	-	-
25674	2125	1	21	0.00811234	0.19842	4.61229	24.459	Up	1.0732e-06	2.62124e-06	Glra1	glycine receptor, alpha 1	GO:0005626//insoluble fraction;GO:0009986//cell surface;GO:0034702//ion channel complex;GO:0043231//intracellular membrane-bounded organelle;GO:0044459//plasma membrane part	GO:0004871//signal transducer activity;GO:0005231//excitatory extracellular ligand-gated ion channel activity;GO:0005237//inhibitory extracellular ligand-gated ion channel activity;GO:0005253//anion channel activity;GO:0016597//amino acid binding	GO:0003012//muscle system process;GO:0007186//G-protein coupled receptor signaling pathway;GO:0007270//neuron-neuron synaptic transmission;GO:0007340//acrosome reaction;GO:0008344//adult locomotory behavior;GO:0010648;GO:0015698//inorganic anion transport;GO:0050905//neuromuscular process;GO:0050953//sensory perception of light stimulus;GO:0051239;GO:0051259//protein oligomerization;GO:0060004//r…	gi|6980950|ref|NP_037265.1|/0/glycine receptor subunit alpha-1 precursor [Rattus norvegicus]
XLOC_052114	220	1	21	0.0783578	1.91655	4.61229	24.459	Up	1.0732e-06	2.62057e-06	-	-	-	-	-	-
XLOC_039736	249	1	21	0.0692318	1.69334	4.61229	24.459	Up	1.0732e-06	2.62341e-06	-	-	-	-	-	-
310553	2614	245	5150	1.61572	39.5572	4.61369	24.4828	Up	0	0	Tlr2	toll-like receptor 2	GO:0009986//cell surface;GO:0031224//intrinsic to membrane;GO:0043234//protein complex;GO:0044424//intracellular part	GO:0004872//receptor activity;GO:0005539//glycosaminoglycan binding;GO:0046983//protein dimerization activity;GO:0051635//bacterial cell surface binding;GO:0071723//lipopeptide binding	GO:0001774//microglial cell activation;GO:0001818//negative regulation of cytokine production;GO:0002220;GO:0002224//toll-like receptor signaling pathway;GO:0006468//protein phosphorylation;GO:0010551;GO:0010935;GO:0016055//Wnt receptor signaling pathway;GO:0032481//positive regulation of type I interferon production;GO:0032494//response to peptidoglycan;GO:0033993//response to lipid;GO:0042108//…	gi|38454274|ref|NP_942064.1|/0/toll-like receptor 2 precursor [Rattus norvegicus]
295279	1265	444	9379	6.05059	148.864	4.62078	24.6033	Up	0	0	Fcgr1a	Fc fragment of IgG, high affinity Ia, receptor (CD64)	GO:0009986//cell surface;GO:0031224//intrinsic to membrane	GO:0019763//immunoglobulin receptor activity	GO:0001794;GO:0001802;GO:0002474//antigen processing and presentation of peptide antigen via MHC class I;GO:0002682//regulation of immune system process;GO:0006909//phagocytosis;GO:0007165//signal transduction;GO:0045807//positive regulation of endocytosis;GO:0051707//response to other organism	gi|158631264|ref|NP_001094306.1|/0/high affinity immunoglobulin gamma Fc receptor I precursor [Rattus norvegicus]
303252	2456	6	127	0.0421141	1.03824	4.6237	24.6531	Up	4.24854e-35	2.35955e-34	Alox12e	arachidonate 12-lipoxygenase, epidermal	GO:0031981//nuclear lumen;GO:0044444//cytoplasmic part	GO:0016702//oxidoreductase activity, acting on single donors with incorporation of molecular oxygen, incorporation of two atoms of oxygen;GO:0016803;GO:0046914//transition metal ion binding	GO:0000038//very long-chain fatty acid metabolic process;GO:0001503//ossification;GO:0006691//leukotriene metabolic process;GO:0006952//defense response	gi|157822649|ref|NP_001100484.1|/0/arachidonate 12-lipoxygenase, epidermal-type [Rattus norvegicus]
XLOC_048483	277	2	43	0.124467	3.11683	4.64624	25.0414	Up	1.08779e-12	3.74701e-12	-	-	-	-	-	-
XLOC_060613	283	2	43	0.121828	3.05075	4.64624	25.0414	Up	1.08779e-12	3.74668e-12	-	-	-	-	-	-
301165	3098	1	22	0.00556447	0.142582	4.67941	25.6237	Up	5.16548e-07	1.29615e-06	LOC301165	similar to hypothetical protein 4932415M13	-	-	-	gi|348041200|ref|NP_001020833.2|/0/uncharacterized protein LOC301165 [Rattus norvegicus]
XLOC_068971	247	2	44	0.139585	3.57668	4.67941	25.6237	Up	5.24406e-13	1.8259e-12	-	-	-	-	-	-
XLOC_088730	201	1	22	0.0857648	2.19761	4.67941	25.6237	Up	5.16548e-07	1.29564e-06	-	-	-	-	-	-
XLOC_048216	241	1	22	0.07153	1.83286	4.67941	25.6237	Up	5.16548e-07	1.29598e-06	-	-	-	-	-	-
XLOC_023126	268	1	22	0.0643236	1.64821	4.67941	25.6237	Up	5.16548e-07	1.29547e-06	-	-	-	-	-	-
497761	1168	16	354	0.236147	6.08534	4.68758	25.7693	Up	3.89812e-96	3.93496e-95	Cd2	Cd2 molecule	GO:0009986//cell surface;GO:0031225//anchored to membrane;GO:0032991//macromolecular complex;GO:0044421//extracellular region part;GO:0044459//plasma membrane part	GO:0005102//receptor binding;GO:0019900//kinase binding;GO:0042802//identical protein binding;GO:0043498//cell surface binding	GO:0007155//cell adhesion;GO:0046649//lymphocyte activation	gi|6978627|ref|NP_036962.1|/1.57247e-161/T-cell surface antigen CD2 precursor [Rattus norvegicus]
302373	4735	6	133	0.0218442	0.56397	4.6903	25.8178	Up	5.38672e-37	3.08046e-36	Gpr174	G protein-coupled receptor 174	GO:0031224//intrinsic to membrane	GO:0001608	GO:0035588	gi|157818411|ref|NP_001100408.1|/0/probable G-protein coupled receptor 174 [Rattus norvegicus]
287009	678	6	133	0.152555	3.93864	4.6903	25.8178	Up	5.38672e-37	3.08e-36	Ceacam10	carcinoembryonic antigen-related cell adhesion molecule 10	GO:0016021//integral to membrane	GO:0019900//kinase binding	GO:0043405//regulation of MAP kinase activity	gi|27545443|ref|NP_775461.1|/4.67082e-77/carcinoembryonic antigen-related cell adhesion molecule 4 precursor [Rattus norvegicus]
29437	1518	398	8973	4.51977	118.683	4.71473	26.2587	Up	0	0	Acta1	actin, alpha 1, skeletal muscle	GO:0000267//cell fraction;GO:0005884//actin filament;GO:0030017//sarcomere;GO:0032432//actin filament bundle	GO:0005198//structural molecule activity;GO:0008092//cytoskeletal protein binding;GO:0017111//nucleoside-triphosphatase activity;GO:0032559	GO:0003015//heart process;GO:0006941//striated muscle contraction;GO:0007015//actin filament organization;GO:0009207;GO:0009605//response to external stimulus;GO:0009725//response to hormone stimulus;GO:0010038//response to metal ion;GO:0012501//programmed cell death;GO:0030048//actin filament-based movement;GO:0030239//myofibril assembly;GO:0040007//growth;GO:0043501//skeletal muscle adaptation;…	gi|149043182|gb|EDL96714.1|/0/actin, alpha 1, skeletal muscle, isoform CRA_a [Rattus norvegicus]
XLOC_002490	5214	169	3811	0.558754	14.6755	4.71505	26.2647	Up	0	0	-	-	-	-	-	-
297584	790	46	1044	1.00377	26.5337	4.72432	26.434	Up	0.00000000000000000000000000000000000000000000000000000000000000000000000000000000000000000000000000000000000000000000000000000000000000000000000000000000000000000000000000000000000000000000000000000000000000000000000000000000000000000000000000000000000000000000000000000000000000001055072	0.000000000000000000000000000000000000000000000000000000000000000000000000000000000000000000000000000000000000000000000000000000000000000000000000000000000000000000000000000000000000000000000000000000000000000000000000000000000000000000000000000000000000000000000000000000000000000245366622971498	Clec4a2	C-type lectin domain family 4, member A2	GO:0005626//insoluble fraction	GO:0030246//carbohydrate binding	-	gi|54312086|ref|NP_001005880.1|/4.48456e-131/C-type lectin domain family 4, member A2 [Rattus norvegicus]
499100	1607	4	92	0.0429091	1.14947	4.74354	26.7884	Up	3.87024e-26	1.87422e-25	Dmrtc2	DMRT-like family C2	GO:0043231//intracellular membrane-bounded organelle	GO:0001071//nucleic acid binding transcription factor activity;GO:0003676//nucleic acid binding;GO:0043169//cation binding	GO:0003006//developmental process involved in reproduction;GO:0006351//transcription, DNA-dependent;GO:0048869//cellular developmental process	gi|157820483|ref|NP_001102610.1|/0/doublesex- and mab-3-related transcription factor C2 [Rattus norvegicus]
XLOC_028728	250	1	23	0.0689549	1.84719	4.74354	26.7884	Up	2.48222e-07	6.38521e-07	-	-	-	-	-	-
500516	1968	2	46	0.017519	0.469307	4.74354	26.7884	Up	1.21555e-13	4.33913e-13	RGD1559493	similar to Hypothetical protein MGC58608	-	-	-	gi|157824111|ref|NP_001102732.1|/0/uncharacterized protein C1orf177 homolog [Rattus norvegicus]
XLOC_003598	219	1	23	0.0787156	2.10867	4.74354	26.7884	Up	2.48222e-07	6.38221e-07	-	-	-	-	-	-
286934	2538	5	116	0.0339612	0.917679	4.75603	27.0214	Up	1.11121e-32	5.95497e-32	Havcr1	hepatitis A virus cellular receptor 1	GO:0030139//endocytic vesicle;GO:0031224//intrinsic to membrane;GO:0044421//extracellular region part	-	GO:0006909//phagocytosis;GO:0009636//response to toxic substance;GO:0031667//response to nutrient levels	gi|149052366|gb|EDM04183.1|/2.19819e-133/rCG34401, isoform CRA_a [Rattus norvegicus]
498022	741	281	6571	6.53722	178.048	4.76745	27.2361	Up	0	0	RGD1559482	similar to immunoglobulin superfamily, member 7	GO:0016020//membrane	GO:0004871//signal transducer activity;GO:0005488//binding	-	gi|269973889|ref|NP_001161757.1|/1.85895e-120/immune activating receptor CD300d1 precursor [Rattus norvegicus]
361493	2101	429	10050	3.51995	96.0427	4.77005	27.2853	Up	0	0	Lilrb3l	leukocyte immunoglobulin-like receptor, subfamily B (with TM and ITIM domains), member 3-like	-	-	-	gi|82654234|ref|NP_001032434.1|/0/leukocyte immunoglobulin-like receptor, subfamily B (with TM and ITIM domains), member 3-like precursor [Rattus norvegicus]
XLOC_065423	772	2	47	0.0446599	1.22238	4.77457	27.3708	Up	5.84502e-14	2.11284e-13	-	-	-	-	-	-
25542	755	39	932	0.890477	24.7853	4.79876	27.8337	Up	0.0000000000000000000000000000000000000000000000000000000000000000000000000000000000000000000000000000000000000000000000000000000000000000000000000000000000000000000000000000000000000000000000000000000000000000000000000000000000000000000000000000000000000580628	0.00000000000000000000000000000000000000000000000000000000000000000000000000000000000000000000000000000000000000000000000000000000000000000000000000000000000000000000000000000000000000000000000000000000000000000000000000000000000000000000000000000000000123019354541436	Ccl3	chemokine (C-C motif) ligand 3	GO:0000267//cell fraction;GO:0044421//extracellular region part	GO:0005125//cytokine activity;GO:0005539//glycosaminoglycan binding	GO:0002763//positive regulation of myeloid leukocyte differentiation;GO:0006952//defense response;GO:0008283//cell proliferation;GO:0030595//leukocyte chemotaxis;GO:0051480//cytosolic calcium ion homeostasis	gi|40254794|ref|NP_037157.2|/9.73979e-48/C-C motif chemokine 3 precursor [Rattus norvegicus]
306862	3292	1	24	0.00523655	0.146378	4.80494	27.9531	Up	1.19101e-07	3.14842e-07	Tfap2a	transcription factor AP-2 alpha	GO:0005815//microtubule organizing center;GO:0031981//nuclear lumen;GO:0043234//protein complex	GO:0000977//RNA polymerase II regulatory region sequence-specific DNA binding;GO:0001071//nucleic acid binding transcription factor activity;GO:0003712//transcription cofactor activity;GO:0005515//protein binding	GO:0002064//epithelial cell development;GO:0006357//regulation of transcription from RNA polymerase II promoter;GO:0008544//epidermis development;GO:0016331//morphogenesis of embryonic epithelium;GO:0030282//bone mineralization;GO:0048704//embryonic skeletal system morphogenesis;GO:0070169	gi|157823962|ref|NP_001100815.1|/0/transcription factor AP-2-alpha [Rattus norvegicus]
299330	989	1	24	0.0174305	0.487236	4.80494	27.9531	Up	1.19101e-07	3.14777e-07	RGD1305298	hypothetical LOC299330	-	-	-	gi|197385531|ref|NP_001127998.1|/5.72924e-127/uncharacterized protein LOC299330 [Rattus norvegicus]
XLOC_009971	207	1	24	0.0832788	2.32791	4.80494	27.9531	Up	1.19101e-07	3.14756e-07	-	-	-	-	-	-
XLOC_061410	289	2	48	0.119299	3.33478	4.80494	27.9531	Up	2.80838e-14	1.02511e-13	-	-	-	-	-	-
295322	2657	1	24	0.00648804	0.181361	4.80494	27.9531	Up	1.19101e-07	3.14626e-07	Vtcn1	V-set domain containing T cell activation inhibitor 1	GO:0031224//intrinsic to membrane	GO:0005515//protein binding	GO:0050863//regulation of T cell activation	gi|66730411|ref|NP_001019415.1|/2.47867e-135/V-set domain-containing T-cell activation inhibitor 1 precursor [Rattus norvegicus]
XLOC_001718	6335	84	2064	0.22858	6.54165	4.83889	28.6187	Up	0	0	-	-	-	-	-	-
24464	1239	18	443	0.250441	7.17888	4.84121	28.6649	Up	3.67078e-122	4.42258e-121	Hp	haptoglobin	GO:0043231//intracellular membrane-bounded organelle;GO:0043234//protein complex;GO:0044421//extracellular region part	GO:0004175//endopeptidase activity;GO:0042802//identical protein binding	GO:0000302//response to reactive oxygen species;GO:0002237//response to molecule of bacterial origin;GO:0002526//acute inflammatory response;GO:0006875//cellular metal ion homeostasis;GO:0008219//cell death;GO:0009887//organ morphogenesis;GO:0010038//response to metal ion;GO:0010212//response to ionizing radiation;GO:0010727//negative regulation of hydrogen peroxide metabolic process;GO:0019538//…	gi|60097941|ref|NP_036714.2|/0/haptoglobin precursor [Rattus norvegicus]
XLOC_099860	260	1	25	0.0663028	1.93059	4.86383	29.1179	Up	5.7068e-08	1.54033e-07	-	-	-	-	-	-
XLOC_090890	302	1	25	0.0570818	1.6621	4.86383	29.1179	Up	5.7068e-08	1.54044e-07	-	-	-	-	-	-
290223	920	2	50	0.0374755	1.09121	4.86383	29.1179	Up	6.46876e-15	2.40752e-14	Fitm1	fat storage-inducing transmembrane protein 1	GO:0031090//organelle membrane;GO:0031224//intrinsic to membrane;GO:0043231//intracellular membrane-bounded organelle	-	GO:0006996//organelle organization;GO:0010884//positive regulation of lipid storage	gi|157822997|ref|NP_001099507.1|/4.02545e-140/fat storage-inducing transmembrane protein 1 [Rattus norvegicus]
XLOC_101889	22116	259	6499	0.201882	5.90017	4.86917	29.2258	Up	0	0	-	-	-	-	-	-
311098	12178	55	1384	0.0778559	2.28184	4.87324	29.3084	Up	0	0	Xirp2	xin actin-binding repeat containing 2	GO:0044459//plasma membrane part	GO:0008092//cytoskeletal protein binding;GO:0046914//transition metal ion binding	GO:0007010//cytoskeleton organization	gi|42538984|ref|NP_973718.1|/0/xin actin-binding repeat-containing protein 2 [Rattus norvegicus]
171009	2904	66	1679	0.391789	11.6086	4.88897	29.6296	Up	0	0	Actn3	actinin alpha 3	GO:0005924//cell-substrate adherens junction;GO:0015629//actin cytoskeleton	GO:0003779//actin binding;GO:0042802//identical protein binding;GO:0046872//metal ion binding	GO:0003012//muscle system process;GO:0007044//cell-substrate junction assembly	gi|19173800|ref|NP_596915.1|/0/alpha-actinin-3 [Rattus norvegicus]
XLOC_007587	283	26	672	1.58377	47.6768	4.91185	30.1034	Up	5.47876e-186	8.97501e-185	-	-	-	-	-	-
307645	2774	46	1190	0.285862	8.61321	4.91316	30.1307	Up	0	0	Gpr114	G protein-coupled receptor 114	GO:0031224//intrinsic to membrane	GO:0004888//transmembrane signaling receptor activity	GO:0007186//G-protein coupled receptor signaling pathway	gi|157817835|ref|NP_001100880.1|/0/probable G-protein coupled receptor 114 precursor [Rattus norvegicus]
360712	3036	1	26	0.0056781	0.171948	4.92042	30.2826	Up	2.73092e-08	7.54688e-08	Morc1	MORC family CW-type zinc finger 1	GO:0043231//intracellular membrane-bounded organelle	GO:0032559;GO:0046914//transition metal ion binding	GO:0048232//male gamete generation;GO:0048869//cellular developmental process	gi|285026530|ref|NP_001165561.1|/0/MORC family CW-type zinc finger protein 1 [Rattus norvegicus]
498638	1365	439	11448	5.54417	168.392	4.92471	30.3728	Up	0	0	Msr1	macrophage scavenger receptor 1	GO:0016021//integral to membrane	GO:0005488//binding	GO:0006810//transport;GO:0009987//cellular process;GO:0010876//lipid localization	gi|300794338|ref|NP_001178868.1|/0/macrophage scavenger receptor types I and II [Rattus norvegicus]
289747	720	6	158	0.143656	4.40605	4.93879	30.6708	Up	6.01204e-45	3.7883e-44	Osm	oncostatin M	GO:0005576//extracellular region;GO:0005887//integral to plasma membrane	GO:0005126//cytokine receptor binding	GO:0001934//positive regulation of protein phosphorylation;GO:0002376//immune system process;GO:0006357//regulation of transcription from RNA polymerase II promoter;GO:0006950//response to stress;GO:0007260//tyrosine phosphorylation of STAT protein;GO:0007399//nervous system development;GO:0007610//behavior;GO:0008283//cell proliferation;GO:0010740//positive regulation of intracellular protein ki…	gi|55741439|ref|NP_001006962.1|/2.69781e-121/oncostatin-M precursor [Rattus norvegicus]
24498	1045	8	214	0.131971	4.1117	4.96144	31.1561	Up	1.50035e-60	1.11918e-59	Il6	interleukin 6	GO:0005887//integral to plasma membrane;GO:0009986//cell surface;GO:0044421//extracellular region part	GO:0005126//cytokine receptor binding	GO:0000060//protein import into nucleus, translocation;GO:0001101//response to acid;GO:0001562//response to protozoan;GO:0001780//neutrophil homeostasis;GO:0001819//positive regulation of cytokine production;GO:0001934//positive regulation of protein phosphorylation;GO:0002237//response to molecule of bacterial origin;GO:0002251;GO:0002526//acute inflammatory response;GO:0006111//regulation of gl…	gi|7549769|ref|NP_036721.1|/3.82161e-116/interleukin-6 precursor [Rattus norvegicus]
XLOC_045437	727	5	134	0.118561	3.70079	4.96414	31.2143	Up	2.04164e-38	1.18863e-37	-	-	-	-	-	-
291427	7038	0	11	0.001	0.0313811	4.97182	31.3811	Up	0.000188896	0.000369685	Loxhd1	lipoxygenase homology domains 1	-	-	-	gi|310703610|ref|NP_001099602.2|/0/lipoxygenase homology domain-containing protein 1 [Rattus norvegicus]
301265	1797	108	2916	1.03605	32.581	4.97486	31.4473	Up	0	0	Pla2g7	phospholipase A2, group VII (platelet-activating factor acetylhydrolase, plasma)	GO:0044421//extracellular region part	GO:0004091//carboxylesterase activity;GO:0008289//lipid binding	GO:0006629//lipid metabolic process;GO:0006952//defense response	gi|57164125|ref|NP_001009353.1|/0/platelet-activating factor acetylhydrolase precursor [Rattus norvegicus]
691810	1764	1	27	0.00977252	0.307319	4.97486	31.4473	Up	1.30527e-08	3.67733e-08	Pla2g4c	phospholipase A2, group IVC (cytosolic, calcium-independent)	GO:0044444//cytoplasmic part	GO:0004623//phospholipase A2 activity	GO:0006650//glycerophospholipid metabolic process;GO:0050896//response to stimulus	gi|225543430|ref|NP_001139454.1|/0/phospholipase A2, group IVC [Rattus norvegicus]
XLOC_000227	274	32	867	2.01328	63.5321	4.97986	31.5565	Up	2.798e-241	0.00000000000000000000000000000000000000000000000000000000000000000000000000000000000000000000000000000000000000000000000000000000000000000000000000000000000000000000000000000000000000000000000000000000000000000000000000000000000000000000000569535573248407	-	-	-	-	-	-
691141	1301	58	1578	0.768521	24.3531	4.98588	31.6883	Up	0	0	LOC691141	hypothetical protein LOC691141	GO:0016020//membrane	-	-	gi|157819997|ref|NP_001103094.1|/2.97988e-95/uncharacterized protein LOC691141 [Rattus norvegicus]
112400	3842	73	1990	0.327545	10.3997	4.9887	31.7504	Up	0	0	Nrg1	neuregulin 1	GO:0016021//integral to membrane;GO:0043231//intracellular membrane-bounded organelle;GO:0044421//extracellular region part;GO:0044424//intracellular part;GO:0044459//plasma membrane part;GO:0045202//synapse	GO:0000989//transcription factor binding transcription factor activity;GO:0005102//receptor binding;GO:0030295//protein kinase activator activity;GO:0030296//protein tyrosine kinase activator activity	GO:0006355//regulation of transcription, DNA-dependent;GO:0007169//transmembrane receptor protein tyrosine kinase signaling pathway;GO:0007243//intracellular protein kinase cascade;GO:0007610//behavior;GO:0008015//blood circulation;GO:0008284//positive regulation of cell proliferation;GO:0008366//axon ensheathment;GO:0008645//hexose transport;GO:0009611//response to wounding;GO:0010659//cardiac m…	gi|149057877|gb|EDM09120.1|/0/neuregulin 1, isoform CRA_d [Rattus norvegicus]//gi|2143869|pir||A56210/4.35644e-111/neu differentiation factor - rat (fragment)//gi|402794640|ref|NP_113776.2|/0/pro-neuregulin-1, membrane-bound isoform isoform 13 [Rattus norvegicus]//gi|402794647|ref|NP_001258047.1|/0/pro-neuregulin-1, membrane-bound isoform isoform 1 [Rattus norvegicus]//gi|402794652|ref|NP_0012580…
171040	1674	12	329	0.123575	3.94607	4.99696	31.9326	Up	1.11061e-92	1.09516e-91	Il11	interleukin 11	GO:0044421//extracellular region part;GO:0044424//intracellular part	GO:0005126//cytokine receptor binding	GO:0001934//positive regulation of protein phosphorylation;GO:0006357//regulation of transcription from RNA polymerase II promoter;GO:0008283//cell proliferation;GO:0010740//positive regulation of intracellular protein kinase cascade;GO:0030098//lymphocyte differentiation;GO:0030099//myeloid cell differentiation;GO:0046883//regulation of hormone secretion	gi|340805851|ref|NP_598203.4|/3.22599e-71/interleukin-11 precursor [Rattus norvegicus]
113955	2320	2252	62491	16.7334	540.821	5.01435	32.3198	Up	0	0	Gpnmb	glycoprotein (transmembrane) nmb	GO:0016021//integral to membrane;GO:0048770	GO:0005102//receptor binding;GO:0005539//glycosaminoglycan binding	GO:0001503//ossification;GO:0008283//cell proliferation;GO:0009987//cellular process	gi|18959234|ref|NP_579832.1|/0/transmembrane glycoprotein NMB precursor [Rattus norvegicus]
XLOC_060962	202	1	28	0.0853402	2.78311	5.02733	32.612	Up	6.23172e-09	1.7924e-08	-	-	-	-	-	-
56781	991	139	3903	2.41794	79.0768	5.0314	32.7042	Up	0	0	Myl1	myosin, light chain 1	GO:0015629//actin cytoskeleton;GO:0043292//contractile fiber	GO:0017111//nucleoside-triphosphatase activity;GO:0046872//metal ion binding	GO:0006941//striated muscle contraction	gi|13487933|ref|NP_064489.1|/1.86888e-79/myosin light chain 1/3, skeletal muscle isoform isoform 3f [Rattus norvegicus]//gi|205474|gb|AAA98533.1|/1.48834e-74/myosin light chain [Rattus norvegicus]
685860	1496	2	57	0.0230464	0.765011	5.05287	33.1944	Up	3.7157e-17	1.47753e-16	Lrr1	leucine rich repeat protein 1	-	-	-	gi|157823345|ref|NP_001102953.1|/0/peptidylprolyl isomerase-like 5 [Rattus norvegicus]
XLOC_123778	1398	14	401	0.172634	5.75919	5.06008	33.3607	Up	2.21526e-113	2.52836e-112	-	-	-	-	-	-
XLOC_048851	275	1	29	0.0626862	2.11734	5.07796	33.7767	Up	2.97206e-09	8.71772e-09	-	-	-	-	-	-
29243	1618	4	116	0.0426174	1.43947	5.07796	33.7767	Up	8.40134e-34	4.57711e-33	F10	coagulation factor X	GO:0009897//external side of plasma membrane;GO:0042598;GO:0044431//Golgi apparatus part;GO:0044432//endoplasmic reticulum part	GO:0004175//endopeptidase activity;GO:0008289//lipid binding;GO:0046872//metal ion binding	GO:0007599//hemostasis;GO:0010740//positive regulation of intracellular protein kinase cascade;GO:0016477//cell migration;GO:0018200;GO:0072376	gi|149057627|gb|EDM08870.1|/0/coagulation factor X [Rattus norvegicus]
308977	2426	33	957	0.234492	7.92037	5.07796	33.7767	Up	0.0000000000000000000000000000000000000000000000000000000000000000000000000000000000000000000000000000000000000000000000000000000000000000000000000000000000000000000000000000000000000000000000000000000000000000000000000000000000000000000000000000000000000000000000000000653234	0.00000000000000000000000000000000000000000000000000000000000000000000000000000000000000000000000000000000000000000000000000000000000000000000000000000000000000000000000000000000000000000000000000000000000000000000000000000000000000000000000000000000000000000000000000145644596895349	Il21r	interleukin 21 receptor	GO:0031224//intrinsic to membrane	GO:0004896//cytokine receptor activity	-	gi|60223063|ref|NP_001012487.1|/0/interleukin-21 receptor precursor [Rattus norvegicus]
XLOC_028319	253	1	29	0.0681372	2.30145	5.07796	33.7767	Up	2.97206e-09	8.71639e-09	-	-	-	-	-	-
XLOC_113569	2149	6	174	0.0481304	1.62569	5.07796	33.7767	Up	4.5295e-50	3.03621e-49	-	-	-	-	-	-
171049	916	1	29	0.0188196	0.635663	5.07796	33.7767	Up	2.97206e-09	8.71572e-09	Folr1	folate receptor 1 (adult)	GO:0005626//insoluble fraction;GO:0016021//integral to membrane;GO:0031225//anchored to membrane;GO:0042995//cell projection	GO:0004871//signal transducer activity;GO:0016597//amino acid binding;GO:0051183//vitamin transporter activity	GO:0006575//cellular modified amino acid metabolic process;GO:0006612//protein targeting to membrane;GO:0006865//amino acid transport;GO:0006897//endocytosis	gi|19424178|ref|NP_598211.1|/9.18415e-153/folate receptor alpha precursor [Rattus norvegicus]
297386	3617	26	755	0.123917	4.19105	5.07987	33.8215	Up	1.54069e-212	2.81889e-211	Slc4a5	solute carrier family 4, sodium bicarbonate cotransporter, member 5	GO:0031224//intrinsic to membrane;GO:0044459//plasma membrane part	GO:0015081//sodium ion transmembrane transporter activity;GO:0015301//anion:anion antiporter activity	GO:0015698//inorganic anion transport;GO:0030001//metal ion transport;GO:0055067	gi|47059002|ref|NP_997677.1|/0/electrogenic sodium bicarbonate cotransporter 4 [Rattus norvegicus]
305842	462	5	147	0.186566	6.38851	5.09772	34.2426	Up	1.39336e-42	8.53439e-42	Rnase6	ribonuclease, RNase A family, 6	-	GO:0005488//binding;GO:0016892	-	gi|45544639|ref|NP_996538.1|/4.28012e-76/ribonuclease K6 precursor [Rattus norvegicus]
690755	1913	2	59	0.0180227	0.619243	5.10262	34.3591	Up	8.46338e-18	3.40962e-17	Lingo3	leucine rich repeat and Ig domain containing 3	GO:0031224//intrinsic to membrane	-	-	gi|157819613|ref|NP_001103079.1|/0/leucine-rich repeat and immunoglobulin-like domain-containing nogo receptor-interacting protein 3 precursor [Rattus norvegicus]
XLOC_166104	5377	91	2717	0.291747	10.1455	5.11998	34.775	Up	0	0	-	-	-	-	-	-
690825	553	35	1048	1.09106	38.0505	5.12412	34.8749	Up	0.0000000000000000000000000000000000000000000000000000000000000000000000000000000000000000000000000000000000000000000000000000000000000000000000000000000000000000000000000000000000000000000000000000000000000000000000000000000000000000000000000000000000000000000000000000000000000000000000000000001066342	0.00000000000000000000000000000000000000000000000000000000000000000000000000000000000000000000000000000000000000000000000000000000000000000000000000000000000000000000000000000000000000000000000000000000000000000000000000000000000000000000000000000000000000000000000000000000000000000000000000000260465919477707	Gngt2	guanine nucleotide binding protein (G protein), gamma transducing activity polypeptide 2	GO:0031234//extrinsic to internal side of plasma membrane	GO:0017111//nucleoside-triphosphatase activity;GO:0060089	GO:0007166//cell surface receptor signaling pathway;GO:0007267//cell-cell signaling;GO:0009207	gi|149053951|gb|EDM05768.1|/1.16525e-33/rCG35573, isoform CRA_a [Rattus norvegicus]
498079	2079	2	60	0.0165837	0.579457	5.12687	34.9414	Up	4.03606e-18	1.64048e-17	Cd96	CD96 molecule	GO:0016021//integral to membrane	-	GO:0002682//regulation of immune system process;GO:0009987//cellular process	gi|68163543|ref|NP_001020203.1|/0/T-cell surface protein tactile precursor [Rattus norvegicus]
84600	6537	1	30	0.0026371	0.092144	5.12687	34.9414	Up	1.41605e-09	4.22075e-09	Rag1	recombination activating gene 1	GO:0043231//intracellular membrane-bounded organelle	GO:0003677//DNA binding;GO:0004518//nuclease activity;GO:0019787//small conjugating protein ligase activity;GO:0042802//identical protein binding;GO:0046914//transition metal ion binding	GO:0002329//pre-B cell differentiation;GO:0002562;GO:0006325//chromatin organization;GO:0006513//protein monoubiquitination;GO:0010466//negative regulation of peptidase activity;GO:0030217//T cell differentiation;GO:0070233//negative regulation of T cell apoptotic process	gi|209954278|ref|NP_445920.1|/0/V(D)J recombination-activating protein 1 [Rattus norvegicus]
81503	929	36	1080	0.668024	23.3417	5.12687	34.9414	Up	0.00000000000000000000000000000000000000000000000000000000000000000000000000000000000000000000000000000000000000000000000000000000000000000000000000000000000000000000000000000000000000000000000000000000000000000000000000000000000000000000000000000000000000000000000000000000000000000000000000000000000000008	0.00000000000000000000000000000000000000000000000000000000000000000000000000000000000000000000000000000000000000000000000000000000000000000000000000000000000000000000000000000000000000000000000000000000000000000000000000000000000000000000000000000000000000000000000000000000000000000000000000000000000000198699481865285	Cxcl1	chemokine (C-X-C motif) ligand 1	GO:0044421//extracellular region part	GO:0005125//cytokine activity	GO:0006952//defense response;GO:0030595//leukocyte chemotaxis	gi|13540652|ref|NP_110472.1|/4.80618e-48/growth-regulated alpha protein precursor [Rattus norvegicus]
362076	587	2	63	0.058735	2.1549	5.19726	36.6885	Up	4.36442e-19	1.81728e-18	Il36b	interleukin 36, beta	GO:0044421//extracellular region part	GO:0005126//cytokine receptor binding	GO:0002376//immune system process;GO:0006952//defense response	gi|118601193|ref|NP_081439.1|/3.54063e-58/interleukin-36 beta [Mus musculus]
680609	1198	13	411	0.187065	6.88826	5.20253	36.8229	Up	8.37096e-118	9.85322e-117	Ebi3	Epstein-Barr virus induced 3	GO:0044421//extracellular region part;GO:0044464//cell part	GO:0004888//transmembrane signaling receptor activity;GO:0005126//cytokine receptor binding	GO:0007166//cell surface receptor signaling pathway	gi|157821551|ref|NP_001102891.1|/1.14504e-122/interleukin-27 subunit beta precursor [Rattus norvegicus]
100360518	2176	13	411	0.102989	3.79234	5.20253	36.8229	Up	8.37096e-118	9.85625e-117	Hsh2d	hematopoietic SH2 domain containing	GO:0043231//intracellular membrane-bounded organelle	GO:0030674//protein binding, bridging	GO:0007165//signal transduction;GO:0046649//lymphocyte activation	gi|404501493|ref|NP_001258257.1|/1.44101e-170/hematopoietic SH2 domain containing [Rattus norvegicus]
XLOC_068053	258	1	32	0.0668167	2.49032	5.21998	37.2709	Up	3.20582e-10	9.87867e-10	-	-	-	-	-	-
XLOC_031060	282	1	32	0.0611302	2.27838	5.21998	37.2709	Up	3.20582e-10	9.87946e-10	-	-	-	-	-	-
64569	438	36	1159	1.41688	53.1293	5.22872	37.4973	Up	0	0	Lst1	leukocyte specific transcript 1	GO:0031224//intrinsic to membrane;GO:0043231//intracellular membrane-bounded organelle	GO:0005488//binding	GO:0002376//immune system process;GO:0031175//neuron projection development;GO:0032945//negative regulation of mononuclear cell proliferation;GO:0032989	gi|260166685|ref|NP_072156.2|/2.96745e-53/leukocyte specific transcript 1 [Rattus norvegicus]
501736	1514	94	3057	1.0703	40.541	5.24329	37.878	Up	0	0	Cd300a	Cd300a molecule	GO:0031224//intrinsic to membrane	GO:0019899//enzyme binding	-	gi|329112553|ref|NP_001192277.1|/1.46566e-152/CMRF35-like molecule 8 precursor [Rattus norvegicus]
361739	2703	1	33	0.00637762	0.245128	5.26437	38.4356	Up	1.52343e-10	4.77069e-10	Tmc1	transmembrane channel-like 1	GO:0044464//cell part	-	GO:0050954//sensory perception of mechanical stimulus	gi|20127392|ref|NP_083229.1|/0/transmembrane channel-like protein 1 [Mus musculus]
309526	2053	161	5359	1.35189	52.4106	5.27681	38.7684	Up	0	0	Ifit3	interferon-induced protein with tetratricopeptide repeats 3	-	GO:0005488//binding	GO:0019221//cytokine-mediated signaling pathway	gi|56090427|ref|NP_001007695.1|/0/interferon-induced protein with tetratricopeptide repeats 3 [Rattus norvegicus]
29385	1324	22	739	0.286444	11.2068	5.28998	39.1238	Up	2.58898e-212	4.73461e-211	Cxcr2	chemokine (C-X-C motif) receptor 2	GO:0005764//lysosome;GO:0016021//integral to membrane	GO:0004896//cytokine receptor activity;GO:0004950//chemokine receptor activity;GO:0019958	GO:0002274;GO:0006952//defense response;GO:0007186//G-protein coupled receptor signaling pathway;GO:0008283//cell proliferation;GO:0012501//programmed cell death;GO:0030595//leukocyte chemotaxis	gi|8393600|ref|NP_058879.1|/0/C-X-C chemokine receptor type 2 [Rattus norvegicus]
24265	1410	137	4620	1.67497	65.7881	5.29562	39.2772	Up	0	0	Ckm	creatine kinase, muscle	GO:0044444//cytoplasmic part	GO:0016301//kinase activity;GO:0032559	GO:0006603//phosphocreatine metabolic process;GO:0006796//phosphate-containing compound metabolic process	gi|6978661|ref|NP_036662.1|/0/creatine kinase M-type [Rattus norvegicus]
XLOC_000226	4531	121	4122	0.460359	18.2658	5.31024	39.6773	Up	0	0	-	-	-	-	-	-
171091	1692	16	548	0.163014	6.50286	5.31801	39.8915	Up	3.0848e-158	4.49464e-157	Zbp1	Z-DNA binding protein 1	GO:0043231//intracellular membrane-bounded organelle	GO:0004000//adenosine deaminase activity;GO:0043566//structure-specific DNA binding	-	gi|449310782|ref|NP_598248.1|/0/Z-DNA-binding protein 1 [Rattus norvegicus]
25293	5026	0	10	0.001	0.0399486	5.32007	39.9486	Up	0.000408906	0.000772774	Aqp4	aquaporin 4	GO:0009986//cell surface;GO:0016021//integral to membrane;GO:0030054//cell junction;GO:0044424//intracellular part;GO:0044459//plasma membrane part	GO:0005372//water transmembrane transporter activity;GO:0022829//wide pore channel activity	GO:0003097//renal water transport;GO:0006972//hyperosmotic response;GO:0015669//gas transport;GO:0034341//response to interferon-gamma;GO:0048731;GO:0050954//sensory perception of mechanical stimulus;GO:0051259//protein oligomerization	gi|148669655|gb|EDL01602.1|/1.49207e-163/aquaporin 4, isoform CRA_c [Mus musculus]//gi|395759219|ref|NP_001257487.1|/2.91837e-140/aquaporin-4 isoform 3 [Rattus norvegicus] //gi|395759219|ref|NP_001257487.1|/3.21479e-147/aquaporin-4 isoform 3 [Rattus norvegicus] //gi|6978531|ref|NP_036957.1|/5.12147e-164/aquaporin-4 isoform 1 [Rattus norvegicus]
296369	483	33	1142	1.1778	47.4726	5.33293	40.3062	Up	0	0	Tnnc2	troponin C type 2 (fast)	GO:0005865//striated muscle thin filament	GO:0008092//cytoskeletal protein binding;GO:0046872//metal ion binding	GO:0006941//striated muscle contraction	gi|82654194|ref|NP_001032428.1|/2.59071e-74/troponin C, skeletal muscle [Rattus norvegicus]
365377	2363	5	174	0.0364763	1.47846	5.34099	40.5321	Up	2.77676e-51	1.88838e-50	Trim72	tripartite motif-containing 72	GO:0005886//plasma membrane;GO:0012506//vesicle membrane	GO:0005543//phospholipid binding;GO:0046914//transition metal ion binding	GO:0003008;GO:0007009//plasma membrane organization;GO:0016192//vesicle-mediated transport;GO:0048513//organ development;GO:0051259//protein oligomerization	gi|117940031|ref|NP_001071143.1|/0/tripartite motif-containing protein 72 [Rattus norvegicus]
XLOC_068946	217	1	35	0.0794411	3.23842	5.34926	40.765	Up	3.43234e-11	1.10639e-10	-	-	-	-	-	-
681325	2717	19	669	0.12055	4.9438	5.35791	41.0102	Up	1.62617e-193	2.76304e-192	LOC681325	hypothetical protein LOC681325	-	-	-	gi|157822063|ref|NP_001102909.1|/8.09383e-174/uncharacterized protein LOC681325 [Rattus norvegicus]
65146	2651	93	3286	0.604753	24.8876	5.36293	41.1532	Up	0	0	Lilrb3	leukocyte immunoglobulin-like receptor, subfamily B (with TM and ITIM domains), member 3	-	-	-	gi|347921954|ref|NP_113901.2|/0/leukocyte immunoglobulin-like receptor, subfamily B (with TM and ITIM domains), member 3 [Rattus norvegicus]
25714	1318	5	177	0.0653973	2.69639	5.36565	41.2309	Up	2.97476e-52	2.04957e-51	Myf6	myogenic factor 6	GO:0031981//nuclear lumen	GO:0000981//sequence-specific DNA binding RNA polymerase II transcription factor activity;GO:0010843;GO:0046983//protein dimerization activity	GO:0009952//anterior/posterior pattern specification;GO:0010551;GO:0014706//striated muscle tissue development;GO:0042246//tissue regeneration;GO:0042692//muscle cell differentiation;GO:0045597//positive regulation of cell differentiation;GO:0048513//organ development;GO:0048729//tissue morphogenesis	gi|6981232|ref|NP_037304.1|/6.97611e-108/myogenic factor 6 [Rattus norvegicus]
498287	1635	7	248	0.0738049	3.0455	5.36682	41.2642	Up	1.07612e-72	8.96156e-72	Slamf6	SLAM family member 6	GO:0016021//integral to membrane	GO:0004871//signal transducer activity	GO:0023052//signaling	gi|300794200|ref|NP_001178861.1|/0/SLAM family member 6 [Rattus norvegicus]
XLOC_028592	349	51	1810	2.51913	104.13	5.36932	41.3359	Up	0	0	-	-	-	-	-	-
25569	1322	3	111	0.0391196	1.68584	5.42943	43.0944	Up	2.1433e-33	1.1606e-32	Trh	thyrotropin releasing hormone	GO:0016020//membrane;GO:0016023//cytoplasmic membrane-bounded vesicle	GO:0005179//hormone activity	GO:0006950//response to stress;GO:0007165//signal transduction;GO:0007631//feeding behavior;GO:0008344//adult locomotory behavior;GO:0009746;GO:0014047//glutamate secretion;GO:0014051//gamma-aminobutyric acid secretion;GO:0050796//regulation of insulin secretion;GO:0051384//response to glucocorticoid stimulus	gi|7242211|ref|NP_037178.1|/2.64736e-123/prothyroliberin precursor [Rattus norvegicus]
XLOC_087243	2106	37	1399	0.302864	13.3378	5.4607	44.0388	Up	0	0	-	-	-	-	-	-
366518	2089	2	77	0.0165043	0.740077	5.48676	44.8415	Up	1.28987e-23	5.95105e-23	Tnfrsf14	tumor necrosis factor receptor superfamily, member 14	GO:0009986//cell surface;GO:0016020//membrane	GO:0004871//signal transducer activity;GO:0005488//binding	GO:0001934//positive regulation of protein phosphorylation;GO:0023052//signaling;GO:0042130//negative regulation of T cell proliferation	gi|149024782|gb|EDL81279.1|/3.48462e-166/tumor necrosis factor receptor superfamily, member 14 (herpesvirus entry mediator) [Rattus norvegicus]
XLOC_114200	3426	24	925	0.120762	5.42099	5.48832	44.89	Up	0.00000000000000000000000000000000000000000000000000000000000000000000000000000000000000000000000000000000000000000000000000000000000000000000000000000000000000000000000000000000000000000000000000000000000000000000000000000000000000000000000000000000000000000000000000000652994	0.000000000000000000000000000000000000000000000000000000000000000000000000000000000000000000000000000000000000000000000000000000000000000000000000000000000000000000000000000000000000000000000000000000000000000000000000000000000000000000000000000000000000000000000000000146271418843458	-	-	-	-	-	-
25303	4918	0	11	0.001	0.0449085	5.48892	44.9085	Up	0.000188896	0.000369892	Abcc2	ATP-binding cassette, subfamily C (CFTR/MRP), member 2	GO:0005626//insoluble fraction;GO:0005911//cell-cell junction;GO:0016021//integral to membrane	GO:0005515//protein binding;GO:0008509//anion transmembrane transporter activity;GO:0015405;GO:0017111//nucleoside-triphosphatase activity;GO:0032559	GO:0006820//anion transport;GO:0006950//response to stress;GO:0009207;GO:0009914//hormone transport;GO:0010035//response to inorganic substance;GO:0014070//response to organic cyclic compound;GO:0015893//drug transport;GO:0030320//cellular monovalent inorganic anion homeostasis;GO:0048545//response to steroid hormone stimulus;GO:0071715	gi|6978669|ref|NP_036965.1|/0/canalicular multispecific organic anion transporter 1 [Rattus norvegicus]
287881	789	3	117	0.0655465	2.97737	5.50538	45.4239	Up	2.42666e-35	1.35301e-34	Ppp1r27	protein phosphatase 1, regulatory subunit 27	-	-	-	gi|148702817|gb|EDL34764.1|/2.67213e-75/mCG144859 [Mus musculus]
XLOC_021194	2814	41	1620	0.251168	11.5589	5.5242	46.0204	Up	0	0	-	-	-	-	-	-
303148	1751	2	81	0.0196901	0.928802	5.55983	47.1709	Up	6.47334e-25	3.0625e-24	Slc36a3	solute carrier family 36, member 3	GO:0031224//intrinsic to membrane	-	-	gi|67078494|ref|NP_001019935.1|/0/proton-coupled amino acid transporter 3 [Rattus norvegicus]
360543	6088	429	17865	1.21475	58.9187	5.59999	48.5026	Up	0	0	Myh4	myosin, heavy chain 4, skeletal muscle	GO:0016459//myosin complex;GO:0043292//contractile fiber	GO:0000166//nucleotide binding;GO:0005515//protein binding	GO:0003012//muscle system process;GO:0050896//response to stimulus	gi|106879208|ref|NP_062198.1|/0/myosin-4 [Rattus norvegicus]
29389	679	44	1842	1.11709	54.4684	5.6076	48.7592	Up	0	0	Tnni2	troponin I type 2 (skeletal, fast)	GO:0005865//striated muscle thin filament;GO:0043231//intracellular membrane-bounded organelle	GO:0008092//cytoskeletal protein binding	GO:0006941//striated muscle contraction	gi|8394466|ref|NP_058881.1|/2.5774e-91/troponin I, fast skeletal muscle [Rattus norvegicus]
XLOC_029488	524	4	172	0.131593	6.59055	5.64624	50.0827	Up	6.38964e-52	4.38269e-51	-	-	-	-	-	-
303666	749	41	1768	0.943641	47.3942	5.65033	50.2248	Up	0	0	RGD1561778	similar to dendritic cell-derived immunoglobulin(Ig)-like receptor 1, DIgR1 - mouse	GO:0016020//membrane	GO:0004871//signal transducer activity;GO:0005488//binding	-	gi|269973887|ref|NP_001161756.1|/1.70984e-121/immune activating receptor CD300d2 precursor [Rattus norvegicus]
XLOC_000245	4965	120	5211	0.416646	21.073	5.66043	50.5777	Up	0	0	-	-	-	-	-	-
171144	2995	8	350	0.0460467	2.34637	5.67119	50.9563	Up	1.70463e-104	1.82549e-103	Slco4a1	solute carrier organic anion transporter family, member 4a1	GO:0016021//integral to membrane	GO:0008509//anion transmembrane transporter activity;GO:0015291//secondary active transmembrane transporter activity	GO:0006575//cellular modified amino acid metabolic process;GO:0006865//amino acid transport;GO:0009914//hormone transport;GO:0015711//organic anion transport	gi|67514562|ref|NP_598292.2|/0/solute carrier organic anion transporter family member 4A1 [Rattus norvegicus]
292844	2373	16	703	0.116232	5.94815	5.67736	51.1746	Up	1.60116e-208	2.88411e-207	Siglec10	sialic acid binding Ig-like lectin 10	GO:0044464//cell part	-	-	gi|148690707|gb|EDL22654.1|/0/mCG22132, isoform CRA_c [Mus musculus]
288117	3902	0	10	0.001	0.0514561	5.68527	51.4561	Up	0.000408906	0.000771368	Slc9c1	solute carrier family 9, subfamily C (Na+-transporting carboxylic acid decarboxylase), member 1	-	-	-	gi|281485569|ref|NP_001008762.2|/0/sodium/hydrogen exchanger 10 [Rattus norvegicus]
65054	1740	2	90	0.0198146	1.03853	5.71183	52.4121	Up	7.59554e-28	3.76917e-27	Aqp9	aquaporin 9	GO:0016021//integral to membrane;GO:0042598;GO:0043227//membrane-bounded organelle;GO:0044459//plasma membrane part	GO:0005342//organic acid transmembrane transporter activity;GO:0005372//water transmembrane transporter activity;GO:0015168//glycerol transmembrane transporter activity;GO:0015205//nucleobase transmembrane transporter activity;GO:0022829//wide pore channel activity	GO:0002376//immune system process;GO:0003008;GO:0006950//response to stress;GO:0008643//carbohydrate transport;GO:0010038//response to metal ion;GO:0015721//bile acid and bile salt transport;GO:0015850//organic hydroxy compound transport;GO:0015851//nucleobase transport;GO:0042044//fluid transport;GO:0048878//chemical homeostasis;GO:0051591//response to cAMP	gi|12621144|ref|NP_075249.1|/4.75698e-166/aquaporin-9 [Rattus norvegicus]
116601	3457	106	4795	0.528581	27.8493	5.71937	52.6868	Up	0	0	Atp2a1	ATPase, Ca++ transporting, cardiac muscle, fast twitch 1	GO:0005789//endoplasmic reticulum membrane;GO:0031672//A band;GO:0034703//cation channel complex;GO:0042598	GO:0015144//carbohydrate transmembrane transporter activity;GO:0019829//cation-transporting ATPase activity;GO:0032559;GO:0042802//identical protein binding;GO:0046872//metal ion binding	GO:0001775//cell activation;GO:0006915//apoptotic process;GO:0006942//regulation of striated muscle contraction;GO:0007599//hemostasis;GO:0008643//carbohydrate transport;GO:0009206;GO:0009207;GO:0009725//response to hormone stimulus;GO:0031443//fast-twitch skeletal muscle fiber contraction;GO:0032469//endoplasmic reticulum calcium ion homeostasis;GO:0033554//cellular response to stress;GO:0051560…	gi|148685413|gb|EDL17360.1|/0/ATPase, Ca++ transporting, cardiac muscle, fast twitch 1, isoform CRA_d [Mus musculus]
24493	1992	2	91	0.017308	0.917226	5.72777	52.9945	Up	3.58436e-28	1.7884e-27	Il1a	interleukin 1 alpha	GO:0044421//extracellular region part;GO:0044444//cytoplasmic part	GO:0005149//interleukin-1 receptor binding;GO:0046914//transition metal ion binding	GO:0001819//positive regulation of cytokine production;GO:0002237//response to molecule of bacterial origin;GO:0002376//immune system process;GO:0006694//steroid biosynthetic process;GO:0006953//acute-phase response;GO:0007088//regulation of mitosis;GO:0007166//cell surface receptor signaling pathway;GO:0007249//I-kappaB kinase/NF-kappaB cascade;GO:0008283//cell proliferation;GO:0009408//response…	gi|8393593|ref|NP_058715.1|/5.6272e-150/interleukin-1 alpha precursor [Rattus norvegicus]
XLOC_083382	701	9	410	0.221324	11.7433	5.72953	53.0592	Up	1.11933e-122	1.35283e-121	-	-	-	-	-	-
302773	3753	0	10	0.001	0.053499	5.74144	53.499	Up	0.000408906	0.00077228	RGD1563104	similar to Vigilin (High density lipoprotein-binding protein)	GO:0044424//intracellular part	GO:0005488//binding	-	gi|157820041|ref|NP_001100437.1|/0/uncharacterized protein LOC302773 [Rattus norvegicus]
29705	3637	0	10	0.001	0.0552053	5.78674	55.2053	Up	0.000408906	0.000771823	Gabra1	gamma-aminobutyric acid (GABA) A receptor, alpha 1	GO:0034702//ion channel complex;GO:0044459//plasma membrane part	GO:0005230//extracellular ligand-gated ion channel activity;GO:0005253//anion channel activity;GO:0016917//GABA receptor activity;GO:0030594//neurotransmitter receptor activity	GO:0007186//G-protein coupled receptor signaling pathway;GO:0015698//inorganic anion transport	gi|6753936|ref|NP_034380.1|/0/gamma-aminobutyric acid receptor subunit alpha-1 precursor [Mus musculus]
XLOC_080985	4389	18	860	0.0706988	3.93421	5.79824	55.6475	Up	0.000000000000000000000000000000000000000000000000000000000000000000000000000000000000000000000000000000000000000000000000000000000000000000000000000000000000000000000000000000000000000000000000000000000000000000000000000000000000000000000000000000000000000062095	0.00000000000000000000000000000000000000000000000000000000000000000000000000000000000000000000000000000000000000000000000000000000000000000000000000000000000000000000000000000000000000000000000000000000000000000000000000000000000000000000000000000000000000132735850334448	-	-	-	-	-	-
297832	3918	0	11	0.001	0.0563706	5.81687	56.3706	Up	0.000188896	0.000370233	Cntnap5a	contactin associated protein-like 5A	GO:0031224//intrinsic to membrane	GO:0004175//endopeptidase activity;GO:0005515//protein binding	GO:0009987//cellular process;GO:0019538//protein metabolic process;GO:0023052//signaling	gi|114145407|ref|NP_001041330.1|/0/contactin-associated protein like 5-1 precursor [Rattus norvegicus]
287561	807	87	4257	1.85845	105.914	5.83265	56.9907	Up	0	0	Ccl7	chemokine (C-C motif) ligand 7	GO:0044421//extracellular region part	GO:0005125//cytokine activity;GO:0005539//glycosaminoglycan binding;GO:0048020//CCR chemokine receptor binding	GO:0002376//immune system process;GO:0006952//defense response;GO:0009987//cellular process;GO:0042221//response to chemical stimulus	gi|56090537|ref|NP_001007613.1|/3.65486e-43/C-C motif chemokine 7 precursor [Rattus norvegicus]
24620	773	2	98	0.0446021	2.54549	5.83469	57.071	Up	1.85676e-30	9.61968e-30	Reg3g	regenerating islet-derived 3 gamma	-	GO:0030246//carbohydrate binding	GO:0002526//acute inflammatory response	gi|27465527|ref|NP_775120.1|/9.03318e-89/regenerating islet-derived protein 3-gamma precursor [Rattus norvegicus]
56824	2174	30	1533	0.237885	14.1582	5.89523	59.5169	Up	0	0	Ifit1	interferon-induced protein with tetratricopeptide repeats 1	GO:0044424//intracellular part	-	GO:0034340//response to type I interferon;GO:0035455//response to interferon-alpha;GO:0035456//response to interferon-beta;GO:0043330//response to exogenous dsRNA;GO:0043393//regulation of protein binding;GO:0045069//regulation of viral genome replication;GO:0050687//negative regulation of defense response to virus;GO:0051095	gi|9910234|ref|NP_064481.1|/0/interferon-induced protein with tetratricopeptide repeats 1-like protein [Rattus norvegicus]
25028	2275	12	617	0.0909295	5.44538	5.90414	59.8857	Up	4.64018e-186	7.60454e-185	Ampd1	adenosine monophosphate deaminase 1	GO:0044444//cytoplasmic part	GO:0016814//hydrolase activity, acting on carbon-nitrogen (but not peptide) bonds, in cyclic amidines;GO:0017022//myosin binding;GO:0043169//cation binding	GO:0009112;GO:0009127//purine nucleoside monophosphate biosynthetic process;GO:0042221//response to chemical stimulus	gi|20302047|ref|NP_620231.1|/0/AMP deaminase 1 [Rattus norvegicus]
292879	3658	47	2445	0.221493	13.4202	5.92101	60.5899	Up	0	0	Mybpc2	myosin binding protein C, fast-type	GO:0016459//myosin complex;GO:0044444//cytoplasmic part	GO:0005198//structural molecule activity;GO:0008092//cytoskeletal protein binding	GO:0006936//muscle contraction;GO:0009987//cellular process	gi|157823379|ref|NP_001099727.1|/0/myosin-binding protein C, fast-type [Rattus norvegicus]
690906	1034	10	530	0.166719	10.2915	5.9479	61.7299	Up	1.79649e-160	2.64873e-159	Lilrc2	leukocyte immunoglobulin-like receptor, subfamily C, member 2	-	-	-	gi|153945876|ref|NP_001093593.1|/6.32364e-156/leukocyte immunoglobulin-like receptor, subfamily C, member 2 [Rattus norvegicus]
XLOC_093367	489	2	107	0.070506	4.39339	5.96144	62.3122	Up	2.10878e-33	1.14223e-32	-	-	-	-	-	-
84386	667	72	3863	1.86085	116.285	5.96556	62.4902	Up	0	0	Slpi	secretory leukocyte peptidase inhibitor	GO:0044421//extracellular region part	GO:0004866//endopeptidase inhibitor activity	GO:0010466//negative regulation of peptidase activity	gi|16758102|ref|NP_445824.1|/3.13461e-78/secretory leukocyte peptidase inhibitor precursor [Rattus norvegicus]
291179	744	2	108	0.0463406	2.91457	5.97486	62.8946	Up	9.91896e-34	5.39549e-33	Gpr141	G protein-coupled receptor 141	GO:0031224//intrinsic to membrane	GO:0004888//transmembrane signaling receptor activity	GO:0007166//cell surface receptor signaling pathway	gi|32401471|ref|NP_861432.1|/8.99082e-123/G protein-coupled receptor 141 [Rattus norvegicus]
500036	7529	6	329	0.0137379	0.87737	5.99696	63.8652	Up	1.9577e-100	2.03678e-99	Ppp1r3a	protein phosphatase 1, regulatory subunit 3A	GO:0044464//cell part	GO:0004721//phosphoprotein phosphatase activity	GO:0006073//cellular glucan metabolic process	gi|157822901|ref|NP_001102692.1|/0/protein phosphatase 1 regulatory subunit 3A [Rattus norvegicus]
298518	3125	139	7625	0.766778	48.9908	5.99756	63.8917	Up	0	0	Csf3r	colony stimulating factor 3 receptor (granulocyte)	GO:0016021//integral to membrane	GO:0004888//transmembrane signaling receptor activity	GO:0006950//response to stress;GO:0007166//cell surface receptor signaling pathway;GO:0030595//leukocyte chemotaxis	gi|157821433|ref|NP_001100155.1|/0/granulocyte colony-stimulating factor receptor precursor [Rattus norvegicus]
29461	2636	3	165	0.0196192	1.25679	6.00134	64.0593	Up	5.26578e-51	3.56465e-50	Vgf	VGF nerve growth factor inducible	GO:0030141//secretory granule;GO:0042995//cell projection;GO:0044297//cell body;GO:0044421//extracellular region part	GO:0005179//hormone activity	GO:0006950//response to stress;GO:0007620//copulation;GO:0022602//ovulation cycle process;GO:0030072//peptide hormone secretion;GO:0030154//cell differentiation;GO:0033500//carbohydrate homeostasis;GO:0043434//response to peptide hormone stimulus;GO:0044237//cellular metabolic process;GO:0048167//regulation of synaptic plasticity	gi|13591864|ref|NP_112259.1|/0/neurosecretory protein VGF precursor [Rattus norvegicus]
364823	4068	0	13	0.001	0.0641633	6.00368	64.1633	Up	4.03108e-05	8.49384e-05	Klhl14	kelch-like family member 14	-	-	-	gi|7243149|dbj|BAA92622.1|/0/KIAA1384 protein [Homo sapiens]
XLOC_049134	240	1	57	0.071828	4.76857	6.05287	66.3887	Up	2.2685e-18	9.28736e-18	-	-	-	-	-	-
288135	336	15	885	0.769586	52.8845	6.10262	68.7181	Up	0.00000000000000000000000000000000000000000000000000000000000000000000000000000000000000000000000000000000000000000000000000000000000000000000000000000000000000000000000000000000000000000000000000000000000000000000000000000000000000000000000000000000000000000000000000001812218	0.000000000000000000000000000000000000000000000000000000000000000000000000000000000000000000000000000000000000000000000000000000000000000000000000000000000000000000000000000000000000000000000000000000000000000000000000000000000000000000000000000000000000000000000000000405465274690782	Retnlg	resistin-like gamma	-	GO:0005102//receptor binding	-	gi|31745168|ref|NP_853656.1|/7.82391e-62/resistin-like beta precursor [Rattus norvegicus]
171355	3210	0	11	0.001	0.0688037	6.10442	68.8037	Up	0.000188896	0.000369836	Pou4f2	POU class 4 homeobox 2	GO:0016604//nuclear body	GO:0001071//nucleic acid binding transcription factor activity;GO:0003677//DNA binding	GO:0006357//regulation of transcription from RNA polymerase II promoter;GO:0007411//axon guidance;GO:0045595//regulation of cell differentiation;GO:0048675//axon extension;GO:0050905//neuromuscular process;GO:0050954//sensory perception of mechanical stimulus	gi|281427205|ref|NP_599182.1|/2.3429e-159/POU domain, class 4, transcription factor 2 [Rattus norvegicus]
301372	3470	0	12	0.001	0.0694346	6.11758	69.4346	Up	8.72614e-05	0.000177386	Gpr45	G protein-coupled receptor 45	GO:0031224//intrinsic to membrane	GO:0004888//transmembrane signaling receptor activity;GO:0005488//binding	GO:0023052//signaling	gi|157823769|ref|NP_001100376.1|/0/probable G-protein coupled receptor 45 [Rattus norvegicus]
296138	3094	0	11	0.001	0.0713833	6.15752	71.3833	Up	0.000188896	0.000369666	Acoxl	acyl-CoA oxidase-like	GO:0042579//microbody	GO:0016634;GO:0050662//coenzyme binding	GO:0009062//fatty acid catabolic process	gi|157817706|ref|NP_001099978.1|/0/acyl-coenzyme A oxidase-like protein [Rattus norvegicus]
432367	4484	0	16	0.001	0.0716438	6.16277	71.6438	Up	3.97392e-06	9.24171e-06	Npc1l1	NPC1-like 1	GO:0005903//brush border;GO:0012506//vesicle membrane;GO:0031224//intrinsic to membrane;GO:0044459//plasma membrane part	GO:0004888//transmembrane signaling receptor activity;GO:0005488//binding	GO:0008203//cholesterol metabolic process;GO:0023052//signaling;GO:0030301//cholesterol transport;GO:0042221//response to chemical stimulus;GO:0044260;GO:0055092//sterol homeostasis	gi|50300485|ref|NP_001002025.1|/0/Niemann-Pick C1-like protein 1 precursor [Rattus norvegicus]
24256	2775	0	10	0.001	0.0723538	6.177	72.3538	Up	0.000408906	0.000772622	Psg19	pregnancy specific glycoprotein 19	-	-	GO:0002376//immune system process;GO:0009690//cytokinin metabolic process;GO:0022414//reproductive process	gi|397174812|ref|NP_061999.2|/0/carcinoembryonic antigen gene family (CGM3) precursor [Rattus norvegicus]//gi|397174814|ref|NP_001257583.1|/0/carcinoembryonic antigen gene family (CGM3) isoform 2 precursor [Rattus norvegicus]
291605	2206	4	249	0.0312579	2.2663	6.17998	72.5035	Up	4.06382e-77	3.50999e-76	Myot	myotilin	GO:0005856//cytoskeleton;GO:0005886//plasma membrane;GO:0030016//myofibril	GO:0005198//structural molecule activity;GO:0008092//cytoskeletal protein binding	GO:0003012//muscle system process	gi|157817739|ref|NP_001099618.1|/0/myotilin [Rattus norvegicus]
353306	3298	0	12	0.001	0.0730559	6.19093	73.0559	Up	8.72614e-05	0.000177301	Spata31a5	SPATA31 subfamily A, member 5	-	-	-	gi|154800414|ref|NP_001008360.2|/0/spermatogenesis-associated protein 31 [Rattus norvegicus]
297666	1193	4	253	0.0577996	4.25799	6.20297	73.6682	Up	1.97034e-78	1.71924e-77	Klra5	killer cell lectin-like receptor, subfamily A, member 5	GO:0016020//membrane	GO:0004871//signal transducer activity;GO:0005488//binding	GO:0046649//lymphocyte activation	gi|38454232|ref|NP_942041.1|/4.14389e-149/killer cell lectin-like receptor, subfamily A, member 5 [Rattus norvegicus]
292537	2029	7	450	0.0594732	4.45302	6.2264	74.8745	Up	1.14951e-138	1.52958e-137	Oscar	osteoclast associated, immunoglobulin-like receptor	GO:0016020//membrane	GO:0004871//signal transducer activity	GO:0023052//signaling	gi|297139774|ref|NP_001171902.1|/6.79665e-159/osteoclast-associated immunoglobulin-like receptor precursor [Rattus norvegicus]
24494	1339	22	1451	0.283235	21.7576	6.26338	76.8182	Up	0	0	Il1b	interleukin 1 beta	GO:0016023//cytoplasmic membrane-bounded vesicle;GO:0044421//extracellular region part	GO:0005126//cytokine receptor binding	GO:0001660//fever generation;GO:0002237//response to molecule of bacterial origin;GO:0002437//inflammatory response to antigenic stimulus;GO:0007088//regulation of mitosis;GO:0007166//cell surface receptor signaling pathway;GO:0007249//I-kappaB kinase/NF-kappaB cascade;GO:0007292//female gamete generation;GO:0007611//learning or memory;GO:0009612//response to mechanical stimulus;GO:0009895;GO:000…	gi|158186736|ref|NP_113700.2|/1.51739e-142/interleukin-1 beta precursor [Rattus norvegicus]
63849	1401	4	264	0.0492183	3.78347	6.26437	76.8711	Up	4.76254e-82	4.29334e-81	Mmp8	matrix metallopeptidase 8	GO:0031012//extracellular matrix	GO:0004175//endopeptidase activity;GO:0046914//transition metal ion binding	GO:0019538//protein metabolic process;GO:0032963//collagen metabolic process	gi|11560008|ref|NP_071557.1|/0/neutrophil collagenase precursor [Rattus norvegicus]
362018	3403	2	132	0.0101315	0.778819	6.26437	76.8711	Up	1.30726e-41	7.92224e-41	Sypl2	synaptophysin-like 2	GO:0030136//clathrin-coated vesicle;GO:0031224//intrinsic to membrane	-	GO:0006875//cellular metal ion homeostasis;GO:0051234//establishment of localization	gi|157819163|ref|NP_001102033.1|/4.12421e-146/synaptophysin-like protein 2 [Rattus norvegicus]
299683	2580	0	10	0.001	0.0778224	6.28211	77.8224	Up	0.000408906	0.000771292	Vom2r57	vomeronasal 2 receptor, 57	GO:0016020//membrane	GO:0004871//signal transducer activity	GO:0007165//signal transduction	gi|153792389|ref|NP_001092944.1|/0/vomeronasal 2 receptor 57 precursor [Rattus norvegicus]
XLOC_169067	3604	0	14	0.001	0.0779952	6.28531	77.9952	Up	1.86218e-05	4.0527e-05	-	-	-	-	-	-
171148	7075	0	28	0.001	0.0794614	6.31218	79.4614	Up	3.7533e-10	1.15277e-09	Slc6a5	solute carrier family 6 (neurotransmitter transporter), member 5	GO:0016021//integral to membrane	GO:0005283//sodium:amino acid symporter activity;GO:0005326//neurotransmitter transporter activity;GO:0015175//neutral amino acid transmembrane transporter activity	GO:0007267//cell-cell signaling;GO:0015804//neutral amino acid transport	gi|42627863|ref|NP_976079.1|/0/sodium- and chloride-dependent glycine transporter 2 [Rattus norvegicus]
25411	3027	0	12	0.001	0.0795964	6.31463	79.5964	Up	8.72614e-05	0.000177273	Cnga2	cyclic nucleotide gated channel alpha 2	GO:0031224//intrinsic to membrane	GO:0005267//potassium channel activity;GO:0016208//AMP binding	GO:0007606//sensory perception of chemical stimulus;GO:0030001//metal ion transport;GO:0034220//ion transmembrane transport	gi|6978671|ref|NP_037060.1|/0/cyclic nucleotide-gated olfactory channel [Rattus norvegicus]
117033	1831	2	139	0.0188298	1.52423	6.33892	80.9476	Up	6.49156e-44	4.04723e-43	Mmp12	matrix metallopeptidase 12	GO:0031012//extracellular matrix	GO:0004175//endopeptidase activity;GO:0046914//transition metal ion binding	GO:0019538//protein metabolic process;GO:0042221//response to chemical stimulus;GO:0044319//wound healing, spreading of cells;GO:0050679//positive regulation of epithelial cell proliferation	gi|291327537|ref|NP_446415.2|/0/macrophage metalloelastase preproprotein [Rattus norvegicus]
365751	2709	2	140	0.012727	1.03763	6.34926	81.53	Up	3.04108e-44	1.90156e-43	Trim55	tripartite motif-containing 55	GO:0015630//microtubule cytoskeleton;GO:0043231//intracellular membrane-bounded organelle	GO:0005515//protein binding;GO:0046914//transition metal ion binding;GO:0060089	GO:0023052//signaling	gi|58866012|ref|NP_001012218.1|/0/tripartite motif-containing protein 55 [Rattus norvegicus]
24770	780	204	14315	4.50859	368.486	6.35279	81.7298	Up	0	0	Ccl2	chemokine (C-C motif) ligand 2	GO:0044297//cell body;GO:0044421//extracellular region part;GO:0044424//intracellular part	GO:0005125//cytokine activity;GO:0005539//glycosaminoglycan binding;GO:0048020//CCR chemokine receptor binding	GO:0001101//response to acid;GO:0001525//angiogenesis;GO:0001817//regulation of cytokine production;GO:0001935//endothelial cell proliferation;GO:0002436;GO:0002690//positive regulation of leukocyte chemotaxis;GO:0006875//cellular metal ion homeostasis;GO:0007169//transmembrane receptor protein tyrosine kinase signaling pathway;GO:0007178//transmembrane receptor protein serine/threonine kinase si…	gi|13928714|ref|NP_113718.1|/1.69689e-66/C-C motif chemokine 2 precursor [Rattus norvegicus]
681092	2445	0	10	0.001	0.0821194	6.35965	82.1194	Up	0.000408906	0.000772927	Pou6f2	POU domain, class 6, transcription factor 2	GO:0043231//intracellular membrane-bounded organelle	GO:0001071//nucleic acid binding transcription factor activity;GO:0003677//DNA binding	GO:0001709//cell fate determination;GO:0006351//transcription, DNA-dependent;GO:0007399//nervous system development;GO:0050953//sensory perception of light stimulus	gi|155369686|ref|NP_001094472.1|/5.83254e-83/POU domain, class 6, transcription factor 2 [Rattus norvegicus]
24584	662	61	4323	1.58846	131.115	6.36706	82.542	Up	0	0	Mylpf	myosin light chain, phosphorylatable, fast skeletal muscle	GO:0016460//myosin II complex;GO:0043292//contractile fiber	GO:0003779//actin binding;GO:0005198//structural molecule activity;GO:0017111//nucleoside-triphosphatase activity;GO:0046872//metal ion binding	GO:0001708//cell fate specification;GO:0002376//immune system process;GO:0003012//muscle system process;GO:0003015//heart process;GO:0016049//cell growth;GO:0030239//myofibril assembly;GO:0055008//cardiac muscle tissue morphogenesis	gi|6981238|ref|NP_036737.1|/4.05494e-86/myosin regulatory light chain 2, skeletal muscle isoform [Rattus norvegicus]
59108	1015	6	430	0.101904	8.50603	6.38321	83.4712	Up	1.27077e-133	1.63753e-132	Mb	myoglobin	-	GO:0005506//iron ion binding;GO:0022892	GO:0000302//response to reactive oxygen species;GO:0009719;GO:0014721;GO:0015669//gas transport;GO:0030218//erythrocyte differentiation;GO:0045444//fat cell differentiation	gi|11024650|ref|NP_067599.1|/1.54519e-82/myoglobin [Rattus norvegicus]
140914	3751	40	2872	0.183831	15.3731	6.38589	83.6265	Up	0	0	Olr1	oxidized low density lipoprotein (lectin-like) receptor 1	GO:0016020//membrane	GO:0030169//low-density lipoprotein particle binding	GO:0000302//response to reactive oxygen species;GO:0006952//defense response;GO:0016337//cell-cell adhesion;GO:0044260	gi|404247470|ref|NP_579840.2|/4.72906e-159/oxidized low-density lipoprotein receptor 1 [Rattus norvegicus]
292541	3441	4	291	0.0200392	1.69798	6.40485	84.733	Up	6.14542e-91	5.95429e-90	Nlrp12	NLR family, pyrin domain containing 12	GO:0044424//intracellular part	GO:0000166//nucleotide binding;GO:0016505//apoptotic protease activator activity	GO:0001933//negative regulation of protein phosphorylation;GO:0006915//apoptotic process;GO:0007249//I-kappaB kinase/NF-kappaB cascade;GO:0008592//regulation of Toll signaling pathway;GO:0031349//positive regulation of defense response;GO:0032661;GO:0032692;GO:0032731//positive regulation of interleukin-1 beta production;GO:0042036//negative regulation of cytokine biosynthetic process;GO:0050707/…	gi|281332089|ref|NP_001162613.1|/0/NACHT, leucine rich repeat and PYD containing 12 [Rattus norvegicus]
60582	1942	63	4946	0.559238	51.1363	6.51474	91.4393	Up	0	0	Il1rn	interleukin 1 receptor antagonist	GO:0005815//microtubule organizing center;GO:0043231//intracellular membrane-bounded organelle;GO:0044421//extracellular region part	GO:0004871//signal transducer activity;GO:0005149//interleukin-1 receptor binding	GO:0001959//regulation of cytokine-mediated signaling pathway;GO:0002237//response to molecule of bacterial origin;GO:0002437//inflammatory response to antigenic stimulus;GO:0006915//apoptotic process;GO:0007611//learning or memory;GO:0010469//regulation of receptor activity;GO:0014047//glutamate secretion;GO:0022414//reproductive process;GO:0030072//peptide hormone secretion;GO:0031960//response…	gi|11559964|ref|NP_071530.1|/3.49213e-96/interleukin-1 receptor antagonist protein precursor [Rattus norvegicus]
25231	2359	0	11	0.001	0.0936244	6.54881	93.6244	Up	0.000188896	0.000370044	Onecut1	one cut homeobox 1	GO:0043231//intracellular membrane-bounded organelle	GO:0000982//RNA polymerase II core promoter proximal region sequence-specific DNA binding transcription factor activity;GO:0003677//DNA binding;GO:0030528//transcription regulator activity	GO:0007160//cell-matrix adhesion;GO:0007179//transforming growth factor beta receptor signaling pathway;GO:0010551;GO:0010927;GO:0016477//cell migration;GO:0019318//hexose metabolic process;GO:0030098//lymphocyte differentiation;GO:0030855//epithelial cell differentiation;GO:0031016//pancreas development	gi|12083605|ref|NP_073162.1|/0/hepatocyte nuclear factor 6 [Rattus norvegicus]
288541	2559	0	12	0.001	0.0941533	6.55694	94.1533	Up	8.72614e-05	0.000177442	Vom2r63	vomeronasal 2 receptor, 63	-	-	-	gi|156071428|ref|NP_001092969.1|/0/vomeronasal 2 receptor 63 precursor [Rattus norvegicus]
299007	930	1	81	0.0185363	1.74874	6.55983	94.3419	Up	2.83496e-26	1.376e-25	Gpr33	G protein-coupled receptor 33	GO:0031224//intrinsic to membrane	GO:0008528//G-protein coupled peptide receptor activity	GO:0007166//cell surface receptor signaling pathway	gi|73532770|ref|NP_001026993.1|/2.74304e-160/probable G-protein coupled receptor 33 [Rattus norvegicus]
116469	4860	0	23	0.001	0.0950202	6.57016	95.0202	Up	1.78408e-08	4.98128e-08	Trpv5	transient receptor potential cation channel, subfamily V, member 5	GO:0016021//integral to membrane;GO:0044459//plasma membrane part	GO:0004871//signal transducer activity;GO:0005261//cation channel activity;GO:0005488//binding	GO:0006816//calcium ion transport;GO:0006875//cellular metal ion homeostasis;GO:0023052//signaling;GO:0051259//protein oligomerization	gi|31377510|ref|NP_446239.2|/0/transient receptor potential cation channel subfamily V member 5 [Rattus norvegicus]
114091	1127	15	1253	0.229442	22.3229	6.60426	97.2925	Up	0	0	Fcnb	ficolin B	GO:0044421//extracellular region part	GO:0005515//protein binding;GO:0030246//carbohydrate binding;GO:0046872//metal ion binding	GO:0006956//complement activation;GO:0023052//signaling	gi|16758442|ref|NP_446086.1|/0/ficolin-2 precursor [Rattus norvegicus]
24418	3918	0	19	0.001	0.0973674	6.60537	97.3674	Up	3.91758e-07	9.96057e-07	Grm5	glutamate receptor, metabotropic 5	GO:0005626//insoluble fraction;GO:0016021//integral to membrane;GO:0030425//dendrite;GO:0044430//cytoskeletal part	GO:0008066//glutamate receptor activity;GO:0019904//protein domain specific binding;GO:0031685//adenosine receptor binding	GO:0000165//MAPK cascade;GO:0006351//transcription, DNA-dependent;GO:0006464//cellular protein modification process;GO:0007200//phospholipase C-activating G-protein coupled receptor signaling pathway;GO:0007204//elevation of cytosolic calcium ion concentration;GO:0007611//learning or memory;GO:0040011//locomotion;GO:0045744//negative regulation of G-protein coupled receptor protein signaling path…	gi|8393490|ref|NP_058708.1|/0/metabotropic glutamate receptor 5 precursor [Rattus norvegicus]
XLOC_000544	2558	27	2280	0.181957	17.8961	6.61991	98.3537	Up	0	0	-	-	-	-	-	-
307838	2223	0	11	0.001	0.0993522	6.63448	99.3522	Up	0.000188896	0.000369874	Chst4	carbohydrate (N-acetylglucosamine 6-O) sulfotransferase 4	GO:0000139//Golgi membrane;GO:0031224//intrinsic to membrane	GO:0008146//sulfotransferase activity	GO:0002376//immune system process;GO:0006041//glucosamine metabolic process;GO:0006464//cellular protein modification process;GO:0006952//defense response;GO:0007154//cell communication;GO:0007159//leukocyte cell-cell adhesion	gi|157818131|ref|NP_001100897.1|/0/carbohydrate sulfotransferase 4 [Rattus norvegicus]
25060	3027	25	2142	0.142375	14.208	6.64086	99.7927	Up	0	0	Hk3	hexokinase 3 (white cell)	GO:0032991//macromolecular complex;GO:0043231//intracellular membrane-bounded organelle	GO:0005515//protein binding;GO:0016773//phosphotransferase activity, alcohol group as acceptor;GO:0032559	GO:0006007//glucose catabolic process;GO:0006796//phosphate-containing compound metabolic process	gi|11559937|ref|NP_071515.1|/0/hexokinase-3 [Rattus norvegicus]
XLOC_020319	4049	4	344	0.0170301	1.70583	6.64624	100.165	Up	1.99075e-108	2.1963e-107	-	-	-	-	-	-
266775	1500	6	519	0.0689549	6.94705	6.6546	100.748	Up	5.4713e-163	8.16098e-162	Serpinb10	serpin peptidase inhibitor, clade B (ovalbumin), member 10	GO:0043231//intracellular membrane-bounded organelle	GO:0004866//endopeptidase inhibitor activity	GO:0010466//negative regulation of peptidase activity;GO:0030162//regulation of proteolysis	gi|42476312|ref|NP_714955.2|/0/serpin B10 [Rattus norvegicus]
304545	1980	38	3335	0.330844	33.8186	6.67552	102.219	Up	0	0	Oasl	2'-5'-oligoadenylate synthetase-like	-	GO:0003676//nucleic acid binding;GO:0016772//transferase activity, transferring phosphorus-containing groups;GO:0032559	GO:0002376//immune system process	gi|57527344|ref|NP_001009681.1|/0/2'-5'-oligoadenylate synthase-like protein 1 [Rattus norvegicus]
297738	1200	20	1789	0.287312	29.9332	6.70299	104.184	Up	0	0	Steap1	six transmembrane epithelial antigen of the prostate 1	GO:0016021//integral to membrane;GO:0030054//cell junction;GO:0031090//organelle membrane;GO:0043231//intracellular membrane-bounded organelle	GO:0003824//catalytic activity;GO:0022803;GO:0046914//transition metal ion binding;GO:0050662//coenzyme binding	GO:0000041//transition metal ion transport;GO:0006091//generation of precursor metabolites and energy	gi|157817514|ref|NP_001100099.1|/0/metalloreductase STEAP1 [Rattus norvegicus]
499146	2583	7	633	0.0467174	4.92044	6.71868	105.323	Up	5.10744e-199	8.89084e-198	Spib	Spi-B transcription factor (Spi-1/PU.1 related)	GO:0005856//cytoskeleton;GO:0043231//intracellular membrane-bounded organelle	GO:0001071//nucleic acid binding transcription factor activity;GO:0003677//DNA binding;GO:0030528//transcription regulator activity	GO:0002573//myeloid leukocyte differentiation;GO:0006355//regulation of transcription, DNA-dependent	gi|66730349|ref|NP_001019457.1|/3.04411e-114/transcription factor Spi-B [Rattus norvegicus]
303914	2476	0	13	0.001	0.105419	6.71999	105.419	Up	4.03108e-05	8.49431e-05	Ildr1	immunoglobulin-like domain containing receptor 1	GO:0016020//membrane	-	-	gi|347800717|ref|NP_001121008.2|/0/immunoglobulin-like domain-containing receptor 1 precursor [Rattus norvegicus]
79111	2359	0	13	0.001	0.110647	6.78982	110.647	Up	4.03108e-05	8.49664e-05	Slc27a5	solute carrier family 27 (fatty acid transporter), member 5	GO:0016323//basolateral plasma membrane;GO:0031090//organelle membrane;GO:0031224//intrinsic to membrane;GO:0032991//macromolecular complex;GO:0042598;GO:0043231//intracellular membrane-bounded organelle	GO:0005319//lipid transporter activity;GO:0005515//protein binding;GO:0015645//fatty acid ligase activity;GO:0016878//acid-thiol ligase activity;GO:0032559	GO:0006631//fatty acid metabolic process;GO:0006641//triglyceride metabolic process;GO:0006694//steroid biosynthetic process;GO:0015909//long-chain fatty acid transport;GO:0044249//cellular biosynthetic process	gi|13162326|ref|NP_077057.1|/0/bile acyl-CoA synthetase precursor [Rattus norvegicus]
316777	1807	0	10	0.001	0.111113	6.79589	111.113	Up	0.000408906	0.000772203	Txndc2	thioredoxin domain containing 2 (spermatozoa)	GO:0019861//flagellum;GO:0044447//axoneme part	GO:0015036//disulfide oxidoreductase activity;GO:0016209//antioxidant activity	GO:0006457//protein folding;GO:0018904;GO:0019725//cellular homeostasis;GO:0048232//male gamete generation;GO:0048869//cellular developmental process	gi|225579139|ref|NP_001005559.2|/0/thioredoxin domain-containing protein 2 isoform 2 [Rattus norvegicus]//gi|225579141|ref|NP_001139476.1|/0/thioredoxin domain-containing protein 2 isoform 1 [Rattus norvegicus]
689757	789	2	192	0.0436976	4.88595	6.80494	111.813	Up	2.04646e-61	1.53761e-60	LOC689757	similar to osteoclast inhibitory lectin	GO:0044464//cell part	GO:0030246//carbohydrate binding	-	gi|396578136|ref|NP_001094489.2|/3.56158e-120/C-type lectin domain family 2 member D3 [Rattus norvegicus]
25376	1913	0	11	0.001	0.115452	6.85115	115.452	Up	0.000188896	0.000369628	Ambn	ameloblastin	GO:0031012//extracellular matrix	GO:0005102//receptor binding;GO:0030021//extracellular matrix structural constituent conferring compression resistance	GO:0009888//tissue development;GO:0042476//odontogenesis;GO:0043062//extracellular structure organization	gi|6978495|ref|NP_037032.1|/0/ameloblastin precursor [Rattus norvegicus]
266705	1734	0	10	0.001	0.115791	6.85538	115.791	Up	0.000408906	0.000773117	Ppp1r17	protein phosphatase 1, regulatory subunit 17	GO:0000267//cell fraction;GO:0044444//cytoplasmic part	GO:0004864//protein phosphatase inhibitor activity	GO:0006464//cellular protein modification process;GO:0007399//nervous system development;GO:0019222//regulation of metabolic process;GO:0035556//intracellular signal transduction	gi|23618881|ref|NP_703197.1|/4.38349e-87/G-substrate [Rattus norvegicus]
171074	2068	0	12	0.001	0.116508	6.86428	116.508	Up	8.72614e-05	0.000177527	Hdgfl1	hepatoma derived growth factor-like 1	-	-	-	gi|76880467|ref|NP_598233.2|/2.01721e-57/hepatoma derived growth factor-like 1 [Rattus norvegicus]
290638	2160	0	13	0.001	0.120841	6.91697	120.841	Up	4.03108e-05	8.49898e-05	B3gnt3	UDP-GlcNAc:betaGal beta-1,3-N-acetylglucosaminyltransferase 3	GO:0012505//endomembrane system;GO:0016021//integral to membrane;GO:0043231//intracellular membrane-bounded organelle	GO:0016758//transferase activity, transferring hexosyl groups	GO:0006464//cellular protein modification process	gi|157823527|ref|NP_001099538.1|/0/UDP-GlcNAc:betaGal beta-1,3-N-acetylglucosaminyltransferase 3 precursor [Rattus norvegicus]
79110	1655	0	10	0.001	0.121318	6.92265	121.318	Up	0.000408906	0.000773155	Mepe	matrix extracellular phosphoglycoprotein	-	GO:0005488//binding	GO:0030279//negative regulation of ossification;GO:0034103//regulation of tissue remodeling;GO:0048731	gi|13162324|ref|NP_077056.1|/0/matrix extracellular phosphoglycoprotein precursor [Rattus norvegicus]
114027	1646	0	10	0.001	0.121982	6.93052	121.982	Up	0.000408906	0.000772356	Dao	D-amino-acid oxidase	GO:0044439	GO:0016641//oxidoreductase activity, acting on the CH-NH2 group of donors, oxygen as acceptor;GO:0048037//cofactor binding	GO:0006081//cellular aldehyde metabolic process;GO:0009081//branched-chain amino acid metabolic process	gi|16758434|ref|NP_446078.1|/0/D-amino-acid oxidase [Rattus norvegicus]
25469	3125	0	19	0.001	0.122075	6.93163	122.075	Up	3.91758e-07	9.95859e-07	Kcna4	potassium voltage-gated channel, shaker-related subfamily, member 4	GO:0005887//integral to plasma membrane	GO:0005267//potassium channel activity;GO:0005488//binding	GO:0030001//metal ion transport;GO:0034220//ion transmembrane transport	gi|6981116|ref|NP_037103.1|/0/potassium voltage-gated channel subfamily A member 4 [Rattus norvegicus]
315567	2422	0	15	0.001	0.124349	6.95825	124.349	Up	8.60242e-06	1.93839e-05	Panx3	pannexin 3	GO:0005911//cell-cell junction;GO:0031224//intrinsic to membrane	GO:0015075//ion transmembrane transporter activity;GO:0022829//wide pore channel activity	GO:0006811//ion transport;GO:0007154//cell communication;GO:0051259//protein oligomerization	gi|40786493|ref|NP_955430.1|/0/pannexin-3 [Rattus norvegicus]
500825	1759	0	11	0.001	0.12556	6.97223	125.56	Up	0.000188896	0.000369855	Ccer1	coiled-coil glutamate-rich protein 1	-	-	-	gi|68163529|ref|NP_001020223.1|/1.01241e-139/coiled-coil domain-containing glutamate-rich protein 1 [Rattus norvegicus]
499964	2713	0	17	0.001	0.125812	6.97513	125.812	Up	1.83577e-06	4.39588e-06	En2	engrailed homeobox 2	GO:0030427//site of polarized growth;GO:0031252//cell leading edge;GO:0042995//cell projection	-	GO:0006357//regulation of transcription from RNA polymerase II promoter;GO:0006412//translation;GO:0006935//chemotaxis;GO:0007420//brain development;GO:0016310//phosphorylation;GO:0048468//cell development	gi|157822633|ref|NP_001102684.1|/5.90725e-100/homeobox protein engrailed-2 [Rattus norvegicus]
497039	1574	0	10	0.001	0.127562	6.99505	127.562	Up	0.000408906	0.000771899	Amy2a3	amylase 2a3	GO:0044421//extracellular region part	GO:0016160//amylase activity;GO:0046872//metal ion binding	GO:0005975//carbohydrate metabolic process	gi|13928684|ref|NP_113690.1|/0/pancreatic alpha-amylase precursor [Rattus norvegicus]
296235	1546	0	10	0.001	0.129872	7.02094	129.872	Up	0.000408906	0.000771785	LOC296235	similar to Cystatin S precursor (LM protein)	GO:0016023//cytoplasmic membrane-bounded vesicle;GO:0044421//extracellular region part	GO:0004866//endopeptidase inhibitor activity;GO:0019899//enzyme binding	GO:0008283//cell proliferation;GO:0009611//response to wounding;GO:0009719;GO:0009987//cellular process;GO:0010033//response to organic substance;GO:0010035//response to inorganic substance;GO:0035272//exocrine system development;GO:0048519//negative regulation of biological process;GO:0051346//negative regulation of hydrolase activity	gi|82654196|ref|NP_001032427.1|/2.01719e-64/cystatin S-like precursor [Rattus norvegicus]
25279	1545	0	10	0.001	0.129956	7.02188	129.956	Up	0.000408906	0.000771634	Cyp24a1	cytochrome P450, family 24, subfamily a, polypeptide 1	GO:0019866//organelle inner membrane;GO:0043231//intracellular membrane-bounded organelle	GO:0004497//monooxygenase activity;GO:0005506//iron ion binding;GO:0070576//vitamin D 24-hydroxylase activity	GO:0001503//ossification;GO:0006706//steroid catabolic process;GO:0006775;GO:0009058//biosynthetic process;GO:0030522//intracellular receptor mediated signaling pathway;GO:0033273//response to vitamin;GO:0044237//cellular metabolic process	gi|42761472|ref|NP_963966.1|/0/1,25-dihydroxyvitamin D(3) 24-hydroxylase, mitochondrial precursor [Rattus norvegicus]
287408	6031	20	2307	0.057167	7.68038	7.06985	134.35	Up	0	0	Myh1	myosin, heavy chain 1, skeletal muscle, adult	GO:0005924//cell-substrate adherens junction;GO:0016460//myosin II complex;GO:0030017//sarcomere;GO:0031981//nuclear lumen	GO:0008092//cytoskeletal protein binding;GO:0017111//nucleoside-triphosphatase activity;GO:0032559	GO:0003012//muscle system process	gi|205830438|ref|NP_001128630.1|/0/myosin, heavy polypeptide 1, skeletal muscle, adult [Rattus norvegicus]
XLOC_029408	581	1	116	0.0296708	4.00873	7.07796	135.107	Up	7.3284e-38	4.23376e-37	-	-	-	-	-	-
XLOC_101888	729	1	116	0.0236471	3.19488	7.07796	135.107	Up	7.3284e-38	4.23312e-37	-	-	-	-	-	-
499461	2509	0	17	0.001	0.136042	7.08791	136.042	Up	1.83577e-06	4.38685e-06	Wisp3	WNT1 inducible signaling pathway protein 3	GO:0000267//cell fraction	GO:0005102//receptor binding;GO:0019838//growth factor binding	GO:0007154//cell communication;GO:0016049//cell growth;GO:0023052//signaling	gi|281427233|ref|NP_001163954.1|/0/WNT1-inducible-signaling pathway protein 3 precursor [Rattus norvegicus]
114247	4860	312	36683	1.10668	151.549	7.0974	136.94	Up	0	0	Slfn3	schlafen 3	-	-	GO:0008283//cell proliferation	gi|16758506|ref|NP_446139.1|/0/schlafen 3 [Rattus norvegicus]
296149	1904	0	13	0.001	0.137088	7.09896	137.088	Up	4.03108e-05	8.49477e-05	RGD1566226	similar to hypothetical protein F830045P16	-	-	-	gi|197387506|ref|NP_001127987.1|/0/uncharacterized protein LOC296149 [Rattus norvegicus]
414826	1587	0	11	0.001	0.139168	7.12069	139.168	Up	0.000188896	0.000369911	Tesb	testis specific basic protein	-	-	-	gi|163937836|ref|NP_001106654.1|/1.6722e-146/testis specific basic protein [Rattus norvegicus]
369018	1442	0	10	0.001	0.139238	7.12141	139.238	Up	0.000408906	0.000772812	Ldhal6b	lactate dehydrogenase A-like 6B	GO:0043231//intracellular membrane-bounded organelle	GO:0004457//lactate dehydrogenase activity;GO:0005488//binding	GO:0006007//glucose catabolic process	gi|34328538|ref|NP_899163.1|/0/L-lactate dehydrogenase A-like 6B [Rattus norvegicus]
290409	2731	0	19	0.001	0.139687	7.12606	139.687	Up	3.91758e-07	9.94804e-07	Olfm4	olfactomedin 4	GO:0044421//extracellular region part	-	GO:0009987//cellular process	gi|157823295|ref|NP_001099522.1|/0/olfactomedin-4 precursor [Rattus norvegicus]
365547	1414	0	10	0.001	0.141996	7.1497	141.996	Up	0.000408906	0.000773193	RGD1561557	similar to chromosome 21 open reading frame 29	-	-	-	gi|119629823|gb|EAX09418.1|/1.00089e-14/hCG2043579 [Homo sapiens]
81687	2986	11	1382	0.063505	9.29272	7.19309	146.33	Up	0	0	Mmp9	matrix metallopeptidase 9	GO:0031012//extracellular matrix;GO:0032991//macromolecular complex	GO:0004175//endopeptidase activity;GO:0005515//protein binding;GO:0046914//transition metal ion binding	GO:0002237//response to molecule of bacterial origin;GO:0002684//positive regulation of immune system process;GO:0006915//apoptotic process;GO:0006950//response to stress;GO:0009628//response to abiotic stimulus;GO:0014070//response to organic cyclic compound;GO:0019048//virus-host interaction;GO:0019538//protein metabolic process;GO:0030335//positive regulation of cell migration;GO:0031668//cell…	gi|13591993|ref|NP_112317.1|/0/matrix metalloproteinase-9 precursor [Rattus norvegicus]
114768	1359	0	10	0.001	0.147742	7.20694	147.742	Up	0.000408906	0.000772165	Uox	urate oxidase	GO:0044439	GO:0016663//oxidoreductase activity, acting on other nitrogenous compounds as donors, oxygen as acceptor	GO:0006144//purine nucleobase metabolic process	gi|20127395|ref|NP_446220.1|/3.90969e-178/uricase [Rattus norvegicus]
259167	2016	0	15	0.001	0.149391	7.22295	149.391	Up	8.60242e-06	1.93748e-05	Art5	ADP-ribosyltransferase 5	GO:0005626//insoluble fraction	GO:0016763//transferase activity, transferring pentosyl groups;GO:0016799//hydrolase activity, hydrolyzing N-glycosyl compounds	GO:0006464//cellular protein modification process	gi|61556767|ref|NP_001013057.1|/2.08341e-176/ecto-ADP-ribosyltransferase 5 precursor [Rattus norvegicus]
296321	1970	0	15	0.001	0.15288	7.25625	152.88	Up	8.60242e-06	1.94192e-05	Bpi	bactericidal/permeability-increasing protein	GO:0016021//integral to membrane;GO:0044424//intracellular part	GO:0051635//bacterial cell surface binding	GO:0001818//negative regulation of cytokine production;GO:0002695;GO:0006952//defense response	gi|51854219|ref|NP_001004079.1|/0/bactericidal permeability-increasing protein precursor [Rattus norvegicus]
691138	1545	0	12	0.001	0.155947	7.28491	155.947	Up	8.72614e-05	0.000177395	LOC691138	hypothetical protein LOC691138	GO:0016023//cytoplasmic membrane-bounded vesicle;GO:0031981//nuclear lumen	-	-	gi|149049044|gb|EDM01498.1|/7.46142e-51/rCG30132 [Rattus norvegicus]
29689	1799	0	14	0.001	0.15625	7.28772	156.25	Up	1.86218e-05	4.04856e-05	Gabrd	gamma-aminobutyric acid (GABA) A receptor, delta	GO:0034702//ion channel complex;GO:0044459//plasma membrane part	GO:0005253//anion channel activity;GO:0015276//ligand-gated ion channel activity;GO:0016917//GABA receptor activity	GO:0007267//cell-cell signaling;GO:0015698//inorganic anion transport	gi|8393393|ref|NP_058985.1|/0/gamma-aminobutyric acid receptor subunit delta precursor [Rattus norvegicus]
685900	2693	0	21	0.001	0.15657	7.29066	156.57	Up	8.3602e-08	2.22968e-07	Enthd1	ENTH domain containing 1	-	-	-	gi|209571577|ref|NP_001129385.1|/0/ENTH domain-containing protein 1 [Rattus norvegicus]
286976	1991	0	16	0.001	0.161352	7.33406	161.352	Up	3.97392e-06	9.23276e-06	Gcnt3	glucosaminyl (N-acetyl) transferase 3, mucin type	GO:0005626//insoluble fraction;GO:0012505//endomembrane system;GO:0031224//intrinsic to membrane;GO:0043231//intracellular membrane-bounded organelle	GO:0008375//acetylglucosaminyltransferase activity	GO:0002381//immunoglobulin production involved in immunoglobulin mediated immune response;GO:0006486//protein glycosylation;GO:0009887//organ morphogenesis;GO:0022600//digestive system process	gi|149028853|gb|EDL84194.1|/0/glucosaminyl (N-acetyl) transferase 3, mucin type, isoform CRA_b [Rattus norvegicus]
64119	1900	0	16	0.001	0.169079	7.40156	169.079	Up	3.97392e-06	9.24788e-06	Kcnk12	potassium channel, subfamily K, member 12	GO:0031224//intrinsic to membrane	GO:0005261//cation channel activity	GO:0030001//metal ion transport	gi|11560127|ref|NP_071628.1|/0/potassium channel subfamily K member 12 [Rattus norvegicus]
302776	2078	0	18	0.001	0.173921	7.44229	173.921	Up	8.48044e-07	2.08981e-06	RGD1561230	similar to RIKEN cDNA 4921511C20 gene	GO:0044464//cell part	GO:0005488//binding	-	gi|157820101|ref|NP_001100438.1|/0/uncharacterized protein LOC302776 [Rattus norvegicus]
292325	1594	0	14	0.001	0.176345	7.46226	176.345	Up	1.86218e-05	4.05132e-05	B3gnt6	UDP-GlcNAc:betaGal beta-1,3-N-acetylglucosaminyltransferase 6 (core 3 synthase)	GO:0031224//intrinsic to membrane;GO:0043231//intracellular membrane-bounded organelle	GO:0008375//acetylglucosaminyltransferase activity	GO:0016266//O-glycan processing	gi|157819061|ref|NP_001099681.1|/0/UDP-GlcNAc:betaGal beta-1,3-N-acetylglucosaminyltransferase 6 [Rattus norvegicus]
297333	2146	0	19	0.001	0.177766	7.47383	177.766	Up	3.91758e-07	9.94409e-07	Smyd1	SET and MYND domain containing 1	GO:0043231//intracellular membrane-bounded organelle	GO:0003676//nucleic acid binding;GO:0003712//transcription cofactor activity;GO:0046914//transition metal ion binding	GO:0006355//regulation of transcription, DNA-dependent;GO:0016568//chromatin modification;GO:0048513//organ development	gi|157819445|ref|NP_001100065.1|/0/SET and MYND domain-containing protein 1 [Rattus norvegicus]
29259	1580	22	3387	0.240033	43.041	7.48634	179.313	Up	0	0	Sell	selectin L	GO:0009986//cell surface;GO:0016021//integral to membrane	GO:0005539//glycosaminoglycan binding;GO:0019899//enzyme binding;GO:0046625//sphingolipid binding	GO:0002682//regulation of immune system process;GO:0007599//hemostasis;GO:0009987//cellular process;GO:0010033//response to organic substance	gi|94400781|ref|NP_062050.3|/0/L-selectin precursor [Rattus norvegicus]
287741	1500	0	14	0.001	0.187396	7.54995	187.396	Up	1.86218e-05	4.05477e-05	FAM187A	family with sequence similarity 187, member A	GO:0031224//intrinsic to membrane	-	-	gi|62078457|ref|NP_001013883.1|/0/Ig-like V-type domain-containing protein FAM187A precursor [Rattus norvegicus]
306079	1065	0	10	0.001	0.188528	7.55863	188.528	Up	0.000408906	0.00077114	LOC306079	similar to RIKEN cDNA 3100001N19	GO:0030529//ribonucleoprotein complex;GO:0044444//cytoplasmic part	-	GO:0006412//translation;GO:0042254//ribosome biogenesis	gi|114145740|ref|NP_001041344.1|/2.8629e-159/ribosomal protein L14 [Rattus norvegicus]
24687	1063	0	10	0.001	0.188882	7.56134	188.882	Up	0.000408906	0.00077133	Prp15	proline-rich protein 15	-	-	-	gi|344258094|gb|EGW14198.1|/3.38403e-27/hypothetical protein I79_023565 [Cricetulus griseus]
502570	1898	0	18	0.001	0.190415	7.573	190.415	Up	8.48044e-07	2.09628e-06	RGD1559714	similar to TDPOZ3	-	-	-	gi|155369654|ref|NP_001094455.1|/5.47078e-171/RAF domain and POZ/BTB containing protein T2 [Rattus norvegicus]
310681	2150	1	164	0.00801801	1.53155	7.57753	191.013	Up	8.1865e-54	5.73309e-53	Hfe2	hemochromatosis type 2 (juvenile)	GO:0031224//intrinsic to membrane;GO:0044421//extracellular region part;GO:0044459//plasma membrane part	-	GO:0006935//chemotaxis	gi|148706943|gb|EDL38890.1|/0/hemochromatosis type 2 (juvenile) (human homolog) [Mus musculus]
498065	2086	0	20	0.001	0.192504	7.58875	192.504	Up	1.80974e-07	4.72347e-07	Lca5l	Leber congenital amaurosis 5-like	-	-	-	gi|62945324|ref|NP_001017484.1|/0/Lebercilin-like protein [Rattus norvegicus]
360579	1313	4	664	0.052517	10.1538	7.59502	193.343	Up	1.26689e-214	2.33801e-213	Ccl9	chemokine (C-C motif) ligand 9	GO:0044421//extracellular region part	GO:0005125//cytokine activity;GO:0048020//CCR chemokine receptor binding	GO:0002376//immune system process;GO:0006935//chemotaxis;GO:0012501//programmed cell death	gi|59891435|ref|NP_001012357.1|/5.74859e-62/C-C motif chemokine 9 precursor [Rattus norvegicus]
292594	1152	45	7563	0.673387	131.815	7.61287	195.75	Up	0	0	Lilrb4	leukocyte immunoglobulin-like receptor, subfamily B, member 4	GO:0016020//membrane	-	-	gi|62079267|ref|NP_001013916.1|/0/leukocyte immunoglobulin-like receptor, subfamily B, member 4 precursor [Rattus norvegicus]
25323	1125	0	11	0.001	0.19632	7.61706	196.32	Up	0.000188896	0.000369779	Htr1d	5-hydroxytryptamine (serotonin) receptor 1D, G protein-coupled	GO:0016021//integral to membrane	GO:0008227//G-protein coupled amine receptor activity;GO:0043176//amine binding	GO:0007186//G-protein coupled receptor signaling pathway;GO:0007267//cell-cell signaling;GO:0014821;GO:0042221//response to chemical stimulus	gi|6981056|ref|NP_036984.1|/0/5-hydroxytryptamine receptor 1D [Rattus norvegicus]
294883	1513	0	15	0.001	0.199057	7.63704	199.057	Up	8.60242e-06	1.93793e-05	Ralyl	RALY RNA binding protein-like	-	GO:0005515//protein binding	-	gi|254039632|ref|NP_001156802.1|/1.11201e-59/RNA-binding Raly-like protein isoform c [Mus musculus]
689931	1206	0	12	0.001	0.199783	7.64229	199.783	Up	8.72614e-05	0.000177678	Mgarp	mitochondria-localized glutamic acid-rich protein	-	-	-	gi|157818123|ref|NP_001103026.1|/8.65594e-78/protein MGARP [Rattus norvegicus]
362432	714	5	860	0.120719	24.1838	7.64624	200.331	Up	0.0000000000000000000000000000000000000000000000000000000000000000000000000000000000000000000000000000000000000000000000000000000000000000000000000000000000000000000000000000000000000000000000000000000000000000000000000000000000000000000000000000000000000000000000000000000000000603608	0.00000000000000000000000000000000000000000000000000000000000000000000000000000000000000000000000000000000000000000000000000000000000000000000000000000000000000000000000000000000000000000000000000000000000000000000000000000000000000000000000000000000000000000000000000000000000138443559760765	Clec4d	C-type lectin domain family 4, member D	GO:0031224//intrinsic to membrane	GO:0004871//signal transducer activity;GO:0030246//carbohydrate binding	GO:0006952//defense response;GO:0023052//signaling	gi|51172598|ref|NP_001003707.1|/2.07021e-134/C-type lectin domain family 4 member D [Rattus norvegicus]
54240	1696	0	17	0.001	0.201255	7.65288	201.255	Up	1.83577e-06	4.38849e-06	Chrnd	cholinergic receptor, nicotinic, delta (muscle)	GO:0005887//integral to plasma membrane	GO:0004871//signal transducer activity;GO:0005231//excitatory extracellular ligand-gated ion channel activity;GO:0042165//neurotransmitter binding	GO:0003012//muscle system process;GO:0006811//ion transport;GO:0006873//cellular ion homeostasis;GO:0007267//cell-cell signaling;GO:0048589//developmental growth;GO:0050877//neurological system process;GO:0050879//multicellular organismal movement	gi|9506487|ref|NP_062171.1|/0/acetylcholine receptor subunit delta precursor [Rattus norvegicus]
309772	1595	0	16	0.001	0.201411	7.654	201.411	Up	3.97392e-06	9.22828e-06	Vgll2	vestigial like 2 (Drosophila)	GO:0043231//intracellular membrane-bounded organelle	GO:0003712//transcription cofactor activity;GO:0005488//binding	GO:0006357//regulation of transcription from RNA polymerase II promoter;GO:0014706//striated muscle tissue development	gi|157821601|ref|NP_001101100.1|/1.29128e-122/transcription cofactor vestigial-like protein 2 [Rattus norvegicus]
680319	979	0	10	0.001	0.205089	7.6801	205.089	Up	0.000408906	0.000771861	Tceal7	transcription elongation factor A (SII)-like 7	GO:0043231//intracellular membrane-bounded organelle	GO:0030528//transcription regulator activity	GO:0043433//negative regulation of sequence-specific DNA binding transcription factor activity	gi|148691906|gb|EDL23853.1|/3.24666e-42/mCG16889 [Mus musculus]
494204	1369	0	14	0.001	0.205328	7.68179	205.328	Up	1.86218e-05	4.04764e-05	Ly49i4	Ly49 inhibitory receptor 4	GO:0044464//cell part	GO:0004871//signal transducer activity;GO:0042802//identical protein binding	GO:0001912//positive regulation of leukocyte mediated cytotoxicity;GO:0007165//signal transduction;GO:0046649//lymphocyte activation	gi|57222318|ref|NP_001009495.1|/1.41142e-167/Ly49 inhibitory receptor 4 [Rattus norvegicus]
171577	1469	2	357	0.02347	4.87945	7.69976	207.902	Up	3.17464e-116	3.70268e-115	Epcam	epithelial cell adhesion molecule	GO:0031224//intrinsic to membrane;GO:0043296//apical junction complex	GO:0005488//binding	GO:0008283//cell proliferation;GO:0035295//tube development	gi|25742698|ref|NP_612550.1|/5.70731e-154/epithelial cell adhesion molecule precursor [Rattus norvegicus]
XLOC_039400	2483	17	3054	0.118026	24.6954	7.709	209.238	Up	0	0	-	-	-	-	-	-
501765	1145	0	12	0.001	0.210426	7.71717	210.426	Up	8.72614e-05	0.000177603	Krtap13-2	keratin associated protein 13-2	-	-	-	gi|157818639|ref|NP_001102795.1|/7.53214e-84/keratin associated protein 13-2 [Rattus norvegicus]
300584	954	0	10	0.001	0.210463	7.71742	210.463	Up	0.000408906	0.000772546	Olr1265	olfactory receptor 1265	-	GO:0004871//signal transducer activity	GO:0023052//signaling	gi|47577731|ref|NP_001000457.1|/0/olfactory receptor Olr1265 [Rattus norvegicus]
295751	951	0	10	0.001	0.211127	7.72197	211.127	Up	0.000408906	0.000772584	Olr485	olfactory receptor 485	GO:0031224//intrinsic to membrane	GO:0004930//G-protein coupled receptor activity	GO:0007606//sensory perception of chemical stimulus;GO:0023052//signaling	gi|47577495|ref|NP_001000307.1|/7.50241e-161/olfactory receptor Olr485 [Rattus norvegicus]
405932	945	0	10	0.001	0.212468	7.7311	212.468	Up	0.000408906	0.000772432	Olr365	olfactory receptor 365	-	GO:0004888//transmembrane signaling receptor activity	GO:0023052//signaling	gi|47577211|ref|NP_001001046.1|/1.18208e-166/olfactory receptor Olr365 [Rattus norvegicus]
363267	1697	0	18	0.001	0.212968	7.7345	212.968	Up	8.48044e-07	2.09601e-06	LOC363267	dynein assembly factor with WDR repeat domains 1	-	-	-	gi|68163493|ref|NP_001020196.1|/0/outer row dynein assembly protein 16 homolog [Rattus norvegicus]
XLOC_039349	1674	2	367	0.0205958	4.40185	7.73961	213.725	Up	1.4841e-119	1.7615e-118	-	-	-	-	-	-
366104	939	0	10	0.001	0.213825	7.74029	213.825	Up	0.000408906	0.000773422	Olr541	olfactory receptor 541	-	GO:0004871//signal transducer activity	GO:0023052//signaling	gi|47577627|ref|NP_001000565.1|/1.17188e-158/olfactory receptor Olr541 [Rattus norvegicus]
300643	939	0	10	0.001	0.213825	7.74029	213.825	Up	0.000408906	0.000773308	Olr1341	olfactory receptor 1341	GO:0031224//intrinsic to membrane	GO:0004930//G-protein coupled receptor activity	GO:0007606//sensory perception of chemical stimulus;GO:0023052//signaling	gi|47576203|ref|NP_001000482.1|/1.58017e-163/olfactory receptor Olr1341 [Rattus norvegicus]
287969	939	0	10	0.001	0.213825	7.74029	213.825	Up	0.000408906	0.000772242	Olr1569	olfactory receptor 1569	-	GO:0004888//transmembrane signaling receptor activity	GO:0023052//signaling	gi|47576411|ref|NP_001000042.1|/1.38109e-167/olfactory receptor Olr1569 [Rattus norvegicus]
59296	1498	0	16	0.001	0.214453	7.74452	214.453	Up	3.97392e-06	9.24283e-06	Dnase2b	deoxyribonuclease II beta	GO:0000323//lytic vacuole	GO:0016889//endodeoxyribonuclease activity, producing 3'-phosphomonoesters	GO:0044260	gi|11067383|ref|NP_067696.1|/0/deoxyribonuclease-2-beta precursor [Rattus norvegicus]
404846	936	0	10	0.001	0.214511	7.7449	214.511	Up	0.000408906	0.00077285	Olr625	olfactory receptor 625	GO:0031224//intrinsic to membrane	GO:0004888//transmembrane signaling receptor activity	GO:0007166//cell surface receptor signaling pathway	gi|47578085|ref|NP_001000649.1|/0/olfactory receptor Olr625 [Rattus norvegicus]
404848	936	0	10	0.001	0.214511	7.7449	214.511	Up	0.000408906	0.000772089	Olr623	olfactory receptor 623	GO:0031224//intrinsic to membrane	GO:0004888//transmembrane signaling receptor activity	GO:0007166//cell surface receptor signaling pathway	gi|47578077|ref|NP_001000651.1|/0/olfactory receptor Olr623 [Rattus norvegicus]
289239	933	0	10	0.001	0.2152	7.74954	215.2	Up	0.000408906	0.000773041	Olr1579	olfactory receptor 1579	-	GO:0004888//transmembrane signaling receptor activity	GO:0023052//signaling	gi|47576419|ref|NP_001000078.1|/3.8491e-162/olfactory receptor Olr1579 [Rattus norvegicus]
405204	930	0	10	0.001	0.215894	7.75418	215.894	Up	0.000408906	0.000772318	Olr1726	olfactory receptor 1726	-	GO:0004888//transmembrane signaling receptor activity	GO:0023052//signaling	gi|47576713|ref|NP_001000896.1|/4.2319e-161/olfactory receptor Olr1726 [Rattus norvegicus]
293091	930	0	10	0.001	0.215894	7.75418	215.894	Up	0.000408906	0.000771216	Olr30	olfactory receptor 30	-	GO:0004871//signal transducer activity	GO:0023052//signaling	gi|47577083|ref|NP_001000120.1|/1.96579e-158/olfactory receptor Olr30 [Rattus norvegicus]
405053	918	0	10	0.001	0.218717	7.77292	218.717	Up	0.000408906	0.000772394	Olr1435	olfactory receptor 1435	-	GO:0004888//transmembrane signaling receptor activity	GO:0023052//signaling	gi|47576033|ref|NP_001000777.1|/1.85693e-161/olfactory receptor Olr1435 [Rattus norvegicus]
362605	1093	0	12	0.001	0.220438	7.78423	220.438	Up	8.72614e-05	0.000177593	Tmem54	transmembrane protein 54	GO:0031224//intrinsic to membrane	-	-	gi|148698272|gb|EDL30219.1|/9.70064e-110/transmembrane protein 54, isoform CRA_c [Mus musculus]
29183	1154	0	13	0.001	0.226184	7.82135	226.184	Up	4.03108e-05	8.48452e-05	Areg	amphiregulin	GO:0043231//intracellular membrane-bounded organelle;GO:0044421//extracellular region part	GO:0070851//growth factor receptor binding	GO:0000302//response to reactive oxygen species;GO:0003006//developmental process involved in reproduction;GO:0006275//regulation of DNA replication;GO:0007154//cell communication;GO:0007169//transmembrane receptor protein tyrosine kinase signaling pathway;GO:0007399//nervous system development;GO:0016310//phosphorylation;GO:0030030//cell projection organization;GO:0031960//response to corticoste…	gi|8392917|ref|NP_058819.1|/1.59331e-73/amphiregulin preproprotein [Rattus norvegicus]
24661	945	0	11	0.001	0.233714	7.8686	233.714	Up	0.000188896	0.000369817	Pnmt	phenylethanolamine-N-methyltransferase	GO:0000267//cell fraction;GO:0044444//cytoplasmic part	GO:0008170//N-methyltransferase activity	GO:0006575//cellular modified amino acid metabolic process;GO:0006730//one-carbon metabolic process;GO:0006790//sulfur compound metabolic process;GO:0042414//epinephrine metabolic process	gi|158081717|ref|NP_113714.1|/6.46585e-157/phenylethanolamine N-methyltransferase [Rattus norvegicus]
293803	942	0	11	0.001	0.234459	7.87319	234.459	Up	0.000188896	0.000370119	Olr371	olfactory receptor 371	-	GO:0004888//transmembrane signaling receptor activity	GO:0023052//signaling	gi|47577223|ref|NP_001000258.1|/4.97374e-141/olfactory receptor Olr371 [Rattus norvegicus]
404929	936	0	11	0.001	0.235962	7.88241	235.962	Up	0.000188896	0.000370025	Olr982	olfactory receptor 982	-	GO:0004871//signal transducer activity	GO:0023052//signaling	gi|47576127|ref|NP_001000702.1|/2.60228e-150/olfactory receptor Olr982 [Rattus norvegicus]
293812	936	0	11	0.001	0.235962	7.88241	235.962	Up	0.000188896	0.000369798	Olr379	olfactory receptor 379	GO:0031224//intrinsic to membrane	GO:0004930//G-protein coupled receptor activity	GO:0007606//sensory perception of chemical stimulus;GO:0023052//signaling	gi|47577235|ref|NP_001000261.1|/2.11895e-168/olfactory receptor Olr379 [Rattus norvegicus]
171054	1083	0	13	0.001	0.241012	7.91296	241.012	Up	4.03108e-05	8.48731e-05	Ccr4	chemokine (C-C motif) receptor 4	GO:0009986//cell surface;GO:0016021//integral to membrane;GO:0044297//cell body	GO:0004950//chemokine receptor activity	GO:0002376//immune system process;GO:0006952//defense response;GO:0007166//cell surface receptor signaling pathway;GO:0016477//cell migration;GO:0050921//positive regulation of chemotaxis;GO:0051480//cytosolic calcium ion homeostasis	gi|26449155|ref|NP_598216.2|/0/C-C chemokine receptor type 4 [Rattus norvegicus]
363085	1065	0	13	0.001	0.245086	7.93714	245.086	Up	4.03108e-05	8.49851e-05	Car12	carbonic anyhydrase 12	GO:0031224//intrinsic to membrane	GO:0016836//hydro-lyase activity;GO:0046914//transition metal ion binding	GO:0044237//cellular metabolic process	gi|124249068|ref|NP_001074225.1|/0/carbonic anhydrase 12 precursor [Rattus norvegicus]
94195	494	36	7696	1.25626	312.797	7.95994	248.99	Up	0	0	S100a9	S100 calcium binding protein A9	GO:0016020//membrane;GO:0031981//nuclear lumen;GO:0043232;GO:0044421//extracellular region part	GO:0046872//metal ion binding;GO:0060089	GO:0002237//response to molecule of bacterial origin;GO:0006952//defense response;GO:0007154//cell communication;GO:0010038//response to metal ion;GO:0010556;GO:0023052//signaling;GO:0030036//actin cytoskeleton organization;GO:0050900//leukocyte migration	gi|16758364|ref|NP_446039.1|/4.17877e-62/protein S100-A9 [Rattus norvegicus]
294051	1851	0	23	0.001	0.249486	7.96281	249.486	Up	1.78408e-08	4.98273e-08	Dntt	DNA nucleotidylexotransferase	GO:0043231//intracellular membrane-bounded organelle	GO:0003676//nucleic acid binding;GO:0034061;GO:0043169//cation binding	GO:0006259//DNA metabolic process	gi|60223047|ref|NP_001012479.1|/0/DNA nucleotidylexotransferase [Rattus norvegicus]
293596	924	0	12	0.001	0.260756	8.02655	260.756	Up	8.72614e-05	0.000177706	Olr297	olfactory receptor 297	-	-	GO:0023052//signaling	gi|47577045|ref|NP_001000234.1|/6.47052e-154/olfactory receptor Olr297 [Rattus norvegicus]
293599	924	0	12	0.001	0.260756	8.02655	260.756	Up	8.72614e-05	0.000177339	Olr300	olfactory receptor 300	-	-	GO:0023052//signaling	gi|47577057|ref|NP_001000237.1|/2.08149e-152/olfactory receptor Olr300 [Rattus norvegicus]
690478	918	0	12	0.001	0.26246	8.03595	262.46	Up	8.72614e-05	0.000177499	LOC690478	similar to keratin associated protein 10-7	GO:0005882//intermediate filament	-	-	gi|157819195|ref|NP_001103065.1|/2.6167e-14/uncharacterized protein LOC690478 [Rattus norvegicus]
300796	840	0	11	0.001	0.262929	8.03853	262.929	Up	0.000188896	0.000369704	Snx22	sorting nexin 22	GO:0012506//vesicle membrane	GO:0005543//phospholipid binding	GO:0006810//transport;GO:0009987//cellular process	gi|157818839|ref|NP_001100302.1|/6.79959e-88/sorting nexin-22 [Rattus norvegicus]
503650	837	0	11	0.001	0.263871	8.04369	263.871	Up	0.000188896	0.000370308	Klri2	killer cell lectin-like receptor family I member 2	GO:0016021//integral to membrane	GO:0004871//signal transducer activity;GO:0030246//carbohydrate binding	GO:0023052//signaling	gi|60593067|ref|NP_001012666.1|/6.64489e-144/killer cell lectin-like receptor family I member 2 [Rattus norvegicus]
54272	823	0	11	0.001	0.26836	8.06802	268.36	Up	0.000188896	0.000370138	Mcpt9	mast cell protease 9	-	GO:0004175//endopeptidase activity	GO:0019538//protein metabolic process	gi|11024706|ref|NP_062196.1|/1.44005e-143/mast cell protease 9 [Rattus norvegicus]
362052	3324	0	45	0.001	0.271817	8.08649	271.817	Up	7.45766e-16	2.85622e-15	Clca2	chloride channel calcium activated 2	GO:0016020//membrane	GO:0005254//chloride channel activity	GO:0012501//programmed cell death;GO:0015698//inorganic anion transport	gi|61557272|ref|NP_001013220.1|/0/chloride channel calcium activated 2 precursor [Rattus norvegicus]
24930	1413	12	2856	0.146401	40.5827	8.11479	277.202	Up	0	0	Cd8a	CD8a molecule	GO:0009986//cell surface;GO:0031224//intrinsic to membrane	GO:0019900//kinase binding;GO:0042802//identical protein binding	GO:0002449;GO:0006952//defense response;GO:0009967//positive regulation of signal transduction;GO:0030217//T cell differentiation	gi|13928726|ref|NP_113726.1|/2.2389e-115/T-cell surface glycoprotein CD8 alpha chain precursor [Rattus norvegicus]
171528	1445	0	20	0.001	0.277899	8.11842	277.899	Up	1.80974e-07	4.7148e-07	Gzmb	granzyme B (granzyme 2, cytotoxic T-lymphocyte-associated serine esterase 1)	GO:0005768//endosome	GO:0004175//endopeptidase activity;GO:0005488//binding	GO:0001909//leukocyte mediated cytotoxicity;GO:0006923//cleavage of cytoskeletal proteins involved in execution phase of apoptosis;GO:0008624;GO:0060553	gi|31542926|ref|NP_612526.2|/9.91412e-127/granzyme-like protein 1 precursor [Rattus norvegicus]
404896	1008	0	14	0.001	0.278864	8.12342	278.864	Up	1.86218e-05	4.04741e-05	Olr29	olfactory receptor 29	-	GO:0004888//transmembrane signaling receptor activity	GO:0023052//signaling	gi|47577055|ref|NP_001000691.1|/1.44136e-173/olfactory receptor Olr29 [Rattus norvegicus]
114500	1721	0	25	0.001	0.291664	8.18817	291.664	Up	3.80728e-09	1.10795e-08	Gbx2	gastrulation brain homeobox 2	GO:0043231//intracellular membrane-bounded organelle	GO:0001071//nucleic acid binding transcription factor activity;GO:0003677//DNA binding	GO:0001525//angiogenesis;GO:0001667//ameboidal cell migration;GO:0006351//transcription, DNA-dependent;GO:0006935//chemotaxis;GO:0021546//rhombomere development;GO:0021924;GO:0022037//metencephalon development;GO:0030917//midbrain-hindbrain boundary development;GO:0042471//ear morphogenesis	gi|281371502|ref|NP_446160.1|/1.40953e-170/gastrulation brain homeobox 2 [Rattus norvegicus]
293437	945	0	14	0.001	0.297455	8.21653	297.455	Up	1.86218e-05	4.04787e-05	Olr270	olfactory receptor 270	GO:0016020//membrane	GO:0004888//transmembrane signaling receptor activity	GO:0007166//cell surface receptor signaling pathway	gi|47576989|ref|NP_001000229.1|/3.2266e-156/olfactory receptor Olr270 [Rattus norvegicus]
690079	805	0	12	0.001	0.299302	8.22546	299.302	Up	8.72614e-05	0.000177461	Tex38	testis expressed 38	GO:0044464//cell part	-	-	gi|157818401|ref|NP_001103036.1|/2.30861e-106/testis expressed 38 [Rattus norvegicus]
405106	933	0	14	0.001	0.30128	8.23496	301.28	Up	1.86218e-05	4.04994e-05	Olr1201	olfactory receptor 1201	GO:0031224//intrinsic to membrane	GO:0004930//G-protein coupled receptor activity	GO:0007166//cell surface receptor signaling pathway	gi|47577841|ref|NP_001000818.1|/1.12512e-145/olfactory receptor Olr1201 [Rattus norvegicus]
361049	711	0	11	0.001	0.310633	8.27907	310.633	Up	0.000188896	0.000369949	RGD1563302	RGD1563302	-	-	-	gi|242332510|ref|NP_001156371.1|/1.26469e-75/uncharacterized protein LOC361049 [Rattus norvegicus]
304991	966	0	15	0.001	0.311773	8.28435	311.773	Up	8.60242e-06	1.93714e-05	Olr1596	olfactory receptor 1596	GO:0031224//intrinsic to membrane	GO:0004930//G-protein coupled receptor activity	GO:0007606//sensory perception of chemical stimulus;GO:0023052//signaling	gi|47576457|ref|NP_001000501.1|/0/olfactory receptor Olr1596 [Rattus norvegicus]
302971	1271	0	20	0.001	0.315943	8.30352	315.943	Up	1.80974e-07	4.71833e-07	Prss22	protease, serine, 22	-	GO:0004175//endopeptidase activity	GO:0019538//protein metabolic process	gi|157821041|ref|NP_001100454.1|/3.8294e-172/brain-specific serine protease 4 precursor [Rattus norvegicus]
171519	760	0	12	0.001	0.317024	8.30845	317.024	Up	8.72614e-05	0.000177631	Calcb	calcitonin-related polypeptide, beta	GO:0000267//cell fraction	GO:0005179//hormone activity	GO:0006875//cellular metal ion homeostasis;GO:0023052//signaling;GO:0050880//regulation of blood vessel size	gi|25453380|ref|NP_612522.1|/5.55012e-59/calcitonin gene-related peptide 2 precursor [Rattus norvegicus]
500245	1266	0	20	0.001	0.317191	8.30921	317.191	Up	1.80974e-07	4.72025e-07	Bmp10	bone morphogenetic protein 10	GO:0031674//I band;GO:0044421//extracellular region part	GO:0005102//receptor binding	GO:0001934//positive regulation of protein phosphorylation;GO:0003300//cardiac muscle hypertrophy;GO:0007178//transmembrane receptor protein serine/threonine kinase signaling pathway;GO:0008284//positive regulation of cell proliferation;GO:0010594//regulation of endothelial cell migration;GO:0014855;GO:0016049//cell growth;GO:0031032//actomyosin structure organization;GO:0055008//cardiac muscle t…	gi|73532772|ref|NP_001026994.1|/0/bone morphogenetic protein 10 precursor [Rattus norvegicus]
362443	1012	0	16	0.001	0.317442	8.31035	317.442	Up	3.97392e-06	9.24732e-06	Klrb1a	killer cell lectin-like receptor subfamily B, member 1A	GO:0016021//integral to membrane	GO:0004888//transmembrane signaling receptor activity;GO:0030246//carbohydrate binding;GO:0042802//identical protein binding	GO:0001912//positive regulation of leukocyte mediated cytotoxicity	gi|58219530|ref|NP_001010964.1|/5.40591e-120/killer cell lectin-like receptor subfamily B member 1A [Rattus norvegicus]
29625	1636	0	26	0.001	0.319091	8.31782	319.091	Up	1.75879e-09	5.21557e-09	Crhbp	corticotropin releasing hormone binding protein	GO:0000267//cell fraction;GO:0044421//extracellular region part	GO:0017046//peptide hormone binding	GO:0007610//behavior;GO:0008152//metabolic process;GO:0022414//reproductive process;GO:0023052//signaling	gi|21070952|ref|NP_631922.1|/0/corticotropin-releasing factor-binding protein precursor [Rattus norvegicus]
XLOC_137728	682	0	11	0.001	0.323842	8.33914	323.842	Up	0.000188896	0.000370327	-	-	-	-	-	-
25192	672	0	11	0.001	0.328661	8.36046	328.661	Up	0.000188896	0.000369741	Klrb1b	killer cell lectin-like receptor subfamily B member 1B	GO:0009986//cell surface;GO:0016021//integral to membrane	GO:0004888//transmembrane signaling receptor activity;GO:0030246//carbohydrate binding;GO:0042802//identical protein binding	GO:0001911	gi|148539924|ref|NP_775414.2|/9.20697e-118/killer cell lectin-like receptor subfamily B member 1B [Rattus norvegicus]
308853	966	0	16	0.001	0.332558	8.37746	332.558	Up	3.97392e-06	9.24452e-06	Olr37	olfactory receptor 37	-	GO:0004888//transmembrane signaling receptor activity	GO:0023052//signaling	gi|47577237|ref|NP_001000504.1|/8.57855e-136/olfactory receptor Olr37 [Rattus norvegicus]
501797	717	0	12	0.001	0.336037	8.39247	336.037	Up	8.72614e-05	0.000177377	Cd209e	CD209e molecule	GO:0031224//intrinsic to membrane	GO:0004871//signal transducer activity;GO:0048029//monosaccharide binding	GO:0016192//vesicle-mediated transport;GO:0023052//signaling	gi|300795655|ref|NP_001178934.1|/8.64036e-104/CD209 antigen-like protein E [Rattus norvegicus]
683758	654	0	11	0.001	0.337706	8.39963	337.706	Up	0.000188896	0.000369647	Klrb1c	killer cell lectin-like receptor subfamily B member 1C	GO:0031224//intrinsic to membrane	GO:0030246//carbohydrate binding	-	gi|145966851|ref|NP_001078872.1|/1.88968e-112/killer cell lectin-like receptor subfamily B member 1F [Rattus norvegicus]
116547	357	4	1192	0.193151	67.0398	8.43914	347.085	Up	0	0	S100a8	S100 calcium binding protein A8	GO:0016020//membrane;GO:0043232;GO:0044421//extracellular region part	GO:0046872//metal ion binding	GO:0002237//response to molecule of bacterial origin;GO:0006954//inflammatory response;GO:0010038//response to metal ion	gi|281485600|ref|NP_446274.2|/5.0041e-45/protein S100-A8 [Rattus norvegicus]
499278	571	0	10	0.001	0.351632	8.45792	351.632	Up	0.000408906	0.000771254	Fam24a	family with sequence similarity 24, member A	-	-	-	gi|157821029|ref|NP_001102628.1|/5.62104e-50/protein FAM24A precursor [Rattus norvegicus]
83612	2392	0	42	0.001	0.352543	8.46166	352.543	Up	7.56492e-15	2.80731e-14	Slc32a1	solute carrier family 32 (GABA vesicular transporter), member 1	GO:0008021//synaptic vesicle;GO:0016021//integral to membrane;GO:0030427//site of polarized growth;GO:0030665//clathrin-coated vesicle membrane;GO:0043679//axon terminus	GO:0005280//hydrogen:amino acid symporter activity;GO:0015175//neutral amino acid transmembrane transporter activity	GO:0001505//regulation of neurotransmitter levels;GO:0006811//ion transport;GO:0006818//hydrogen transport;GO:0015804//neutral amino acid transport;GO:0032502//developmental process	gi|13929106|ref|NP_113970.1|/0/vesicular inhibitory amino acid transporter [Rattus norvegicus]
405295	960	0	17	0.001	0.355551	8.47391	355.551	Up	1.83577e-06	4.38931e-06	Olr162	olfactory receptor 162	-	GO:0004871//signal transducer activity	GO:0023052//signaling	gi|47576529|ref|NP_001000950.1|/1.76172e-149/olfactory receptor Olr162 [Rattus norvegicus]
498128	1151	6	1835	0.089863	32.01	8.47658	356.208	Up	0	0	RGD1565374	similar to hypothetical protein LOC199675	GO:0044464//cell part	-	-	gi|197387482|ref|NP_001128074.1|/3.07563e-93/uncharacterized protein LOC498128 [Rattus norvegicus]
140727	783	0	14	0.001	0.358997	8.48783	358.997	Up	1.86218e-05	4.05224e-05	Cacng6	calcium channel, voltage-dependent, gamma subunit 6	GO:0034704//calcium channel complex	GO:0005262//calcium channel activity	GO:0006816//calcium ion transport;GO:0032412//regulation of ion transmembrane transporter activity	gi|21687014|ref|NP_542425.1|/8.08732e-117/voltage-dependent calcium channel gamma-6 subunit [Rattus norvegicus]
317316	1103	0	20	0.001	0.364065	8.50805	364.065	Up	1.80974e-07	4.7132e-07	Plac1	placenta-specific 1	-	-	GO:0048513//organ development	gi|67846068|ref|NP_001020065.1|/6.39666e-101/placenta-specific protein 1 precursor [Rattus norvegicus]
171045	1771	2	638	0.0194678	7.23313	8.53739	371.544	Up	5.68664e-210	1.03012e-208	Mmp3	matrix metallopeptidase 3	GO:0031012//extracellular matrix;GO:0032991//macromolecular complex;GO:0043005//neuron projection;GO:0043231//intracellular membrane-bounded organelle	GO:0004175//endopeptidase activity;GO:0005515//protein binding;GO:0046914//transition metal ion binding	GO:0001101//response to acid;GO:0002237//response to molecule of bacterial origin;GO:0009611//response to wounding;GO:0019538//protein metabolic process;GO:0022414//reproductive process;GO:0031668//cellular response to extracellular stimulus;GO:0032963//collagen metabolic process;GO:0034097//response to cytokine stimulus;GO:0043627//response to estrogen stimulus	gi|293597556|ref|NP_598207.2|/0/stromelysin-1 preproprotein [Rattus norvegicus]
24331	801	0	15	0.001	0.375996	8.55457	375.996	Up	8.60242e-06	1.93873e-05	Cela1	chymotrypsin-like elastase family, member 1	-	GO:0004175//endopeptidase activity;GO:0043169//cation binding	GO:0000122//negative regulation of transcription from RNA polymerase II promoter;GO:0006952//defense response;GO:0007166//cell surface receptor signaling pathway;GO:0008283//cell proliferation;GO:0009887//organ morphogenesis;GO:0010551;GO:0019538//protein metabolic process;GO:0031016//pancreas development;GO:0040007//growth;GO:0050793//regulation of developmental process	gi|6978801|ref|NP_036684.1|/2.13588e-144/chymotrypsin-like elastase family member 1 precursor [Rattus norvegicus]
294162	972	0	19	0.001	0.392475	8.61646	392.475	Up	3.91758e-07	9.96784e-07	Olr1690	olfactory receptor 1690	-	GO:0004871//signal transducer activity	GO:0023052//signaling	gi|47576653|ref|NP_001000274.1|/0/olfactory receptor Olr1690 [Rattus norvegicus]
170896	911	5	1690	0.0946143	37.2471	8.62086	393.673	Up	0	0	Ucn2	urocortin 2	GO:0044421//extracellular region part	GO:0005102//receptor binding	GO:0006164//purine nucleotide biosynthetic process;GO:0009888//tissue development;GO:0032274//gonadotropin secretion;GO:0051384//response to glucocorticoid stimulus	gi|254675174|ref|NP_596876.2|/1.35726e-31/urocortin-2 precursor [Rattus norvegicus]
691516	612	0	12	0.001	0.39369	8.62092	393.69	Up	8.72614e-05	0.000177574	Il17c	interleukin 17C	GO:0000267//cell fraction;GO:0005576//extracellular region	GO:0005102//receptor binding	GO:0007154//cell communication;GO:0007165//signal transduction;GO:0030851//granulocyte differentiation	gi|300798159|ref|NP_001178044.1|/1.42383e-108/interleukin-17C precursor [Rattus norvegicus]
293152	1215	0	24	0.001	0.396606	8.63156	396.606	Up	8.24166e-09	2.35163e-08	Art2b	ADP-ribosyltransferase 2b	GO:0019898//extrinsic to membrane;GO:0031224//intrinsic to membrane	GO:0016763//transferase activity, transferring pentosyl groups	GO:0006471//protein ADP-ribosylation;GO:0010033//response to organic substance	gi|40254800|ref|NP_942030.1|/1.37375e-147/T-cell ecto-ADP-ribosyltransferase 2 precursor [Rattus norvegicus]
117505	853	0	17	0.001	0.400151	8.6444	400.151	Up	1.83577e-06	4.38193e-06	Csrp3	cysteine and glycine-rich protein 3 (cardiac LIM protein)	GO:0031674//I band;GO:0043231//intracellular membrane-bounded organelle	GO:0046914//transition metal ion binding	GO:0006875//cellular metal ion homeostasis;GO:0008016//regulation of heart contraction;GO:0014706//striated muscle tissue development;GO:0048513//organ development;GO:0048771//tissue remodeling;GO:0048869//cellular developmental process	gi|16924004|ref|NP_476485.1|/6.51848e-118/cysteine and glycine-rich protein 3 [Rattus norvegicus]
29526	542	0	11	0.001	0.407491	8.67062	407.491	Up	0.000188896	0.000370289	Pla2g1b	phospholipase A2, group IB, pancreas	GO:0016023//cytoplasmic membrane-bounded vesicle;GO:0044421//extracellular region part	GO:0004623//phospholipase A2 activity;GO:0005496//steroid binding;GO:0005515//protein binding;GO:0046872//metal ion binding	GO:0000165//MAPK cascade;GO:0001816//cytokine production;GO:0002444;GO:0002684//positive regulation of immune system process;GO:0006275//regulation of DNA replication;GO:0006650//glycerophospholipid metabolic process;GO:0006691//leukotriene metabolic process;GO:0008284//positive regulation of cell proliferation;GO:0008645//hexose transport;GO:0010522//regulation of calcium ion transport into cyto…	gi|13928792|ref|NP_113773.1|/5.52119e-70/phospholipase A2 precursor [Rattus norvegicus]
24631	636	0	13	0.001	0.410403	8.6809	410.403	Up	4.03108e-05	8.48778e-05	Rhox5	reproductive homeobox 5	GO:0044424//intracellular part	-	GO:0006355//regulation of transcription, DNA-dependent;GO:0048870//cell motility	gi|11559931|ref|NP_071511.1|/1.23662e-73/homeobox protein Rhox5 [Rattus norvegicus]
260324	1554	0	32	0.001	0.41345	8.69157	413.45	Up	1.70927e-11	5.5948e-11	Ly49i2	Ly49 inhibitory receptor 2	GO:0044464//cell part	GO:0042802//identical protein binding	GO:0001912//positive regulation of leukocyte mediated cytotoxicity;GO:0007165//signal transduction	gi|22779858|ref|NP_690061.1|/1.46649e-155/Ly49 inhibitory receptor 2 [Rattus norvegicus]
307919	1594	0	33	0.001	0.415671	8.6993	415.671	Up	7.89604e-12	2.62396e-11	Snai3	snail family zinc finger 3	GO:0043231//intracellular membrane-bounded organelle;GO:0043234//protein complex	GO:0001071//nucleic acid binding transcription factor activity;GO:0003676//nucleic acid binding;GO:0046914//transition metal ion binding	GO:0006351//transcription, DNA-dependent	gi|157823589|ref|NP_001100909.1|/2.24262e-175/zinc finger protein SNAI3 [Rattus norvegicus]
494210	819	0	17	0.001	0.416763	8.70308	416.763	Up	1.83577e-06	4.39232e-06	Ly49i7	immunoreceptor Ly49i7	GO:0009986//cell surface;GO:0044425//membrane part	GO:0004888//transmembrane signaling receptor activity;GO:0005488//binding	GO:0046649//lymphocyte activation	gi|57222326|ref|NP_001009500.1|/6.25373e-155/immunoreceptor Ly49i7 [Rattus norvegicus]
450223	730	2	764	0.0472294	21.0133	8.79741	444.921	Up	0.00000000000000000000000000000000000000000000000000000000000000000000000000000000000000000000000000000000000000000000000000000000000000000000000000000000000000000000000000000000000000000000000000000000000000000000000000000000000000000000000000000000000446862	0.0000000000000000000000000000000000000000000000000000000000000000000000000000000000000000000000000000000000000000000000000000000000000000000000000000000000000000000000000000000000000000000000000000000000000000000000000000000000000000000000000000000000941577518571428	Clec4e	C-type lectin domain family 4, member E	GO:0031224//intrinsic to membrane	GO:0030246//carbohydrate binding	-	gi|54312114|ref|NP_001005897.1|/7.22743e-122/C-type lectin domain family 4 member E [Rattus norvegicus]
502176	502	0	12	0.001	0.479957	8.90676	479.957	Up	8.72614e-05	0.000177433	LOC502176	hypothetical protein LOC502176	GO:0015935//small ribosomal subunit;GO:0031981//nuclear lumen	GO:0005488//binding	GO:0006412//translation;GO:0019080;GO:0031016//pancreas development	gi|73532753|ref|NP_001020228.2|/1.74842e-82/uncharacterized protein LOC502176 [Rattus norvegicus]
113937	702	0	19	0.001	0.543427	9.08594	543.427	Up	3.91758e-07	9.96916e-07	Clec2d	C-type lectin domain family 2, member D	GO:0009986//cell surface;GO:0031224//intrinsic to membrane	GO:0005102//receptor binding;GO:0030246//carbohydrate binding	GO:0002762//negative regulation of myeloid leukocyte differentiation;GO:0045953//negative regulation of natural killer cell mediated cytotoxicity	gi|18426818|ref|NP_569086.1|/7.80193e-110/C-type lectin domain family 2 member D5 [Rattus norvegicus]
XLOC_061806	366	0	10	0.001	0.548584	9.09957	548.584	Up	0.000408906	0.00077247	-	-	-	-	-	-
XLOC_077134	576	0	16	0.001	0.557727	9.12342	557.727	Up	3.97392e-06	9.2322e-06	-	-	-	-	-	-
24981	1134	0	33	0.001	0.584286	9.19053	584.286	Up	7.89604e-12	2.62419e-11	RT1-Db2	RT1 class II, locus Db2	GO:0005764//lysosome;GO:0005770//late endosome;GO:0031090//organelle membrane;GO:0031224//intrinsic to membrane;GO:0042611	GO:0005488//binding	GO:0002478;GO:0019221//cytokine-mediated signaling pathway;GO:0031294;GO:0050851//antigen receptor-mediated signaling pathway	gi|258679471|ref|NP_001158298.1|/1.51942e-153/RT1 class II, locus Db2 precursor [Rattus norvegicus]
298139	1905	0	57	0.001	0.600765	9.23066	600.765	Up	7.0436e-20	2.98635e-19	LOC298139	similar to RIKEN cDNA 2310003M01	GO:0031224//intrinsic to membrane;GO:0043231//intracellular membrane-bounded organelle;GO:0043232	GO:0005515//protein binding	-	gi|62078589|ref|NP_001013952.1|/7.56301e-104/FERM domain-containing protein 3 [Rattus norvegicus]
360228	384	0	12	0.001	0.627443	9.29334	627.443	Up	8.72614e-05	0.00017748	LOC360228	WDNM1 homolog	GO:0044421//extracellular region part	GO:0004857//enzyme inhibitor activity;GO:0008047//enzyme activator activity	GO:0002237//response to molecule of bacterial origin;GO:0034097//response to cytokine stimulus;GO:0045444//fat cell differentiation	gi|33438173|dbj|BAC81506.1|/6.19031e-27/WDNM1-like protein [Rattus norvegicus]
362895	1546	0	50	0.001	0.649359	9.34287	649.359	Up	1.56891e-17	6.28828e-17	Stac3	SH3 and cysteine rich domain 3	-	GO:0005515//protein binding	-	gi|194474028|ref|NP_001124030.1|/5.54333e-155/SH3 and cysteine-rich domain-containing protein 3 [Rattus norvegicus]
499721	2899	2	1176	0.0118929	8.14486	9.41965	684.852	Up	0	0	Clca4l	chloride channel calcium activated 4-like	GO:0016020//membrane	GO:0005254//chloride channel activity	GO:0012501//programmed cell death;GO:0015698//inorganic anion transport	gi|116487355|ref|NP_001070824.1|/0/chloride channel calcium activated 4-like precursor [Rattus norvegicus]
XLOC_071358	818	0	28	0.001	0.687273	9.42474	687.273	Up	3.7533e-10	1.15157e-09	-	-	-	-	-	-
301133	720	0	25	0.001	0.697159	9.44534	697.159	Up	3.80728e-09	1.10711e-08	Tnfsf14	tumor necrosis factor (ligand) superfamily, member 14	GO:0031224//intrinsic to membrane;GO:0044421//extracellular region part;GO:0044424//intracellular part	GO:0004869//cysteine-type endopeptidase inhibitor activity;GO:0032813//tumor necrosis factor receptor superfamily binding	GO:0002260//lymphocyte homeostasis;GO:0007249//I-kappaB kinase/NF-kappaB cascade;GO:0009612//response to mechanical stimulus;GO:0010466//negative regulation of peptidase activity;GO:0012502//induction of programmed cell death;GO:0031294;GO:0042110//T cell activation;GO:0042981//regulation of apoptotic process	gi|300796752|ref|NP_001178732.1|/5.42331e-130/tumor necrosis factor ligand superfamily member 14 [Rattus norvegicus]
24715	1451	0	51	0.001	0.705711	9.46293	705.711	Up	7.24768e-18	2.92724e-17	Ren	renin	GO:0044421//extracellular region part;GO:0044424//intracellular part	GO:0004175//endopeptidase activity;GO:0005102//receptor binding	GO:0001822//kidney development;GO:0001885//endothelial cell development;GO:0002002//regulation of angiotensin levels in blood;GO:0002016//regulation of blood volume by renin-angiotensin;GO:0007631//feeding behavior;GO:0008406//gonad development;GO:0010033//response to organic substance;GO:0010627//regulation of intracellular protein kinase cascade;GO:0021700//developmental maturation	gi|148747255|ref|NP_036774.4|/0/renin precursor [Rattus norvegicus]
XLOC_087997	334	0	12	0.001	0.721372	9.4946	721.372	Up	8.72614e-05	0.000177621	-	-	-	-	-	-
XLOC_073740	310	0	13	0.001	0.841988	9.71766	841.988	Up	4.03108e-05	8.48545e-05	-	-	-	-	-	-
XLOC_061413	229	0	10	0.001	0.876777	9.77607	876.777	Up	0.000408906	0.000771102	-	-	-	-	-	-
301088	1071	0	47	0.001	0.881115	9.78319	881.115	Up	1.59148e-16	6.21251e-16	Ccr1l1	chemokine (C-C motif) receptor 1-like 1	GO:0016021//integral to membrane	GO:0004950//chemokine receptor activity	GO:0001660//fever generation;GO:0002237//response to molecule of bacterial origin;GO:0006935//chemotaxis;GO:0007154//cell communication;GO:0007186//G-protein coupled receptor signaling pathway;GO:0030097//hemopoiesis;GO:0050900//leukocyte migration;GO:0051480//cytosolic calcium ion homeostasis	gi|157822295|ref|NP_001100342.1|/9.88275e-176/C-C chemokine receptor 1-like protein 1 [Rattus norvegicus]
XLOC_061798	268	0	12	0.001	0.899023	9.81221	899.023	Up	8.72614e-05	0.000177546	-	-	-	-	-	-
170583	756	0	34	0.001	0.902987	9.81856	902.987	Up	3.64762e-12	1.23049e-11	Fgf23	fibroblast growth factor 23	GO:0044421//extracellular region part	GO:0005104//fibroblast growth factor receptor binding	GO:0006706//steroid catabolic process;GO:0006775;GO:0006793//phosphorus metabolic process;GO:0006817//phosphate ion transport;GO:0008543//fibroblast growth factor receptor signaling pathway;GO:0010979;GO:0030279//negative regulation of ossification;GO:0032583;GO:0043410//positive regulation of MAPK cascade;GO:0045596//negative regulation of cell differentiation;GO:0046883//regulation of hormone s…	gi|18543369|ref|NP_570110.1|/2.35773e-134/fibroblast growth factor 23 precursor [Rattus norvegicus]
XLOC_035381	311	0	14	0.001	0.903841	9.81993	903.841	Up	1.86218e-05	4.04833e-05	-	-	-	-	-	-
XLOC_079408	239	0	11	0.001	0.9241	9.85191	924.1	Up	0.000188896	0.000370195	-	-	-	-	-	-
171371	345	0	16	0.001	0.931162	9.86289	931.162	Up	3.97392e-06	9.24227e-06	Xcl1	chemokine (C motif) ligand 1	GO:0044421//extracellular region part	GO:0005125//cytokine activity;GO:0042802//identical protein binding	GO:0001818//negative regulation of cytokine production;GO:0001819//positive regulation of cytokine production;GO:0002369//T cell cytokine production;GO:0002690//positive regulation of leukocyte chemotaxis;GO:0002702;GO:0007154//cell communication;GO:0010524//positive regulation of calcium ion transport into cytosol;GO:0031347//regulation of defense response;GO:0042130//negative regulation of T ce…	gi|19705461|ref|NP_599188.1|/1.97646e-57/lymphotactin precursor [Rattus norvegicus]
XLOC_030888	233	0	11	0.001	0.947897	9.88859	947.897	Up	0.000188896	0.000370252	-	-	-	-	-	-
298077	2455	0	117	0.001	0.956883	9.9022	956.883	Up	5.2937e-40	3.15132e-39	RGD1305807	hypothetical LOC298077	-	-	-	gi|70608181|ref|NP_001020447.1|/0/uncharacterized protein LOC298077 [Rattus norvegicus]
83928	1392	0	68	0.001	0.980831	9.93786	980.831	Up	1.44009e-23	6.63453e-23	Fetub	fetuin B	GO:0044421//extracellular region part	GO:0004866//endopeptidase inhibitor activity	GO:0010466//negative regulation of peptidase activity	gi|17865327|ref|NP_445800.1|/0/fetuin-B precursor [Rattus norvegicus]
XLOC_047494	242	0	12	0.001	0.995612	9.95944	995.612	Up	8.72614e-05	0.000177518	-	-	-	-	-	-
XLOC_059982	239	0	12	0.001	1.00811	9.97744	1008.11	Up	8.72614e-05	0.000177584	-	-	-	-	-	-
XLOC_006766	255	0	13	0.001	1.02359	9.99943	1023.59	Up	4.03108e-05	8.49197e-05	-	-	-	-	-	-
XLOC_069658	229	0	12	0.001	1.05213	10.0391	1052.13	Up	8.72614e-05	0.00017733	-	-	-	-	-	-
XLOC_042191	208	0	11	0.001	1.06183	10.0523	1061.83	Up	0.000188896	0.000370384	-	-	-	-	-	-
XLOC_040284	226	0	12	0.001	1.0661	10.0581	1066.1	Up	8.72614e-05	0.000177452	-	-	-	-	-	-
XLOC_047993	239	0	13	0.001	1.09212	10.0929	1092.12	Up	4.03108e-05	8.49291e-05	-	-	-	-	-	-
XLOC_099906	220	0	12	0.001	1.09517	10.0969	1095.17	Up	8.72614e-05	0.00017764	-	-	-	-	-	-
408234	512	0	28	0.001	1.09803	10.1007	1098.03	Up	3.7533e-10	1.15102e-09	Spink2	serine peptidase inhibitor, Kazal type 2 (acrosin-trypsin inhibitor)	-	GO:0004866//endopeptidase inhibitor activity	GO:0010466//negative regulation of peptidase activity	gi|148705984|gb|EDL37931.1|/1.69257e-36/serine peptidase inhibitor, Kazal type 2, isoform CRA_b [Mus musculus]
300247	1722	0	95	0.001	1.10768	10.1133	1107.68	Up	1.2664e-32	6.77719e-32	Krt75	keratin 75	GO:0005882//intermediate filament	-	-	gi|57012352|ref|NP_001008828.1|/0/keratin, type II cytoskeletal 75 [Rattus norvegicus]
XLOC_068430	237	0	14	0.001	1.18605	10.212	1186.05	Up	1.86218e-05	4.05201e-05	-	-	-	-	-	-
314467	1247	0	74	0.001	1.19149	10.2185	1191.49	Up	1.39954e-25	6.70551e-25	RGD1305627	hypothetical LOC314467	-	-	-	gi|197385832|ref|NP_001128032.1|/2.29565e-113/uncharacterized protein LOC314467 [Rattus norvegicus]
500598	1029	0	62	0.001	1.20976	10.2405	1209.76	Up	1.48181e-21	6.52571e-21	Tnfrsf18	tumor necrosis factor receptor superfamily, member 18	GO:0009986//cell surface;GO:0016021//integral to membrane	GO:0005035//death receptor activity;GO:0005488//binding	GO:0019221//cytokine-mediated signaling pathway;GO:0043066//negative regulation of apoptotic process	gi|149024860|gb|EDL81357.1|/2.03881e-177/similar to tumor necrosis factor receptor superfamily, member 18, isoform CRA_c [Rattus norvegicus]
XLOC_005718	246	0	15	0.001	1.22428	10.2577	1224.28	Up	8.60242e-06	1.94044e-05	-	-	-	-	-	-
XLOC_009641	278	0	17	0.001	1.2278	10.2619	1227.8	Up	1.83577e-06	4.38439e-06	-	-	-	-	-	-
XLOC_069602	243	0	15	0.001	1.23939	10.2754	1239.39	Up	8.60242e-06	1.93725e-05	-	-	-	-	-	-
XLOC_078188	209	0	13	0.001	1.24888	10.2864	1248.88	Up	4.03108e-05	8.49104e-05	-	-	-	-	-	-
XLOC_075043	255	0	16	0.001	1.25981	10.299	1259.81	Up	3.97392e-06	9.22717e-06	-	-	-	-	-	-
XLOC_096232	238	0	15	0.001	1.26543	10.3054	1265.43	Up	8.60242e-06	1.93827e-05	-	-	-	-	-	-
XLOC_072663	233	0	15	0.001	1.29259	10.336	1292.59	Up	8.60242e-06	1.93976e-05	-	-	-	-	-	-
XLOC_080007	232	0	15	0.001	1.29816	10.3423	1298.16	Up	8.60242e-06	1.93702e-05	-	-	-	-	-	-
XLOC_073493	231	0	15	0.001	1.30378	10.3485	1303.78	Up	8.60242e-06	1.93953e-05	-	-	-	-	-	-
XLOC_012443	230	0	15	0.001	1.30945	10.3547	1309.45	Up	8.60242e-06	1.94181e-05	-	-	-	-	-	-
25649	413	0	27	0.001	1.31262	10.3582	1312.62	Up	8.1248e-10	2.45163e-09	Apoa2	apolipoprotein A-II	GO:0034364//high-density lipoprotein particle;GO:0034385;GO:0044432//endoplasmic reticulum part	GO:0004857//enzyme inhibitor activity;GO:0005543//phospholipid binding;GO:0008047//enzyme activator activity;GO:0015248//sterol transporter activity;GO:0032934//sterol binding;GO:0042802//identical protein binding;GO:0046983//protein dimerization activity;GO:0070325//lipoprotein particle receptor binding;GO:0071813//lipoprotein particle binding	GO:0002374;GO:0006952//defense response;GO:0009746;GO:0009887//organ morphogenesis;GO:0009895;GO:0009896;GO:0010608//posttranscriptional regulation of gene expression;GO:0010872//regulation of cholesterol esterification;GO:0010901;GO:0015914//phospholipid transport;GO:0016125//sterol metabolic process;GO:0030299//intestinal cholesterol absorption;GO:0031960//response to corticosteroid stimulus;GO…	gi|6978517|ref|NP_037244.1|/5.21703e-50/apolipoprotein A-II preproprotein [Rattus norvegicus]
XLOC_088065	260	0	17	0.001	1.3128	10.3584	1312.8	Up	1.83577e-06	4.3822e-06	-	-	-	-	-	-
XLOC_072710	214	0	14	0.001	1.31353	10.3592	1313.53	Up	1.86218e-05	4.04719e-05	-	-	-	-	-	-
XLOC_073505	259	0	17	0.001	1.31787	10.364	1317.87	Up	1.83577e-06	4.39068e-06	-	-	-	-	-	-
XLOC_037652	236	0	16	0.001	1.36123	10.4107	1361.23	Up	3.97392e-06	9.23555e-06	-	-	-	-	-	-
XLOC_083027	248	0	17	0.001	1.37633	10.4266	1376.33	Up	1.83577e-06	4.39314e-06	-	-	-	-	-	-
XLOC_073915	204	0	14	0.001	1.37791	10.4283	1377.91	Up	1.86218e-05	4.055e-05	-	-	-	-	-	-
XLOC_049303	228	0	16	0.001	1.409	10.4605	1409	Up	3.97392e-06	9.22884e-06	-	-	-	-	-	-
XLOC_041910	241	0	17	0.001	1.4163	10.4679	1416.3	Up	1.83577e-06	4.3904e-06	-	-	-	-	-	-
XLOC_023501	211	0	15	0.001	1.42736	10.4791	1427.36	Up	8.60242e-06	1.94067e-05	-	-	-	-	-	-
XLOC_048954	253	0	18	0.001	1.42849	10.4803	1428.49	Up	8.48044e-07	2.09722e-06	-	-	-	-	-	-
XLOC_098410	238	0	17	0.001	1.43416	10.486	1434.16	Up	1.83577e-06	4.39534e-06	-	-	-	-	-	-
XLOC_048491	238	0	17	0.001	1.43416	10.486	1434.16	Up	1.83577e-06	4.39205e-06	-	-	-	-	-	-
XLOC_088492	221	0	16	0.001	1.45362	10.5054	1453.62	Up	3.97392e-06	9.2535e-06	-	-	-	-	-	-
XLOC_080121	243	0	18	0.001	1.48727	10.5385	1487.27	Up	8.48044e-07	2.0952e-06	-	-	-	-	-	-
XLOC_019427	228	0	17	0.001	1.49706	10.5479	1497.06	Up	1.83577e-06	4.39369e-06	-	-	-	-	-	-
XLOC_055919	268	0	20	0.001	1.49837	10.5492	1498.37	Up	1.80974e-07	4.7164e-07	-	-	-	-	-	-
XLOC_023305	201	0	15	0.001	1.49837	10.5492	1498.37	Up	8.60242e-06	1.93759e-05	-	-	-	-	-	-
XLOC_166916	241	0	18	0.001	1.49962	10.5504	1499.62	Up	8.48044e-07	2.09142e-06	-	-	-	-	-	-
25325	682	0	51	0.001	1.50145	10.5521	1501.45	Up	7.24768e-18	2.92662e-17	Il10	interleukin 10	GO:0044421//extracellular region part	GO:0005126//cytokine receptor binding	GO:0001773//myeloid dendritic cell activation;GO:0001783//B cell apoptotic process;GO:0001818//negative regulation of cytokine production;GO:0002237//response to molecule of bacterial origin;GO:0002374;GO:0002439//chronic inflammatory response to antigenic stimulus;GO:0010035//response to inorganic substance;GO:0010557//positive regulation of macromolecule biosynthetic process;GO:0030888//regulat…	gi|148747382|ref|NP_036986.2|/4.29173e-94/interleukin-10 precursor [Rattus norvegicus]
XLOC_009759	235	0	18	0.001	1.5379	10.5867	1537.9	Up	8.48044e-07	2.09506e-06	-	-	-	-	-	-
XLOC_084671	244	0	19	0.001	1.56347	10.6105	1563.47	Up	3.91758e-07	9.94606e-07	-	-	-	-	-	-
XLOC_040352	256	0	20	0.001	1.56861	10.6153	1568.61	Up	1.80974e-07	4.71448e-07	-	-	-	-	-	-
XLOC_047220	215	0	17	0.001	1.58758	10.6326	1587.58	Up	1.83577e-06	4.39891e-06	-	-	-	-	-	-
XLOC_076181	215	0	17	0.001	1.58758	10.6326	1587.58	Up	1.83577e-06	4.39451e-06	-	-	-	-	-	-
XLOC_080684	290	0	23	0.001	1.59241	10.637	1592.41	Up	1.78408e-08	4.98527e-08	-	-	-	-	-	-
XLOC_026621	239	0	19	0.001	1.59617	10.6404	1596.17	Up	3.91758e-07	9.94475e-07	-	-	-	-	-	-
XLOC_041907	226	0	18	0.001	1.59915	10.6431	1599.15	Up	8.48044e-07	2.09668e-06	-	-	-	-	-	-
XLOC_086261	224	0	18	0.001	1.61343	10.6559	1613.43	Up	8.48044e-07	2.09371e-06	-	-	-	-	-	-
XLOC_042203	246	0	20	0.001	1.63237	10.6728	1632.37	Up	1.80974e-07	4.71224e-07	-	-	-	-	-	-
XLOC_090205	343	0	28	0.001	1.63904	10.6786	1639.04	Up	3.7533e-10	1.1524e-09	-	-	-	-	-	-
XLOC_061469	242	0	20	0.001	1.65935	10.6964	1659.35	Up	1.80974e-07	4.71769e-07	-	-	-	-	-	-
XLOC_026737	215	0	18	0.001	1.68096	10.7151	1680.96	Up	8.48044e-07	2.09385e-06	-	-	-	-	-	-
XLOC_039966	214	0	18	0.001	1.68882	10.7218	1688.82	Up	8.48044e-07	2.09008e-06	-	-	-	-	-	-
XLOC_049073	261	0	22	0.001	1.69241	10.7249	1692.41	Up	3.86204e-08	1.05526e-07	-	-	-	-	-	-
XLOC_074260	237	0	20	0.001	1.69436	10.7265	1694.36	Up	1.80974e-07	4.71929e-07	-	-	-	-	-	-
XLOC_023988	235	0	20	0.001	1.70878	10.7388	1708.78	Up	1.80974e-07	4.72604e-07	-	-	-	-	-	-
XLOC_073518	246	0	21	0.001	1.71399	10.7431	1713.99	Up	8.3602e-08	2.2303e-07	-	-	-	-	-	-
XLOC_061744	233	0	20	0.001	1.72345	10.7511	1723.45	Up	1.80974e-07	4.71736e-07	-	-	-	-	-	-
XLOC_031560	232	0	20	0.001	1.73088	10.7573	1730.88	Up	1.80974e-07	4.72668e-07	-	-	-	-	-	-
XLOC_099386	220	0	19	0.001	1.73402	10.7599	1734.02	Up	3.91758e-07	9.95199e-07	-	-	-	-	-	-
XLOC_098017	254	0	22	0.001	1.73906	10.7641	1739.06	Up	3.86204e-08	1.05428e-07	-	-	-	-	-	-
XLOC_060772	215	0	19	0.001	1.77435	10.7931	1774.35	Up	3.91758e-07	9.94343e-07	-	-	-	-	-	-
XLOC_088044	202	0	18	0.001	1.78915	10.8051	1789.15	Up	8.48044e-07	2.09331e-06	-	-	-	-	-	-
XLOC_085656	314	0	28	0.001	1.79041	10.8061	1790.41	Up	3.7533e-10	1.1513e-09	-	-	-	-	-	-
XLOC_047666	224	0	20	0.001	1.79269	10.8079	1792.69	Up	1.80974e-07	4.71801e-07	-	-	-	-	-	-
XLOC_034978	233	0	21	0.001	1.80962	10.8215	1809.62	Up	8.3602e-08	2.22952e-07	-	-	-	-	-	-
XLOC_067945	309	0	28	0.001	1.81938	10.8292	1819.38	Up	3.7533e-10	1.15287e-09	-	-	-	-	-	-
XLOC_023995	209	0	19	0.001	1.82529	10.8339	1825.29	Up	3.91758e-07	9.96982e-07	-	-	-	-	-	-
XLOC_041801	209	0	19	0.001	1.82529	10.8339	1825.29	Up	3.91758e-07	9.96652e-07	-	-	-	-	-	-
XLOC_074159	263	0	24	0.001	1.83223	10.8394	1832.23	Up	8.24166e-09	2.35058e-08	-	-	-	-	-	-
XLOC_053883	383	0	35	0.001	1.83482	10.8414	1834.82	Up	1.68503e-12	5.7634e-12	-	-	-	-	-	-
XLOC_069237	261	0	24	0.001	1.84627	10.8504	1846.27	Up	8.24166e-09	2.34901e-08	-	-	-	-	-	-
XLOC_071289	225	0	21	0.001	1.87396	10.8719	1873.96	Up	8.3602e-08	2.22921e-07	-	-	-	-	-	-
XLOC_091991	213	0	20	0.001	1.88528	10.8806	1885.28	Up	1.80974e-07	4.71096e-07	-	-	-	-	-	-
XLOC_047834	212	0	20	0.001	1.89417	10.8873	1894.17	Up	1.80974e-07	4.71384e-07	-	-	-	-	-	-
XLOC_080935	200	0	19	0.001	1.90743	10.8974	1907.43	Up	3.91758e-07	9.95001e-07	-	-	-	-	-	-
XLOC_024242	284	0	28	0.001	1.97954	10.9509	1979.54	Up	3.7533e-10	1.15176e-09	-	-	-	-	-	-
XLOC_067971	233	0	23	0.001	1.98197	10.9527	1981.97	Up	1.78408e-08	4.97983e-08	-	-	-	-	-	-
XLOC_069652	253	0	25	0.001	1.98401	10.9542	1984.01	Up	3.80728e-09	1.10728e-08	-	-	-	-	-	-
XLOC_061391	252	0	25	0.001	1.99188	10.9599	1991.88	Up	3.80728e-09	1.10854e-08	-	-	-	-	-	-
XLOC_028586	221	0	22	0.001	1.99873	10.9649	1998.73	Up	3.86204e-08	1.05586e-07	-	-	-	-	-	-
XLOC_055997	238	0	24	0.001	2.02469	10.9835	2024.69	Up	8.24166e-09	2.35128e-08	-	-	-	-	-	-
XLOC_047275	207	0	21	0.001	2.03692	10.9922	2036.92	Up	8.3602e-08	2.23076e-07	-	-	-	-	-	-
XLOC_023286	284	0	29	0.001	2.05024	11.0016	2050.24	Up	1.73385e-10	5.41153e-10	-	-	-	-	-	-
XLOC_048500	253	0	26	0.001	2.06337	11.0108	2063.37	Up	1.75879e-09	5.20913e-09	-	-	-	-	-	-
XLOC_123840	301	0	31	0.001	2.06785	11.0139	2067.85	Up	3.70008e-11	1.19169e-10	-	-	-	-	-	-
XLOC_018751	261	0	27	0.001	2.07705	11.0203	2077.05	Up	8.1248e-10	2.44855e-09	-	-	-	-	-	-
XLOC_048923	270	0	28	0.001	2.08218	11.0239	2082.18	Up	3.7533e-10	1.15148e-09	-	-	-	-	-	-
XLOC_040308	200	0	21	0.001	2.10821	11.0418	2108.21	Up	8.3602e-08	2.23512e-07	-	-	-	-	-	-
XLOC_088584	206	0	22	0.001	2.14427	11.0663	2144.27	Up	3.86204e-08	1.05609e-07	-	-	-	-	-	-
XLOC_069568	208	0	23	0.001	2.22018	11.1165	2220.18	Up	1.78408e-08	4.98345e-08	-	-	-	-	-	-
29148	1448	0	163	0.001	2.26018	11.1422	2260.18	Up	1.97393e-55	1.40624e-54	Myog	myogenin	GO:0031981//nuclear lumen	GO:0000981//sequence-specific DNA binding RNA polymerase II transcription factor activity;GO:0003676//nucleic acid binding;GO:0030528//transcription regulator activity	GO:0006357//regulation of transcription from RNA polymerase II promoter;GO:0010226//response to lithium ion;GO:0014706//striated muscle tissue development;GO:0045597//positive regulation of cell differentiation;GO:0048513//organ development;GO:0048747//muscle fiber development;GO:0070848//response to growth factor stimulus	gi|148707672|gb|EDL39619.1|/2.70772e-124/myogenin, isoform CRA_a [Mus musculus]
XLOC_093234	230	0	26	0.001	2.26971	11.1483	2269.71	Up	1.75879e-09	5.21235e-09	-	-	-	-	-	-
171551	674	0	77	0.001	2.2938	11.1635	2293.8	Up	1.37969e-26	6.71786e-26	Cxcl3	chemokine (C-X-C motif) ligand 3	GO:0044421//extracellular region part	GO:0005125//cytokine activity	GO:0006952//defense response;GO:0030595//leukocyte chemotaxis	gi|149033777|gb|EDL88573.1|/1.95119e-59/gene model 1960, (NCBI), isoform CRA_d [Rattus norvegicus]
XLOC_075555	201	0	23	0.001	2.2975	11.1659	2297.5	Up	1.78408e-08	4.99e-08	-	-	-	-	-	-
XLOC_069620	302	0	35	0.001	2.32694	11.1842	2326.94	Up	1.68503e-12	5.76186e-12	-	-	-	-	-	-
XLOC_024999	521	0	61	0.001	2.3508	11.1989	2350.8	Up	3.2077e-21	1.40249e-20	-	-	-	-	-	-
XLOC_009479	229	0	27	0.001	2.3673	11.209	2367.3	Up	8.1248e-10	2.45086e-09	-	-	-	-	-	-
XLOC_048498	214	0	26	0.001	2.43941	11.2523	2439.41	Up	1.75879e-09	5.21718e-09	-	-	-	-	-	-
365183	1742	0	212	0.001	2.4435	11.2547	2443.5	Up	7.25606e-72	5.99704e-71	Fcar	Fc fragment of IgA, receptor for	GO:0031224//intrinsic to membrane	GO:0019865//immunoglobulin binding	GO:0002376//immune system process	gi|42558277|ref|NP_973721.1|/2.14512e-158/immunoglobulin alpha Fc receptor precursor [Rattus norvegicus]
XLOC_039733	258	0	32	0.001	2.49032	11.2821	2490.32	Up	1.70927e-11	5.59337e-11	-	-	-	-	-	-
XLOC_026085	322	0	40	0.001	2.49418	11.2844	2494.18	Up	3.54492e-14	1.29028e-13	-	-	-	-	-	-
XLOC_009225	228	0	32	0.001	2.81799	11.4605	2817.99	Up	1.70927e-11	5.59289e-11	-	-	-	-	-	-
XLOC_099167	232	0	34	0.001	2.94249	11.5228	2942.49	Up	3.64762e-12	1.2306e-11	-	-	-	-	-	-
291752	2928	0	539	0.001	3.69609	11.8518	3696.09	Up	1.53004e-181	2.47055e-180	Dsg3	desmoglein 3	GO:0005913//cell-cell adherens junction;GO:0016021//integral to membrane;GO:0044444//cytoplasmic part	GO:0046872//metal ion binding	GO:0006915//apoptotic process;GO:0016337//cell-cell adhesion	gi|300797411|ref|NP_001178008.1|/0/desmoglein-3 precursor [Rattus norvegicus]
XLOC_047191	302	0	60	0.001	3.98904	11.9618	3989.04	Up	6.94374e-21	3.01296e-20	-	-	-	-	-	-
25105	628	0	132	0.001	4.22026	12.0431	4220.26	Up	4.9289e-45	3.11193e-44	Nppb	natriuretic peptide B	GO:0043231//intracellular membrane-bounded organelle;GO:0044421//extracellular region part;GO:0044444//cytoplasmic part	GO:0051427	GO:0003018;GO:0006164//purine nucleotide biosynthetic process;GO:0006952//defense response;GO:0007167//enzyme linked receptor protein signaling pathway;GO:0008015//blood circulation;GO:0008285//negative regulation of cell proliferation;GO:0009725//response to hormone stimulus;GO:0010038//response to metal ion;GO:0016049//cell growth;GO:0048513//organ development	gi|204986|gb|AAA41456.1|/1.41906e-50/atrial natriuretic peptide [Rattus norvegicus]
688925	345	0	81	0.001	4.71401	12.2027	4714.01	Up	6.2832e-28	3.12198e-27	LOC688925	similar to Glutathione S-transferase alpha-4 (Glutathione S-transferase Yk) (GST Yk) (GST 8-8) (GST K) (GST A4-4)	-	GO:0016765//transferase activity, transferring alkyl or aryl (other than methyl) groups;GO:0042277//peptide binding;GO:0042802//identical protein binding	GO:0006790//sulfur compound metabolic process	gi|393393852|ref|NP_001257315.1|/2.19031e-48/uncharacterized protein LOC688925 [Rattus norvegicus]
114105	1101	0	306	0.001	5.58031	12.4461	5580.31	Up	2.153e-103	2.2884e-102	Cxcl2	chemokine (C-X-C motif) ligand 2	GO:0044421//extracellular region part	GO:0005125//cytokine activity	GO:0006952//defense response;GO:0030595//leukocyte chemotaxis	gi|16758460|ref|NP_446099.1|/1.76289e-42/C-X-C motif chemokine 2 precursor [Rattus norvegicus]
60665	393	0	122	0.001	6.23292	12.6057	6232.92	Up	1.11367e-41	6.75547e-41	Cxcl5	chemokine (C-X-C motif) ligand 5	GO:0044421//extracellular region part	GO:0005125//cytokine activity	GO:0006952//defense response;GO:0007154//cell communication;GO:0023052//signaling;GO:0032501//multicellular organismal process;GO:0042221//response to chemical stimulus	gi|11559996|ref|NP_071550.1|/1.76645e-50/C-X-C motif chemokine 5 precursor [Rattus norvegicus]
24931	1261	0	453	0.001	7.21286	12.8164	7212.86	Up	1.06944e-152	1.51503e-151	Cd8b	CD8b molecule	GO:0005768//endosome;GO:0009986//cell surface;GO:0031224//intrinsic to membrane	GO:0005488//binding	GO:0050688//regulation of defense response to virus	gi|13928728|ref|NP_113727.1|/5.60044e-91/T-cell surface glycoprotein CD8 beta chain precursor [Rattus norvegicus]
84017	802	0	315	0.001	7.88607	12.9451	7886.07	Up	2.06272e-106	2.24152e-105	Hmga2	high mobility group AT-hook 2	GO:0043231//intracellular membrane-bounded organelle;GO:0044427//chromosomal part	GO:0005515//protein binding;GO:0043565//sequence-specific DNA binding	GO:0000087//M phase of mitotic cell cycle;GO:0006357//regulation of transcription from RNA polymerase II promoter;GO:0010741//negative regulation of intracellular protein kinase cascade;GO:0032501//multicellular organismal process;GO:0043388//positive regulation of DNA binding;GO:0051276//chromosome organization	gi|14091756|ref|NP_114459.1|/8.38419e-32/high mobility group protein HMGI-C [Rattus norvegicus]
XLOC_009778	390	0	188	0.001	9.67871	13.2406	9678.71	Up	8.13422e-64	6.27013e-63	-	-	-	-	-	-
287562	540	0	767	0.001	28.5185	14.7996	28518.5	Up	0.00000000000000000000000000000000000000000000000000000000000000000000000000000000000000000000000000000000000000000000000000000000000000000000000000000000000000000000000000000000000000000000000000000000000000000000000000000000000000000000000000000000000000000516852	0.000000000000000000000000000000000000000000000000000000000000000000000000000000000000000000000000000000000000000000000000000000000000000000000000000000000000000000000000000000000000000000000000000000000000000000000000000000000000000000000000000000000000000111165212271453	Ccl12	chemokine (C-C motif) ligand 12	GO:0044297//cell body;GO:0044421//extracellular region part;GO:0044424//intracellular part	GO:0005125//cytokine activity;GO:0005539//glycosaminoglycan binding;GO:0016301//kinase activity;GO:0048020//CCR chemokine receptor binding;GO:0060089	GO:0001101//response to acid;GO:0001935//endothelial cell proliferation;GO:0006464//cellular protein modification process;GO:0006875//cellular metal ion homeostasis;GO:0006909//phagocytosis;GO:0007169//transmembrane receptor protein tyrosine kinase signaling pathway;GO:0007178//transmembrane receptor protein serine/threonine kinase signaling pathway;GO:0007186//G-protein coupled receptor signalin…	gi|157786668|ref|NP_001099292.1|/1.15928e-43/chemokine (C-C motif) ligand 12 precursor [Rattus norvegicus]

## Sheet: gene
1d							4d							7d							14d
GeneID	Symbol	log2.Ratio(SN1dB/SN0dA)	Foldchange	P-value	FDR		GeneID	Symbol	log2.Ratio(SN4dB/SN0dA)	Foldchange	P-value	FDR		GeneID	Symbol	log2.Ratio(SN7dB/SN0dA)	Foldchange	P-value	FDR		GeneID	Symbol	log2.Ratio(SN14dB/SN0dA)	Foldchange	P-value	FDR
245921	Acvr1c	-4.41665	0.0468227	4.8071e-43	2.9595e-42		81632	Abat	-3.96455	0.0640547	0	0		25365	Actg2	-3.54878	0.0854498	0	0		25365	Actg2	-4.12214	0.0574266	0	0
24172	Adh1	-5.38489	0.0239325	2.4488e-103	2.60136e-102		302668	Ace2	-4.11202	0.0578307	1.20366e-106	1.22073e-105		24172	Adh1	-4.99931	0.0312649	2.97478e-101	4.34769e-100		24186	Alb	-6.90058	0.00836986	5.30322e-05	0.000146662
25645	Adrb3	-4.23946	0.0529416	3.74002e-10	1.14906e-09		245921	Acvr1c	-4.7566	0.0369931	3.55858e-48	2.19348e-47		81638	Agtr1b	-3.71638	0.0760779	8.33586e-07	1.85463e-06		29651	Aldh1a7	-4.64162	0.040062	3.90228e-13	1.87614e-12
494244	Bin2a	-4.53491	0.0431376	1.11263e-12	3.82985e-12		24172	Adh1	-6.11715	0.0144063	1.10127e-116	1.18734e-115		316424	Aox4	-3.58208	0.0835002	2.71482e-16	1.0597e-15		266604	Alox15b	-7.45585	0.00569593	3.88012e-07	1.31524e-06
113902	Ces1d	-3.35879	0.0974773	0	0		246253	Adipoq	-4.4245	0.0465687	0	0		494244	Bin2a	-3.56438	0.084531	4.37598e-11	1.32951e-10		316424	Aox4	-3.38446	0.095758	3.74256e-17	2.09334e-16
500292	Cidec	-4.42221	0.0466424	0	0		24175	Adra2c	-3.33332	0.0992133	1.31732e-20	5.28924e-20		311184	C1qtnf4	-3.99601	0.0626729	3.82124e-88	4.97364e-87		54225	Apob	-3.83427	0.0701086	3.58902e-07	1.21979e-06
502083	Cldn24	-4.48046	0.0447967	9.9049e-18	3.98409e-17		25645	Adrb3	-8.43938	0.00288067	1.74056e-13	5.63494e-13		24235	C4bpa	-6.68843	0.00969578	0.000159043	0.000284689		54323	Arc	-3.37646	0.0962909	2.29958e-233	8.34797e-232
364634	Csmd1	-3.36388	0.0971338	1.53307e-223	2.91193e-222		298961	Agr2	-4.92733	0.0328644	9.03752e-09	2.34131e-08		298006	Ccl21	-3.6161	0.081554	0	0		364948	Asphd2	-4.37269	0.0482715	1.42758e-15	7.54959e-15
24300	Cyp2b1	-4.49427	0.0443701	1.60971e-23	7.4071e-23		24179	Agt	-5.21438	0.026935	0	0		113902	Ces1d	-3.69991	0.0769511	0	0		29462	Avpr1b	-7.20775	0.00676474	0.000107063	0.000284103
171518	Cyp2c22	-7.4993	0.00552696	1.5367e-05	3.37693e-05		81638	Agtr1b	-3.83422	0.0701107	2.69668e-07	6.34416e-07		307660	Ces5a	-3.80949	0.0713231	2.65716e-07	6.16796e-07		494244	Bin2a	-4.7818	0.0363526	1.39579e-14	7.10601e-14
498392	Cytl1	-4.64666	0.0399225	0	0		362107	Aif1l	-3.33624	0.0990126	0	0		500292	Cidec	-3.8212	0.0707463	0	0		311184	C1qtnf4	-3.44085	0.0920877	1.36837e-86	2.25915e-85
296499	Dlx2	-4.1446	0.0565395	5.26274e-22	2.34131e-21		29651	Aldh1a7	-5.54204	0.0214625	1.56267e-13	5.07084e-13		171394	Clstn2	-3.76368	0.0736238	4.71026e-07	1.0727e-06		24235	C4bpa	-6.68843	0.00969578	5.30322e-05	0.000146727
25312	Dmp1	-3.42003	0.0934263	9.36542e-34	5.09728e-33		25375	Aldh3a1	-3.4464	0.0917337	2.6143e-61	1.85637e-60		353303	Col23a1	-3.4218	0.0933115	0	0		307100	Calml3	-4.72735	0.0377508	7.13472e-91	1.22348e-89
94199	Dpep1	-3.69563	0.0771799	1.21671e-62	9.24685e-62		316424	Aox4	-5.28488	0.0256503	1.41672e-21	5.7992e-21		305104	Col9a1	-3.50029	0.0883707	0	0		298006	Ccl21	-4.15805	0.0560148	0	0
29272	Dpp6	-3.55984	0.0847972	6.54748e-85	6.04161e-84		29171	Aqp7	-3.75388	0.0741259	6.7184e-47	4.06324e-46		297357	Ctnna2	-3.4242	0.0931566	8.75872e-79	1.04864e-77		288375	Cd209a	-4.72735	0.0377508	1.69228e-07	5.90671e-07
317470	Egfl6	-3.8604	0.0688501	3.90588e-40	2.32877e-39		54323	Arc	-3.3388	0.0988371	7.8904e-221	1.40429e-219		24296	Cyp1a1	-4.26892	0.0518713	2.49194e-10	7.22392e-10		117054	Cd52	-5.67077	0.0196304	1.47262e-14	7.49306e-14
246245	Fmo2	-4.9879	0.0315133	0	0		100361323	Astn2	-3.86593	0.0685866	3.28278e-20	1.30776e-19		24300	Cyp2b1	-4.93877	0.0326048	4.73392e-25	2.47464e-24		291955	Ces4a	-7.1444	0.00706839	7.8333e-07	2.59065e-06
84493	Fmo3	-4.26773	0.0519142	0	0		24212	Atp1a2	-3.36621	0.0969773	0	0		171518	Cyp2c22	-7.4993	0.00552696	1.28325e-05	2.55512e-05		307660	Ces5a	-4.02691	0.061345	2.74356e-08	1.01932e-07
498034	Fn3k	-3.5643	0.0845357	1.37103e-23	6.31941e-23		24218	Atp7b	-3.58554	0.0832999	2.04426e-40	1.14553e-39		25699	Dbh	-4.25243	0.0524675	2.49308e-19	1.09682e-18		24258	Chga	-4.45318	0.0456521	2.0727e-11	9.21788e-11
252833	Gdf7	-7.46386	0.0056644	2.85608e-05	6.09741e-05		29462	Avpr1b	-7.20775	0.00676474	0.000172907	0.000320866		685325	Ddo	-3.39445	0.0950974	2.45772e-05	4.75781e-05		688698	Ckmt2	-7.72365	0.00473095	3.19258e-06	1.00279e-05
117130	Grifin	-3.32434	0.0998327	3.93704e-13	1.37732e-12		366064	B3galt1	-3.54204	0.0858499	1.19579e-10	3.42802e-10		94199	Dpep1	-3.7251	0.0756196	6.56228e-64	6.65543e-63		353303	Col23a1	-4.18513	0.0549729	0	0
25623	Gys2	-3.66755	0.0786969	1.59436e-28	8.00812e-28		494244	Bin2a	-3.68222	0.0779008	6.04358e-12	1.84133e-11		59323	Erbb4	-3.68223	0.0779002	0	0		305104	Col9a1	-4.50012	0.0441905	0	0
64345	Hif3a	-4.62262	0.0405933	1.1025e-81	9.91318e-81		406160	Btnl8	-3.62777	0.080897	3.03176e-06	6.59565e-06		25149	Esr2	-3.48191	0.0895034	9.37722e-38	6.4888e-37		24269	Cpa1	-6.98502	0.00789405	0.000216142	0.000551588
117271	Hrk	-3.60784	0.0820221	1.28016e-65	1.00272e-64		361638	Bucs1	-6.62009	0.0101661	0.00033732	0.000606892		246274	Faim2	-3.39101	0.0953244	2.61994e-74	2.99407e-73		25421	Crybb1	-3.40037	0.0947081	1.98365e-23	1.33725e-22
64358	Kcna6	-4.14051	0.0567001	2.61412e-100	2.71825e-99		311184	C1qtnf4	-4.89146	0.0336917	9.30854e-106	9.39246e-105		685169	Fam163b	-5.01894	0.0308424	4.18278e-18	1.75922e-17		56825	Cym	-3.48634	0.0892291	1.43412e-16	7.86213e-16
314771	Kera	-4.50888	0.0439229	2.12964e-164	3.20147e-163		24235	C4bpa	-6.68843	0.00969578	8.86304e-05	0.000168787		116499	Fgf4	-3.43398	0.0925272	5.27762e-47	4.29696e-46		24296	Cyp1a1	-8.1802	0.00344758	3.72872e-14	1.86817e-13
85497	Klf15	-3.5803	0.0836029	0	0		310218	Ca1	-7.43071	0.00579606	0.00033732	0.000606747		246245	Fmo2	-4.94141	0.0325452	0	0		24300	Cyp2b1	-9.89204	0.00105245	9.13068e-33	7.52725e-32
25608	Lep	-4.54084	0.0429608	2.53734e-105	2.73097e-104		307100	Calml3	-5.62777	0.0202243	2.87024e-94	2.69173e-93		84493	Fmo3	-3.58997	0.0830444	0	0		171518	Cyp2c22	-4.19684	0.0545289	3.3805e-05	9.5611e-05
293710	Lgals12	-4.5938	0.0414121	1.24928e-49	8.32179e-49		192349	Caly	-7.73763	0.00468534	0.000172907	0.000320897		302656	Frmpd4	-6.33555	0.0123825	2.94106e-07	6.802e-07		314438	Degs2	-3.69099	0.0774285	1.42575e-90	2.43482e-89
100365773	LOC100365773	-3.42388	0.0931772	1.76353e-05	3.85266e-05		54232	Car3	-4.11845	0.0575736	0	0		79217	Gja3	-3.80949	0.0713231	2.65716e-07	6.16834e-07		293897	Dkk1	-6.90909	0.00832066	1.30119e-05	3.84301e-05
291863	LOC291863	-4.3132	0.0503033	1.75811e-63	1.34843e-62		140473	Ccbp2	-3.70262	0.0768067	1.08352e-36	5.77067e-36		64345	Hif3a	-5.76756	0.0183566	5.1841e-92	7.00962e-91		94199	Dpep1	-3.40195	0.0946043	1.61074e-65	2.16583e-64
688613	LOC688613	-5.08048	0.0295545	1.01887e-197	1.76162e-196		117054	Cd52	-4.57119	0.0420664	1.07622e-12	3.37975e-12		368128	Hpse2	-7.08387	0.00737128	0.000159043	0.000284675		499879	Duoxa2	-3.48634	0.0892291	1.59332e-05	4.66729e-05
282839	Mc2r	-3.50112	0.0883196	1.20257e-38	7.03547e-38		171485	Cd99l2	-3.34736	0.0982526	0	0		117271	Hrk	-3.37427	0.0964368	6.33174e-63	6.34529e-62		680317	Endou	-3.48634	0.0892291	3.60624e-36	3.17387e-35
366792	Mettl7b	-3.32826	0.0995617	1.27193e-125	1.56589e-124		81718	Cdo1	-3.59576	0.0827122	0	0		25470	Kcna5	-3.44059	0.092104	3.01634e-219	8.37796e-218		295619	Ermn	-3.77734	0.0729303	1.6076e-69	2.26463e-68
292671	Mill1	-6.24273	0.0132054	6.52066e-110	7.26921e-109		113902	Ces1d	-5.46545	0.0226326	0	0		29553	Kcnk3	-3.40076	0.0946821	2.18146e-41	1.60681e-40		25149	Esr2	-3.61187	0.0817933	6.41506e-43	6.36143e-42
300340	Mmp27	-4.37994	0.0480295	8.75602e-42	5.31641e-41		498940	Ces2h	-6.6464	0.00998237	0.00033732	0.00060695		369017	Krt5	-8.43778	0.00288387	3.54068e-12	1.14154e-11		246274	Faim2	-3.52826	0.0866736	6.87284e-85	1.12078e-83
25037	Mobp	-3.51421	0.0875219	4.97304e-32	2.6385e-31		288289	Chodl	-4.80809	0.0356961	5.1859e-92	4.78227e-91		81512	Lect1	-3.46037	0.0908502	0	0		685169	Fam163b	-4.23636	0.0530551	2.69224e-18	1.56119e-17
29557	Myh7	-4.81482	0.0355299	2.61642e-232	5.13496e-231		500292	Cidec	-5.6261	0.0202476	0	0		25608	Lep	-3.45482	0.0912	1.1245e-87	1.45613e-86		313019	Fam46b	-5.23636	0.0265276	1.01408e-39	9.49718e-39
291926	Mylk3	-3.40451	0.0944363	1.35862e-07	3.57278e-07		298487	Cldn19	-3.73016	0.0753547	0	0		291863	LOC291863	-4.23575	0.0530776	1.22115e-63	1.23551e-62		116499	Fgf4	-3.79579	0.0720034	2.97446e-56	3.55999e-55
303743	Notum	-8.28776	0.0031999	1.18072e-10	3.71843e-10		294279	Col11a2	-3.33861	0.0988507	2.90886e-209	4.89662e-208		688613	LOC688613	-4.86894	0.0342219	2.90846e-196	7.36157e-195		246245	Fmo2	-4.60503	0.0410911	0	0
366274	Ntsr1	-4.53936	0.0430048	1.32722e-70	1.08523e-69		353303	Col23a1	-4.41607	0.0468415	0	0		29557	Myh7	-4.35243	0.0489539	5.95896e-222	1.67349e-220		64345	Hif3a	-7.56994	0.00526284	2.82068e-110	5.61813e-109
192223	Opn4	-7.25446	0.00654921	4.44862e-06	1.02889e-05		25412	Col2a1	-4.62455	0.0405388	0	0		116690	Nfasc	-3.74707	0.0744766	0	0		368128	Hpse2	-7.08387	0.00737128	5.30322e-05	0.000146651
29335	Oprk1	-4.36499	0.0485298	4.67848e-06	1.07789e-05		362584	Col9a2	-4.45748	0.0455161	7.29638e-200	1.18937e-198		366274	Ntsr1	-4.56882	0.0421355	6.86256e-72	7.61323e-71		117271	Hrk	-4.10627	0.0580617	4.19618e-81	6.6085e-80
25342	Oxtr	-3.68691	0.0776476	1.62372e-09	4.82512e-09		24273	Cryaa	-4.54204	0.0429249	2.02196e-12	6.28516e-12		25342	Oxtr	-5.30134	0.0253593	1.20517e-11	3.77928e-11		79246	Htr3a	-3.48634	0.0892291	1.59332e-05	4.66766e-05
317204	Pcdh11x	-4.36499	0.0485298	4.67848e-06	1.07796e-05		25420	Cryab	-3.72259	0.075751	0	0		25041	P2rx6	-3.50993	0.0877822	5.66998e-76	6.61312e-75		307479	Jakmip2	-3.76838	0.0733847	6.448e-24	4.39134e-23
306081	Pcdh20	-3.54426	0.0857182	0	0		25421	Crybb1	-4.17526	0.0553506	4.57848e-26	2.05243e-25		362282	Pck1	-3.50147	0.0882986	0	0		64358	Kcna6	-3.72443	0.0756547	4.05714e-104	7.74935e-103
362282	Pck1	-5.21743	0.026878	0	0		365345	Cyb5r2	-3.91794	0.0661579	0	0		116680	Ptpru	-3.64114	0.0801509	0	0		450231	Krt42	-3.88489	0.067691	1.89232e-07	6.58088e-07
290646	Pde4c	-3.92298	0.0659272	1.78087e-93	1.76791e-92		24300	Cyp2b1	-9.89204	0.00105245	3.44088e-31	1.69103e-30		501002	RGD1562084	-8.09127	0.00366678	4.38824e-11	1.33302e-10		406227	Krt72	-7.18202	0.00688649	5.30322e-05	0.000146716
25512	Phex	-4.92298	0.0329636	6.9288e-25	3.27474e-24		171518	Cyp2c22	-7.4993	0.00552696	6.11876e-06	1.29898e-05		246074	Scd1	-3.81301	0.0711493	0	0		315962	Ky	-5.98167	0.0158248	7.8333e-07	2.59019e-06
25629	Plin1	-3.35114	0.0979953	1.01085e-194	1.72519e-193		498392	Cytl1	-4.91645	0.0331133	0	0		310207	Sema5a	-3.32808	0.0995743	0	0		81512	Lect1	-3.73147	0.0752864	0	0
303382	Rasl10b	-3.90472	0.0667671	1.35085e-31	7.11492e-31		25699	Dbh	-3.78531	0.0725284	6.76734e-19	2.6035e-18		314251	Sptb	-3.53329	0.0863722	0	0		85327	Lin7a	-3.79579	0.0720034	2.97446e-56	3.56113e-55
498997	Rspo3	-3.90931	0.0665551	9.13764e-15	3.37949e-14		291130	Dcdc2	-4.32981	0.0497274	0	0		364901	St8sia5	-3.5591	0.0848408	2.53228e-174	5.7704e-173		291863	LOC291863	-3.56009	0.0847825	6.95518e-62	8.88993e-61
246074	Scd1	-3.40752	0.0942399	0	0		64157	Ddah1	-3.48315	0.089427	0	0		60393	Sult1d1	-4.26892	0.0518713	2.49194e-10	7.22337e-10		688613	LOC688613	-3.41176	0.0939633	7.21894e-169	2.03386e-167
316559	Slc19a3	-3.93383	0.0654334	7.80022e-36	4.38672e-35		140942	Ddit4	-3.55169	0.0852776	0	0		29213	Tubb4a	-3.39258	0.0952204	0	0		29216	Lrp2	-3.82675	0.0704747	0	0
300051	Slc39a4	-3.78002	0.0727946	3.56018e-07	9.08198e-07		25113	Ddn	-4.78166	0.0363562	0	0		291312	Ucma	-4.31362	0.0502888	3.9055e-63	3.9263e-62		282839	Mc2r	-3.42608	0.0930351	1.90246e-42	1.87012e-41
79212	Slc6a1	-3.38241	0.0958942	1.38378e-200	2.42424e-199		314438	Degs2	-3.92399	0.0658813	1.04122e-90	9.51084e-90		353227	Zbtb16	-4.73323	0.0375972	0	0		25037	Mobp	-3.46154	0.0907764	2.28926e-35	1.98801e-34
114518	Slc7a10	-4.03484	0.0610088	8.7236e-43	5.35352e-42		309430	Dmrt2	-3.43588	0.0924054	6.53616e-46	3.91774e-45		313210	Abca1	3.69053	12.911	0	0		309133	Mrgprg	-8.00893	0.00388214	0.000107063	0.000284083
24783	Slc9a2	-3.86639	0.0685648	0.000266048	0.000512285		293976	Dmrt3	-3.38676	0.0956056	3.28556e-05	6.52152e-05		287112	Abca17	3.33841	10.1149	2.78266e-41	2.04567e-40		29557	Myh7	-5.73978	0.0187134	0	0
306147	Slitrk1	-3.8265	0.070487	3.64206e-67	2.89951e-66		29272	Dpp6	-4.62468	0.0405351	1.94153e-109	2.00201e-108		24891	Abcb4	3.78469	13.7818	0	0		309095	Nkx6-2	-7.35113	0.00612478	0.000216142	0.000551475
360268	ste2	-8.85503	0.00215959	4.07858e-10	1.24908e-09		362238	Dusp15	-4.05646	0.0601015	0	0		25303	Abcc2	5.32195	40.0006	0.00046118	0.000785986		291129	Nrsn1	-3.88489	0.067691	1.89232e-07	6.58026e-07
305431	Stk32b	-4.71076	0.0381874	1.82615e-14	6.70219e-14		317470	Egfl6	-3.59267	0.0828895	1.12957e-40	6.35621e-40		58968	Acan	5.31094	39.6964	8.28276e-139	1.55804e-137		366274	Ntsr1	-4.12328	0.0573812	1.36569e-74	2.01851e-73
83783	Sult1a1	-3.74158	0.0747603	0	0		25043	Eln	-3.60866	0.0819756	0	0		56780	Acpp	3.66529	12.6871	2.47458e-43	1.89214e-42		64636	Ntsr2	-4.18341	0.0550385	1.04281e-25	7.40666e-25
60393	Sult1d1	-3.65449	0.0794123	2.83774e-09	8.33585e-09		171402	Elovl6	-4.07008	0.0595366	0	0		298017	Actl7a	3.83437	14.2646	8.0758e-13	2.69366e-12		29354	Pla2g5	-3.39924	0.094782	0	0
25357	Thrsp	-5.01504	0.0309258	0	0		361895	Elovl7	-3.71654	0.0760695	0	0		687031	Ajap1	3.49717	11.2916	1.7574e-41	1.29723e-40		362881	RGD1306474	-7.5758	0.00524152	5.30322e-05	0.000146705
314472	Tmem179	-3.90766	0.0666313	1.60975e-85	1.49256e-84		685462	Emid1	-3.50799	0.0879	0	0		300889	Ankrd34c	6.44718	87.2561	0.000215386	0.000380906		365871	RGD1566380	-3.52065	0.0871323	1.36437e-77	2.07418e-76
680858	Tmem40	-8.52351	0.0027175	0.000340796	0.000650014		680317	Endou	-3.92733	0.0657288	6.47544e-38	3.50231e-37		498622	Anxa10	7.19564	146.589	0.00046118	0.000785951		293049	Rlbp1	-3.70207	0.0768362	1.51481e-83	2.43508e-82
64104	Tnmd	-9.11593	0.00180232	2.86456e-12	9.7069e-12		289440	Ephx4	-3.46716	0.0904232	1.18714e-101	1.1699e-100		25649	Apoa2	9.03331	523.959	0.000215386	0.000381244		315564	Robo3	-3.61854	0.0814164	1.25035e-45	1.28932e-44
25571	Ttpa	-4.17234	0.0554626	1.18589e-09	3.54656e-09		314772	Epyc	-4.7184	0.0379857	0	0		25292	Apoc1	5.9609	62.2888	1.97344e-195	4.98167e-194		24648	Serpina1	-7.01177	0.00774903	0.000216142	0.00055155
361560	Vstm2b	-3.66267	0.0789637	4.41926e-12	1.48492e-11		59323	Erbb4	-3.57768	0.083755	0	0		680551	Apoc4	8.9454	492.985	0	0		24773	Sftpa1	-4.55047	0.0426748	1.24828e-06	4.05384e-06
353227	Zbtb16	-3.33529	0.0990778	0	0		295619	Ermn	-4.01479	0.0618624	1.69433e-69	1.29955e-68		25728	Apoe	3.88418	14.7657	0	0		497926	Shisa6	-7.26785	0.00648872	5.30322e-05	0.000146683
287112	Abca17	3.69128	12.9177	1.53701e-56	1.10629e-55		25149	Esr2	-4.59976	0.0412416	1.94458e-48	1.20158e-47		362464	Arntl2	4.44601	21.7963	3.15186e-50	2.69882e-49		316559	Slc19a3	-3.41518	0.0937407	6.14256e-36	5.3794e-35
24891	Abcb4	3.42272	10.7236	0	0		303687	Evpl	-3.70343	0.0767636	1.00975e-55	6.76633e-55		363153	Arpp21	3.61678	12.2676	9.60984e-11	2.85809e-10		29482	Slc1a2	-6.75854	0.00923585	5.30322e-05	0.000146672
25303	Abcc2	5.48892	44.9085	0.000188896	0.000369892		307855	Fa2h	-4.58279	0.0417295	0	0		293152	Art2b	8.18706	291.441	1.04391e-06	2.30501e-06		170925	Slco6b1	-6.6471	0.00997754	2.62688e-05	7.52448e-05
287443	Acap1	3.47204	11.0966	1.54123e-113	1.76064e-112		246274	Faim2	-3.73125	0.0752979	6.58386e-85	5.75931e-84		317268	Arx	6.1035	68.7602	0.00046118	0.000786729		304280	Tmem130	-3.73197	0.0752603	8.78336e-67	1.20097e-65
296138	Acoxl	6.15752	71.3833	0.000188896	0.000369666		685169	Fam163b	-5.13678	0.0284233	2.44272e-19	9.51828e-19		24213	Atp1a3	3.37155	10.3499	1.19646e-215	3.27523e-214		25570	Trhr	-3.32703	0.0996467	9.7475e-39	8.9932e-38
56780	Acpp	3.9654	15.6209	6.24794e-56	4.46769e-55		313019	Fam46b	-4.81486	0.0355291	2.19576e-36	1.16383e-35		297932	Atp6v0d2	11.4336	2765.95	1.37611e-62	1.37398e-61		155812	Trim9	-4.41923	0.046739	4.00644e-11	1.75847e-10
29437	Acta1	4.71473	26.2587	0	0		293493	Fam57b	-3.68222	0.0779008	2.4965e-17	9.19794e-17		290638	B3gnt3	6.8875	118.398	4.69804e-05	8.8553e-05		24877	Vsnl1	-4.093	0.0585982	0	0
291245	Actn2	3.40901	10.6222	1.61073e-49	1.07128e-48		116499	Fgf4	-5.35918	0.0243628	4.43124e-66	3.28811e-65		170929	Bcl2a1	4.32032	19.9777	0	0		303586	Wnt9b	-4.05666	0.0600931	3.54858e-12	1.63638e-11
171009	Actn3	4.88897	29.6296	0	0		25256	Fmo1	-3.60954	0.0819259	0	0		81509	Bdkrb1	7.71368	209.918	2.19414e-05	4.27944e-05		353227	Zbtb16	-3.8153	0.0710363	0	0
399679	aicda	3.92042	15.1413	0.000343958	0.000655719		246245	Fmo2	-5.93526	0.0163421	0	0		500245	Bmp10	8.7127	419.551	1.10358e-09	3.06994e-09		500553	Zbtb8b	-3.48634	0.0892291	1.59332e-05	4.66803e-05
29427	Aif1	3.60071	12.1317	0	0		84493	Fmo3	-5.59234	0.0207271	0	0		64022	Btc	3.91298	15.0634	4.53318e-63	4.5525e-62		246323	Aard	3.34813	10.1833	8.40168e-17	4.63942e-16
286921	Akr1b8	3.37068	10.3437	0	0		64507	Fmod	-3.53443	0.0863038	0	0		294806	C1qtnf3	3.86585	14.5793	0	0		58968	Acan	3.63334	12.4092	1.03443e-36	9.19755e-36
303252	Alox12e	4.6237	24.6531	4.24854e-35	2.35955e-34		498034	Fn3k	-3.88153	0.0678491	7.03522e-27	3.19834e-26		140726	Cacng5	8.65785	403.9	2.23518e-06	4.79259e-06		56780	Acpp	3.76827	13.6258	7.10756e-50	7.77241e-49
25376	Ambn	6.85115	115.452	0.000188896	0.000369628		311039	Galnt13	-3.87288	0.0682569	9.34968e-87	8.2945e-86		171519	Calcb	9.60091	776.538	1.12422e-10	3.33157e-10		300889	Ankrd34c	8.41419	341.132	1.42597e-15	7.54211e-15
25028	Ampd1	5.90414	59.8857	4.64018e-186	7.60454e-185		252833	Gdf7	-7.46386	0.0056644	1.1937e-05	2.46771e-05		171358	Camk1g	7.5786	191.154	2.31958e-08	5.8605e-08		498622	Anxa10	7.90421	239.555	2.29648e-06	7.30379e-06
497039	Amy2a3	6.99505	127.562	0.000408906	0.000771899		29584	Gjb1	-3.36386	0.0971351	0	0		298392	Ccin	7.52766	184.524	1.04391e-06	2.30474e-06		25080	Apoa4	9.98113	1010.69	5.74332e-26	4.098e-25
309374	Ankrd2	4.30744	19.8001	1.38045e-18	5.67951e-18		60666	Gpd1	-3.3311	0.0993662	0	0		287562	Ccl12	11.63	3169.42	1.59863e-29	9.3659e-29		25292	Apoc1	5.14968	35.4983	3.28476e-110	6.53548e-109
316330	Ankrd23	4.12446	17.4416	1.30003e-148	1.80699e-147		302619	Gpr143	-7.00369	0.00779254	0.00033732	0.000606863		117518	Ccl17	10.7682	1744	5.05948e-09	1.34427e-08		680551	Apoc4	8.84268	459.106	0	0
498757	Aoah	3.35491	10.2312	0	0		117130	Grifin	-5.05661	0.0300475	3.1828e-18	1.2027e-17		25542	Ccl3	3.49382	11.2654	2.93418e-83	3.66324e-82		25728	Apoe	3.85203	14.4403	0	0
25649	Apoa2	10.3582	1312.62	8.1248e-10	2.45163e-09		81869	Gstm7	-3.78608	0.0724899	3.10026e-191	4.89661e-190		360579	Ccl9	9.14689	566.876	0	0		293152	Art2b	8.04764	264.595	2.29648e-06	7.30816e-06
25383	Apobec1	4.05182	16.5851	0	0		25623	Gys2	-3.55182	0.0852698	9.30058e-30	4.45892e-29		301088	Ccr1l1	7.7841	220.418	0.000100593	0.000183605		24213	Atp1a3	4.06791	16.7712	0	0
25292	Apoc1	4.23493	18.8295	4.58428e-50	3.07186e-49		64057	Hapln2	-4.04533	0.0605669	6.79162e-42	3.88509e-41		171054	Ccr4	7.50499	181.646	0.00046118	0.000785881		25650	Atp1b1	3.41783	10.6873	0	0
25293	Aqp4	5.32007	39.9486	0.000408906	0.000772774		84390	Hcn1	-3.33133	0.0993505	3.27956e-158	4.4669e-157		497761	Cd2	3.79784	13.908	6.32752e-46	5.06482e-45		297932	Atp6v0d2	14.0465	16920.1	0	0
65054	Aqp9	5.71183	52.4121	7.59554e-28	3.76917e-27		64345	Hif3a	-8.47036	0.00281947	1.04285e-106	1.05793e-105		501736	Cd300a	4.4344	21.6215	0	0		170929	Bcl2a1	4.56413	23.6559	0	0
29183	Areg	7.82135	226.184	4.03108e-05	8.48452e-05		29637	Hmgcs1	-4.06472	0.059758	0	0		287818	Cd300lf	4.14621	17.7065	1.50297e-118	2.50546e-117		500348	Bcl2l14	3.3516	10.2078	5.46706e-11	2.38382e-10
29221	Arg1	3.5513	11.7233	0	0		29531	Hpd	-7.47027	0.0056393	8.86304e-05	0.000168761		25710	Cd3d	5.23491	37.6586	2.1898e-10	6.37532e-10		500245	Bmp10	8.19982	294.031	2.95166e-07	1.01027e-06
500246	Arhgap25	3.66884	12.7184	0	0		368128	Hpse2	-7.08387	0.00737128	8.86304e-05	0.000168744		54236	Cd5	3.32802	10.0423	2.38004e-19	1.04746e-18		294806	C1qtnf3	3.73927	13.3546	0	0
360500	Arhgdig	4.24551	18.9682	4.94966e-30	2.5475e-29		117271	Hrk	-4.22908	0.0533237	5.12558e-79	4.28815e-78		310693	Cd5l	4.41548	21.3399	5.4041e-49	4.53822e-48		171519	Calcb	8.06156	267.16	0.000275454	0.000690089
364396	Arl11	3.64365	12.4982	0	0		499126	Igflr1	-3.90285	0.0668538	8.17842e-86	7.20444e-85		287435	Cd68	3.52599	11.5194	0	0		287562	Ccl12	12.0886	4355.37	5.26316e-42	5.13844e-41
497990	Arl5c	4.18619	18.2041	2.73652e-106	2.97036e-105		24520	Kcna1	-3.40311	0.0945284	0	0		24930	Cd8a	7.60273	194.379	0	0		117518	Ccl17	9.81379	900.008	3.54042e-05	9.99291e-05
362464	Arntl2	4.1075	17.2378	9.74384e-38	5.61736e-37		25468	Kcna2	-3.6405	0.0801866	0	0		24931	Cd8b	13.3034	10109.2	5.11178e-215	1.39831e-213		25542	Ccl3	4.16545	17.9442	6.6164e-159	1.76403e-157
363153	Arpp21	4.36972	20.6737	1.60081e-19	6.73573e-19		25470	Kcna5	-3.42093	0.0933678	1.90431e-230	3.50017e-229		498079	Cd96	5.36044	41.0821	1.17613e-21	5.58214e-21		360579	Ccl9	9.65828	808.036	0	0
308873	Art1	4.30744	19.8001	1.38045e-18	5.68012e-18		59324	Kcnk1	-4.19317	0.0546677	0	0		117048	Cdh17	5.07316	33.6645	3.26626e-50	2.79615e-49		301088	Ccr1l1	7.78907	221.178	7.01542e-05	0.000191118
293152	Art2b	8.63156	396.606	8.24166e-09	2.35163e-08		688996	Kcnk16	-8.5119	0.00273944	6.15942e-15	2.10631e-14		24331	Cela1	10.4762	1424.46	6.20332e-20	2.78105e-19		287673	Ccr7	4.30937	19.8267	4.09602e-47	4.31327e-46
259167	Art5	7.22295	149.391	8.60242e-06	1.93748e-05		29553	Kcnk3	-3.67907	0.0780709	1.43654e-46	8.65882e-46		79126	Cfi	4.4573	21.9675	7.93922e-41	5.78161e-40		497761	Cd2	3.94463	15.3976	8.62652e-55	1.00944e-53
503446	Asb12	4.17417	18.0531	6.3297e-09	1.81908e-08		314771	Kera	-4.26624	0.0519676	2.32492e-170	3.35241e-169		24259	Chgb	4.23491	18.8293	2.07918e-50	1.7884e-49		500318	Cd27	3.33384	10.0829	2.50804e-22	1.64491e-21
116601	Atp2a1	5.71937	52.6868	0	0		85497	Klf15	-4.82997	0.0351588	0	0		307859	Chst5	4.0974	17.1175	1.7809e-08	4.53849e-08		501736	Cd300a	4.29194	19.5886	0	0
290638	B3gnt3	6.91697	120.841	4.03108e-05	8.49898e-05		300250	Krt1	-3.55182	0.0852698	2.50768e-08	6.32742e-08		362052	Clca2	7.37253	165.711	5.1541e-10	1.46382e-09		690076	Cd300e	3.80598	13.9867	5.61716e-25	3.92674e-24
292325	B3gnt6	7.46226	176.345	1.86218e-05	4.05132e-05		287699	Krt13	-4.38676	0.0478028	5.15792e-06	1.10134e-05		499721	Clca4l	4.68237	25.6763	4.10184e-13	1.38706e-12		287818	Cd300lf	4.4155	21.3401	3.14348e-156	8.29781e-155
299206	Batf	4.07645	16.8707	6.26756e-118	7.3819e-117		406228	Krt2	-5.41918	0.0233702	8.07372e-24	3.46085e-23		113937	Clec2d	8.50899	364.302	4.69804e-05	8.85442e-05		25710	Cd3d	5.14301	35.3347	3.96518e-10	1.64737e-09
170929	Bcl2a1	4.57083	23.7661	0	0		369017	Krt5	-3.73469	0.0751187	1.25189e-09	3.40334e-09		689790	Clec2dl1	5.04849	33.0939	2.90968e-33	1.85384e-32		54236	Cd5	3.72798	13.2505	6.89322e-29	5.28173e-28
500348	Bcl2l14	4.37378	20.7319	3.57126e-24	1.66489e-23		298483	Lao1	-8.54217	0.00268256	1.29234e-12	4.04662e-12		689853	Clec2e	8.33551	323.026	0.00046118	0.000786693		310693	Cd5l	5.23236	37.5922	3.6261e-98	6.60106e-97
78971	Birc3	3.73511	13.3162	0	0		81512	Lect1	-4.37323	0.0482531	0	0		362432	Clec4d	5.23491	37.6586	1.31259e-47	1.07794e-46		287435	Cd68	3.54272	11.6537	0	0
499356	Blnk	3.58012	11.9598	0	0		25608	Lep	-6.05071	0.0150853	2.22816e-129	2.59338e-128		450223	Clec4e	6.4573	87.87	3.94826e-48	3.26862e-47		24930	Cd8a	7.34958	163.096	0	0
500245	Bmp10	8.30921	317.191	1.80974e-07	4.72025e-07		293710	Lgals12	-4.74111	0.0373924	3.34382e-54	2.20262e-53		502902	Clec7a	4.95517	31.0209	0	0		24931	Cd8b	12.9893	8131.33	1.05431e-180	3.12153e-179
296321	Bpi	7.25625	152.88	8.60242e-06	1.94192e-05		85327	Lin7a	-3.77421	0.0730884	1.5783e-53	1.03206e-52		301012	Col7a1	4.1198	17.3853	0	0		498079	Cd96	4.87998	29.4456	7.5665e-16	4.0393e-15
81506	Bst1	3.90055	14.9342	0	0		287167	LOC287167	-5.0436	0.0303197	0	0		502736	Cpa4	4.65928	25.2687	3.54612e-42	2.65529e-41		117048	Cdh17	4.20831	18.4853	1.58022e-26	1.14619e-25
64022	Btc	3.49051	11.2395	5.17356e-43	3.18358e-42		291863	LOC291863	-5.35359	0.0244572	1.49653e-76	1.22504e-75		293676	Ctsw	5.79043	55.3467	1.21607e-86	1.55928e-85		24331	Cela1	10.8765	1880.02	3.72536e-27	2.74165e-26
113959	C5ar1	3.71471	13.1293	0	0		688613	LOC688613	-6.36529	0.0121299	1.31408e-232	2.43315e-231		171056	Cx3cr1	3.36412	10.2968	1.97269e-162	4.22859e-161		79126	Cfi	3.86791	14.6001	2.54484e-26	1.83799e-25
56827	Cacna1i	3.64001	12.4668	6.30432e-66	4.95317e-65		289439	Lpcat2b	-6.57751	0.0104706	0.00033732	0.000606979		114105	Cxcl2	9.8872	946.986	2.79176e-18	1.1823e-17		304407	Cldn4	3.33064	10.0606	3.64286e-24	2.49921e-23
29658	Cacng1	4.57753	23.8766	4.66728e-12	1.56675e-11		29216	Lrp2	-4.06559	0.0597223	0	0		171551	Cxcl3	9.1892	583.747	2.27698e-07	5.31244e-07		689790	Clec2dl1	5.65257	50.3029	6.36402e-55	7.46565e-54
140727	Cacng6	8.48783	358.997	1.86218e-05	4.05224e-05		500280	Lrrn1	-3.33105	0.0993696	2.02448e-47	1.23392e-46		60665	Cxcl5	9.55238	750.851	1.02474e-05	2.06095e-05		362432	Clec4d	4.73862	26.6973	5.67936e-34	4.79776e-33
171519	Calcb	8.30845	317.024	8.72614e-05	0.000177631		29561	Lsamp	-3.73125	0.0752979	6.58386e-85	5.76065e-84		54258	Cxcr1	4.23491	18.8293	2.15456e-09	5.8878e-09		450223	Clec4e	6.45691	87.846	2.83608e-50	3.11601e-49
316010	Camp	3.61229	12.2295	7.19634e-06	1.635e-05		691259	Lypd8	-4.09726	0.0584256	6.27834e-05	0.00012124		84475	Cxcr3	4.09052	17.036	7.03052e-52	6.17179e-51		502902	Clec7a	4.75237	26.953	0	0
363085	Car12	7.93714	245.086	4.03108e-05	8.49851e-05		29409	Mag	-3.82488	0.070566	0	0		60628	Cxcr4	3.37119	10.3474	0	0		171096	Cst6	5.90258	59.8211	0	0
29161	Cav3	3.64784	12.5345	5.55548e-52	3.81395e-51		25263	Mal	-3.43137	0.0926949	0	0		500892	Cyp11b1	6.77684	109.656	1.02474e-05	2.06019e-05		293676	Ctsw	5.31886	39.9151	1.70317e-63	2.2274e-62
498922	Cbln1	3.3899	10.4824	5.6163e-05	0.000116724		54268	Mapk4	-3.83422	0.0701107	2.69668e-07	6.34376e-07		286995	Defa	8.65803	403.948	0.00046118	0.000786446		171551	Cxcl3	8.55674	376.561	3.54042e-05	9.99519e-05
500825	Ccer1	6.97223	125.56	0.000188896	0.000369855		498950	Marveld3	-7.97113	0.00398522	1.6077e-06	3.57133e-06		287638	Dlx3	8.45051	349.829	2.6902e-16	1.05042e-15		54258	Cxcr1	4.72798	26.501	3.75616e-14	1.88167e-13
287562	Ccl12	14.7996	28518.5	0	0		296358	Matn4	-3.63782	0.0803352	1.53686e-29	7.33067e-29		499100	Dmrtc2	4.0234	16.2617	6.3496e-15	2.34394e-14		84475	Cxcr3	4.09647	17.1065	9.57884e-55	1.11876e-53
24770	Ccl2	6.35279	81.7298	0	0		24547	Mbp	-4.1479	0.0564103	0	0		294051	Dntt	9.85273	924.63	1.59863e-29	9.36734e-29		498660	Defb52	10.2239	1195.93	9.66214e-09	3.68914e-08
29538	Ccl20	3.3899	10.4824	5.6163e-05	0.000116838		282839	Mc2r	-3.56097	0.084731	6.3995e-42	3.66134e-41		291760	Dsc2	3.32552	10.025	2.64126e-142	5.11808e-141		114587	Dlk1	3.48747	11.2159	4.35494e-212	1.46394e-210
288593	Ccl24	3.4221	10.719	0	0		366792	Mettl7b	-3.6455	0.0799091	2.2127e-145	2.82741e-144		291752	Dsg3	10.0791	1081.71	5.43974e-54	4.92458e-53		287638	Dlx3	6.84842	115.234	4.5505e-06	1.40853e-05
25542	Ccl3	4.79876	27.8337	0	0		300340	Mmp27	-7.52724	0.00542093	4.88306e-55	3.25301e-54		680609	Ebi3	4.25826	19.1365	1.46861e-55	1.35738e-54		499100	Dmrtc2	4.22102	18.6489	2.85634e-18	1.65583e-17
287910	Ccl6	3.45794	10.9886	0	0		25037	Mobp	-4.5546	0.0425528	4.84354e-41	2.73945e-40		171577	Epcam	5.43844	43.3644	6.20518e-23	3.05714e-22		59296	Dnase2b	7.30499	158.132	7.01542e-05	0.000191048
287561	Ccl7	5.83265	56.9907	0	0		24564	Mpz	-3.81665	0.0709699	0	0		29243	F10	3.7451	13.4087	6.31962e-12	2.01304e-11		294051	Dntt	8.40182	338.22	1.03535e-11	4.66862e-11
360579	Ccl9	7.59502	193.343	1.26689e-214	2.33801e-213		288271	Mrap	-4.15692	0.0560587	0	0		500638	Fam110c	6.10814	68.9816	0.000215386	0.000381119		305448	Dok7	6.60826	97.5626	7.01542e-05	0.00019116
301088	Ccr1l1	9.78319	881.115	1.59148e-16	6.21251e-16		309133	Mrgprg	-8.00893	0.00388214	0.000172907	0.000320834		494321	Fam115e	4.43844	21.6822	5.6844e-06	1.17347e-05		307563	Dsc3	7.76506	217.528	1.03535e-11	4.67032e-11
117027	Ccr3	4.47151	22.185	2.37672e-105	2.55953e-104		25316	Ms4a2	-3.35173	0.0979555	7.39708e-142	9.27867e-141		498533	Fam167a	3.48504	11.197	3.86938e-211	1.03605e-209		291752	Dsg3	9.03855	525.865	9.48794e-28	7.07908e-27
171054	Ccr4	7.91296	241.012	4.03108e-05	8.48731e-05		117038	Mt3	-3.75221	0.0742115	0	0		287741	FAM187A	8.10545	275.412	1.06343e-07	2.55559e-07		680609	Ebi3	4.28946	19.5549	7.7174e-60	9.63278e-59
308163	Ccr6	3.41637	10.6765	5.40254e-13	1.88074e-12		29557	Myh7	-6.5027	0.0110279	0	0		499278	Fam24a	8.91389	482.333	2.19414e-05	4.27724e-05		171577	Epcam	4.90383	29.9364	3.93966e-16	2.12878e-15
287673	Ccr7	3.97486	15.7236	9.3228e-34	5.07481e-33		689826	Ncmap	-4.05931	0.0599828	0	0		500061	Fam71f1	4.71407	26.2469	1.99567e-13	6.8616e-13		29243	F10	5.02837	32.6355	2.85962e-34	2.43283e-33
310727	Cd101	3.77783	13.7164	0.00000000000000000000000000000000000000000000000000000000000000000000000000000000000000000000000000000000000000000000000000000000000000000000000000000000000000000000000000000000000000000000000000000000000000000000000000000000000000000000000000000000000000181825	0.0000000000000000000000000000000000000000000000000000000000000000000000000000000000000000000000000000000000000000000000000000000000000000000000000000000000000000000000000000000000000000000000000000000000000000000000000000000000000000000000000000000000000387163071904497		29204	Neu2	-7.80743	0.00446405	4.2242e-07	9.80951e-07		681249	Fam72a	3.60555	12.1725	2.86606e-08	7.1914e-08		498533	Fam167a	3.61752	12.2739	0	0
365367	Cd19	3.80494	13.9766	8.9452e-07	2.20024e-06		116690	Nfasc	-4.2021	0.0543303	0	0		24362	Fbp1	7.06028	133.462	0.00046118	0.000785704		500061	Fam71f1	4.83107	28.4641	2.78686e-15	1.45909e-14
497761	Cd2	4.68758	25.7693	3.89812e-96	3.93496e-95		309095	Nkx6-2	-7.35113	0.00612478	0.00033732	0.000606776		296179	Fermt1	5.4984	45.2048	0.000215386	0.000381155		304966	Fcgr3a	4.04414	16.4971	2.17628e-190	6.7212e-189
501797	Cd209e	8.39247	336.037	8.72614e-05	0.000177377		24598	Nos1	-3.96017	0.0642494	2.57532e-66	1.91625e-65		60662	Fgf5	5.16321	35.8327	4.55624e-45	3.58946e-44		60662	Fgf5	5.56405	47.3093	5.99352e-64	7.88536e-63
501736	Cd300a	5.24329	37.878	0	0		25340	Npy5r	-7.12208	0.00717861	1.6077e-06	3.57175e-06		171049	Folr1	4.64994	25.1057	6.5848e-07	1.47525e-06		171049	Folr1	4.43252	21.5934	3.65792e-06	1.14288e-05
690076	Cd300e	4.09034	17.0339	4.9531e-30	2.54893e-29		366274	Ntsr1	-10.5632	0.000660945	4.85414e-95	4.57391e-94		25098	Foxa1	6.97518	125.816	2.19414e-05	4.2801e-05		29705	Gabra1	6.02528	65.1312	7.01542e-05	0.000190936
287818	Cd300lf	4.10183	17.1701	2.51498e-113	2.86703e-112		64636	Ntsr2	-5.6688	0.0196572	1.31271e-28	6.1707e-28		296564	Fut7	4.6877	25.7714	5.73492e-73	6.45664e-72		289606	Gabra2	4.49665	22.575	6.61812e-12	3.01601e-11
54236	Cd5	3.49796	11.2977	2.3276e-22	1.04509e-21		29335	Oprk1	-8.25106	0.00328234	1.1099e-07	2.68504e-07		289606	Gabra2	4.71407	26.2469	1.99567e-13	6.86223e-13		25451	Gabrb2	9.02914	522.447	8.63176e-14	4.26221e-13
24251	Cd53	3.7714	13.6554	0	0		25342	Oxtr	-4.41918	0.0467405	2.50022e-11	7.40574e-11		25451	Gabrb2	8.03506	262.297	4.87542e-07	1.10832e-06		100361647	Galnt6	4.52522	23.0265	0	0
25408	Cd80	3.51494	11.4315	7.71986e-59	5.67361e-58		25041	P2rx6	-3.58338	0.083425	1.28311e-81	1.0969e-80		100361647	Galnt6	4.1089	17.2545	3.51962e-184	8.43575e-183		114500	Gbx2	7.20431	147.474	3.54042e-05	9.98989e-05
24930	Cd8a	8.11479	277.202	0	0		29511	Padi2	-3.59852	0.0825539	0	0		114500	Gbx2	7.83677	228.615	2.27698e-07	5.31211e-07		286976	Gcnt3	7.47949	178.465	5.84876e-07	1.9534e-06
24931	Cd8b	12.8164	7212.86	1.06944e-152	1.51503e-151		681021	Paqr6	-3.32626	0.0997003	0	0		286976	Gcnt3	6.76403	108.687	0.000215386	0.000380764		296577	Glt6d1	8.07427	269.524	4.5505e-06	1.40888e-05
498079	Cd96	5.12687	34.9414	4.03606e-18	1.64048e-17		306081	Pcdh20	-3.36458	0.0970869	0	0		690825	Gngt2	4.16189	17.9	1.94028e-135	3.57707e-134		690825	Gngt2	3.76862	13.6291	4.12196e-101	7.70715e-100
360621	Cdc6	3.46534	11.0452	1.71143e-181	2.76227e-180		362282	Pck1	-5.15452	0.028076	0	0		296130	Gpat2	3.64994	12.5529	4.5522e-06	9.47318e-06		113955	Gpnmb	6.14808	70.9179	0	0
307614	Cdh16	4.5419	23.2943	9.65326e-12	3.19462e-11		25507	Pcsk6	-3.41828	0.0935397	0	0		113955	Gpnmb	5.76744	54.4721	0	0		291179	Gpr141	4.18254	18.1581	2.08762e-09	8.30012e-09
117048	Cdh17	3.61229	12.2295	2.3619e-15	8.90624e-15		290646	Pde4c	-3.46762	0.0903944	8.09822e-91	7.40617e-90		291179	Gpr141	3.58283	11.9823	8.9956e-06	1.8196e-05		302373	Gpr174	4.92729	30.4271	5.86042e-47	6.1608e-46
81925	Cds1	3.47236	11.099	7.7004e-71	6.30584e-70		29354	Pla2g5	-3.73262	0.0752261	0	0		302373	Gpr174	4.27798	19.3999	8.56894e-27	4.68937e-26		140595	Gpr83	3.55052	11.7169	8.81434e-39	8.14032e-38
287009	Ceacam10	4.6903	25.8178	5.38672e-37	3.08e-36		25629	Plin1	-3.87396	0.0682059	3.75134e-235	7.00114e-234		301372	Gpr45	5.96259	62.3617	0.000215386	0.000380729		50566	Grem1	3.63459	12.42	5.25814e-67	7.20547e-66
25410	Cebpe	3.4098	10.628	1.23501e-47	8.0437e-47		24660	Pmp22	-4.06185	0.0598773	0	0		140595	Gpr83	5.22394	37.3733	4.58624e-148	9.17272e-147		50592	Gria1	6.89188	118.758	5.84876e-07	1.9541e-06
24331	Cela1	8.55457	375.996	8.60242e-06	1.93873e-05		360616	Ppp1r1b	-3.37775	0.0962046	0	0		688730	Gpr84	3.91843	15.1205	1.01955e-13	3.56062e-13		191573	Grin3a	3.50291	11.3366	4.37108e-46	4.53118e-45
689399	Cenpw	3.54928	11.7069	5.43462e-87	5.0969e-86		117256	Ppp2r2c	-3.91005	0.0665207	0	0		50592	Gria1	7.41742	170.949	2.36296e-09	6.42674e-09		266708	Gzma	9.59799	774.969	2.05158e-11	9.12941e-11
24346	Ces1c	4.2328	18.8018	1.01045e-29	5.17632e-29		302970	Prss32	-8.60963	0.00256003	9.5955e-12	2.89885e-11		24409	Grin2a	3.89095	14.8352	0.000397526	0.000682313		171528	Gzmb	10.3698	1323.17	2.77464e-34	2.36107e-33
170945	Chrna2	3.80494	13.9766	8.9452e-07	2.1963e-06		78960	Prx	-3.57579	0.0838649	0	0		171528	Gzmb	8.81142	449.263	1.14524e-11	3.5967e-11		29165	Gzmk	3.76317	13.5777	2.23228e-18	1.2975e-17
54240	Chrnd	7.65288	201.255	1.83577e-06	4.38849e-06		25526	Ptgds	-5.64432	0.0199936	1.52e-68	1.15688e-67		29165	Gzmk	3.60555	12.1725	2.293e-15	8.60862e-15		293267	Hbe1	9.42196	685.952	4.5505e-06	1.40736e-05
500257	Chst13	4.27309	19.3343	2.67606e-43	1.65416e-42		116680	Ptpru	-4.39529	0.047521	0	0		502875	H1foo	8.0046	256.818	1.02474e-05	2.06106e-05		29567	Hes2	4.14301	17.6674	4.73772e-05	0.000131874
307838	Chst4	6.63448	99.3522	0.000188896	0.000369874		362835	Reep6	-3.78033	0.0727793	9.41836e-176	1.3917e-174		56823	Haao	7.78121	219.978	2.19414e-05	4.27988e-05		310681	Hfe2	4.43252	21.5934	3.65792e-06	1.14326e-05
307859	Chst5	3.3899	10.4824	5.6163e-05	0.000116667		246250	Retn	-3.78531	0.0725284	6.79836e-60	4.75999e-59		286934	Havcr1	3.51244	11.4117	4.90728e-12	1.57186e-11		25060	Hk3	6.59015	96.346	0	0
245978	Cklf	3.33816	10.1131	5.19282e-75	4.42827e-74		362881	RGD1306474	-7.5758	0.00524152	8.86304e-05	0.000168778		310681	Hfe2	5.04849	33.0939	4.08948e-09	1.09506e-08		84017	Hmga2	8.92256	485.241	1.48959e-07	5.22276e-07
24265	Ckm	5.29562	39.2772	0	0		291580	RGD1312005	-3.38676	0.0956056	3.28556e-05	6.52187e-05		25060	Hk3	6.44375	87.0484	0	0		100360518	Hsh2d	4.20339	18.4224	1.04075e-55	1.23451e-54
688698	Ckmt2	3.72248	13.2001	7.75186e-48	5.06002e-47		500157	RGD1560028	-4.92733	0.0328644	9.03752e-09	2.34115e-08		84017	Hmga2	10.9202	1937.79	7.06244e-27	3.87332e-26		29581	Htr2b	3.32896	10.0489	5.84518e-160	1.57078e-158
362052	Clca2	8.08649	271.817	7.45766e-16	2.85622e-15		501002	RGD1562084	-4.17526	0.0553506	1.97007e-09	5.30288e-09		498400	Hormad2	3.58283	11.9823	4.5006e-15	1.67131e-14		299269	Ifi27l2b	3.72344	13.2089	0	0
499721	Clca4l	9.41965	684.852	0	0		362477	Rgs20	-3.88153	0.0678491	1.46577e-07	3.51295e-07		24464	Hp	3.70007	12.9966	3.12758e-47	2.5541e-46		25325	Il10	8.80275	446.573	4.5505e-06	1.40841e-05
365395	Clcf1	3.98233	15.8052	0	0		293049	Rlbp1	-4.30876	0.0504585	4.6617e-89	4.20503e-88		363681	Hspb9	3.71407	13.1234	2.29654e-06	4.91527e-06		64546	Il12b	9.02337	520.362	6.26728e-10	2.56998e-09
113937	Clec2d	9.08594	543.427	3.91758e-07	9.96916e-07		364304	Rnase1	-4.60915	0.0409738	4.73466e-19	1.82974e-18		29581	Htr2b	3.91194	15.0526	0	0		24493	Il1a	4.14301	17.6674	3.93522e-09	1.53832e-08
362445	Clec2d2	3.93269	15.2707	1.88183e-29	9.60295e-29		365038	Samd5	-4.06017	0.0599469	0	0		24477	Ibsp	3.50374	11.3431	0	0		24494	Il1b	3.34021	10.1275	1.61541e-43	1.61654e-42
689790	Clec2dl1	4.28607	19.509	2.82658e-18	1.15463e-17		246074	Scd1	-5.41175	0.023491	0	0		691516	Il17c	8.32842	321.443	0.00046118	0.000786587		317553	Il1rapl1	7.05377	132.86	9.01692e-06	2.70929e-05
362430	Clec4a1	3.41417	10.6603	0	0		287060	Sec14l5	-4.1656	0.0557223	0	0		24493	Il1a	5.43844	43.3644	6.20518e-23	3.05675e-22		60582	Il1rn	5.49665	45.1499	0	0
297584	Clec4a2	4.72432	26.434	0	0		361764	Sema4g	-3.6415	0.0801305	0	0		24494	Il1b	3.37494	10.3743	1.04174e-42	7.86877e-42		362076	Il36b	3.72798	13.2505	1.10617e-06	3.6109e-06
362431	Clec4a3	4.14242	17.6601	0	0		310207	Sema5a	-3.9403	0.0651408	0	0		317553	Il1rapl1	6.99108	127.211	2.19414e-05	4.28164e-05		303914	Ildr1	6.35762	82.0039	0.000275454	0.000689997
450222	Clec4b2	3.7643	13.5883	1.90202e-17	7.60749e-17		56003	Sept3	-4.02566	0.0613981	0	0		300913	Il1rapl2	5.88623	59.147	0.00046118	0.000786304		293624	Irf7	3.63119	12.3907	0	0
362432	Clec4d	7.64624	200.331	0	0		309377	Sfrp5	-4.11532	0.0576985	0	0		60582	Il1rn	5.20546	36.8978	0	0		292060	Irf8	3.54277	11.6541	0	0
450223	Clec4e	8.79741	444.921	0	0		24773	Sftpa1	-7.74674	0.00465585	2.16528e-07	5.12542e-07		308977	Il21r	3.9599	15.5614	2.31012e-107	3.54851e-106		298693	Isg15	4.05282	16.5966	1.43192e-162	3.90148e-161
679787	Clec5a	3.47411	11.1125	5.55934e-126	6.86619e-125		307472	Sh3rf2	-3.48805	0.0891238	1.91448e-12	5.95499e-12		24505	Ins1	10.4965	1444.62	5.34868e-12	1.70964e-11		309684	Itgb2	3.47241	11.0994	0	0
502902	Clec7a	4.41562	21.3419	0	0		64846	Slc13a3	-3.46355	0.0906501	0	0		292060	Irf8	3.44888	10.9198	0	0		25469	Kcna4	6.89625	119.118	2.95166e-07	1.01008e-06
25411	Cnga2	6.31463	79.5964	8.72614e-05	0.000177273		316559	Slc19a3	-4.23314	0.0531739	2.4404e-40	1.36527e-39		306127	Irg1	3.41514	10.6674	2.834e-46	2.28242e-45		681190	Kcne1l	4.43252	21.5934	3.65792e-06	1.14298e-05
298545	Cnksr1	3.3899	10.4824	7.2446e-09	2.07346e-08		314441	Slc25a29	-3.42263	0.0932578	4.11832e-137	5.02184e-136		308995	Itgal	3.75781	13.5274	0	0		60326	Kcnv1	7.9509	247.434	8.05534e-11	3.4782e-10
297832	Cntnap5a	5.81687	56.3706	0.000188896	0.000370233		246235	Slc36a2	-3.89108	0.0674011	0	0		305434	Jakmip1	3.67594	12.7811	8.5489e-14	2.99828e-13		292850	Klk10	4.57795	23.8837	1.94926e-18	1.13512e-17
155151	Coro1a	3.87738	14.6963	0	0		24784	Slc9a3	-4.27279	0.0517322	0	0		29731	Kcna3	3.77547	13.694	1.15526e-06	2.54201e-06		690045	Klra17	4.63921	24.9197	1.12425e-109	2.22614e-108
29625	Crhbp	8.31782	319.091	1.75879e-09	5.21557e-09		170925	Slco6b1	-3.83422	0.0701107	0.000399728	0.000713643		25469	Kcna4	7.65424	201.444	2.45216e-11	7.5634e-11		494193	Klra2	4.54295	23.3111	7.51062e-46	7.75979e-45
64348	Cryba4	4.21998	18.6354	3.09652e-09	9.06754e-09		306147	Slitrk1	-3.90669	0.0666759	4.34048e-73	3.448e-72		681190	Kcne1l	4.27798	19.3999	2.36782e-05	4.6028e-05		24933	Klra22	4.61695	24.538	5.26528e-07	1.76485e-06
298518	Csf3r	5.99756	63.8917	0	0		113893	Sncb	-5.57119	0.0210332	8.164e-14	2.68042e-13		65206	Kcnn4	3.61443	12.2477	4.80756e-203	1.25363e-201		297666	Klra5	7.32182	159.988	1.07011e-185	3.23256e-184
117505	Csrp3	8.6444	400.151	1.83577e-06	4.38193e-06		64555	Spef2	-3.79523	0.0720316	4.44088e-16	1.57625e-15		170848	Kcnq2	3.51244	11.4117	1.77168e-05	3.49065e-05		362443	Klrb1a	9.7639	869.415	3.63172e-16	1.96609e-15
362653	Ctrc	3.86383	14.5589	5.88104e-19	2.444e-18		307925	Spire2	-3.79543	0.0720215	0	0		494193	Klra2	3.7451	13.4087	1.29272e-22	6.31237e-22		683758	Klrb1c	9.50066	724.41	4.87612e-09	1.89519e-08
293676	Ctsw	3.95694	15.5295	1.77669e-20	7.62982e-20		306759	Spock1	-3.37359	0.0964827	2.30216e-21	9.38279e-21		297666	Klra5	6.99787	127.811	9.71314e-141	1.86124e-139		29683	Klrc1	4.10237	17.1766	1.26879e-16	6.96911e-16
252929	Ctsz	3.38457	10.4437	0	0		314251	Sptb	-3.9901	0.0629303	0	0		362443	Klrb1a	9.83547	913.634	2.6902e-16	1.05031e-15		25110	Klrd1	4.27687	19.385	4.24926e-19	2.52905e-18
171056	Cx3cr1	4.22824	18.7425	0	0		296472	Srms	-4.24926	0.0525831	1.80634e-05	3.67603e-05		683758	Klrb1c	9.23266	601.599	2.27698e-07	5.3095e-07		297645	Klre1	8.18084	290.187	0.000139012	0.000363879
81503	Cxcl1	5.12687	34.9414	0	0		364901	St8sia5	-3.82669	0.0704778	2.9406e-195	4.71373e-194		25110	Klrd1	3.71407	13.1234	1.25097e-11	3.91803e-11		503651	Klri1	4.5878	24.0472	5.724e-36	5.01402e-35
306748	Cxcl14	4.18724	18.2174	0	0		360268	ste2	-4.05661	0.0600949	1.25939e-08	3.23302e-08		503651	Klri1	3.98059	15.7862	5.10706e-21	2.37198e-20		300247	Krt75	12.3162	5099.63	7.27502e-155	1.90552e-153
114105	Cxcl2	12.4461	5580.31	2.153e-103	2.2884e-102		83783	Sult1a1	-3.93746	0.0652691	0	0		300247	Krt75	9.70383	833.959	6.80552e-25	3.54049e-24		313050	Lck	3.99775	15.9751	1.03884e-102	1.96409e-101
171551	Cxcl3	11.1635	2293.8	1.37969e-26	6.71786e-26		60393	Sult1d1	-4.38676	0.0478028	4.67892e-11	1.3676e-10		498065	Lca5l	7.14424	141.459	1.02474e-05	2.06128e-05		369018	Ldhal6b	7.80053	222.942	2.29648e-06	7.30753e-06
60665	Cxcl5	12.6057	6232.92	1.11367e-41	6.75547e-41		499157	Svip	-3.88977	0.0674623	0	0		313050	Lck	4.01201	16.1338	6.4455e-99	9.22825e-98		65146	Lilrb3	3.78597	13.794	0	0
29385	Cxcr2	5.28998	39.1238	2.58898e-212	4.73461e-211		302538	Sytl5	-3.68222	0.0779008	6.04358e-12	1.84118e-11		369018	Ldhal6b	8.72422	422.913	5.2505e-11	1.58518e-10		292594	Lilrb4	7.38003	166.575	0	0
66021	Cybb	3.58007	11.9594	0	0		301285	Tfap2b	-3.62777	0.080897	3.03176e-06	6.59641e-06		305417	Lgi2	3.60555	12.1725	2.293e-15	8.61459e-15		291437	Lipg	4.92729	30.4271	1.02741e-31	8.29189e-31
25279	Cyp24a1	7.02188	129.956	0.000408906	0.000771634		25357	Thrsp	-6.86279	0.008592	0	0		65146	Lilrb3	3.84365	14.3566	0	0		171161	LOC171161	9.12283	557.501	1.15894e-06	3.77424e-06
311047	Cytip	3.54954	11.709	0	0		293688	Tm7sf2	-4.2089	0.0540748	0	0		292594	Lilrb4	7.47159	177.49	0	0		363060	LOC363060	3.69191	12.9233	2.60844e-17	1.46625e-16
114027	Dao	6.93052	121.982	0.000408906	0.000772356		314472	Tmem179	-4.99838	0.0312851	5.90072e-107	5.99089e-106		291437	Lipg	3.47591	11.1264	1.42031e-09	3.92426e-09		363267	LOC363267	7.90265	239.295	7.51742e-08	2.70108e-07
170635	Dhrs9	3.33892	10.1185	3.20534e-30	1.65373e-29		680723	Tmem88b	-3.75255	0.0741943	5.71378e-245	0		171161	LOC171161	10.7462	1717.68	2.79176e-18	1.18243e-17		497796	LOC497796	3.85351	14.4551	4.3289e-69	6.06144e-68
499100	Dmrtc2	4.74354	26.7884	3.87024e-26	1.87422e-25		29268	Tpsb2	-4.37723	0.0481198	0	0		290595	LOC290595	3.36044	10.2705	4.62304e-18	1.94201e-17		498276	LOC498276	3.6586	12.6284	0	0
59296	Dnase2b	7.74452	214.453	3.97392e-06	9.24283e-06		25570	Trhr	-4.22745	0.0533838	1.83383e-44	1.08008e-43		300308	LOC300308	3.85348	14.4548	4.726e-10	1.3489e-09		681325	LOC681325	4.14723	17.719	5.08918e-77	7.68972e-76
294051	Dntt	7.96281	249.486	1.78408e-08	4.98273e-08		25360	Tshr	-3.73469	0.0751187	1.18445e-65	8.75266e-65		363060	LOC363060	3.55975	11.7921	8.82226e-15	3.23782e-14		683313	LOC683313	5.74127	53.4928	6.64484e-30	5.18529e-29
306760	Dok3	4.03626	16.4073	0	0		29213	Tubb4a	-4.26831	0.0518931	0	0		363267	LOC363267	6.85703	115.924	0.00046118	0.000786481		689757	LOC689757	4.78044	27.4826	1.02428e-14	5.2426e-14
291752	Dsg3	11.8518	3696.09	1.53004e-181	2.47055e-180		291312	Ucma	-4.43146	0.0463444	6.60788e-68	4.99389e-67		498236	LOC498236	3.58283	11.9823	8.9956e-06	1.81892e-05		689770	LOC689770	3.43252	10.7967	6.96236e-14	3.45208e-13
498267	Dusp27	3.4679	11.0648	7.45224e-26	3.59253e-25		50555	Ugt8	-3.66329	0.0789297	0	0		498276	LOC498276	3.60444	12.1631	0	0		685860	Lrr1	3.87998	14.7228	1.71445e-07	5.97739e-07
293847	Dusp9	3.80494	13.9766	8.9452e-07	2.19996e-06		117064	Vip	-7.29952	0.00634784	8.86304e-05	0.000168753		679825	LOC679825	3.41933	10.6985	4.62882e-17	1.86633e-16		246296	Lrrc15	3.73697	13.3334	2.98352e-214	1.01022e-212
680609	Ebi3	5.20253	36.8229	8.37096e-118	9.85322e-117		24877	Vsnl1	-3.85592	0.0690643	0	0		681325	LOC681325	3.8191	14.1145	2.79778e-55	2.5771e-54		364427	Lrrc63	3.92729	15.2136	9.17532e-08	3.26871e-07
60417	Ecel1	3.84447	14.3648	1.18101e-18	4.86733e-18		353227	Zbtb16	-4.85107	0.0346483	0	0		683313	LOC683313	4.23491	18.8293	2.15456e-09	5.88652e-09		260324	Ly49i2	9.14512	566.182	3.63172e-16	1.96581e-15
301168	Efhb	3.8924	14.8501	2.38258e-13	8.41185e-13		500553	Zbtb8b	-7.13619	0.00710873	4.2242e-07	9.81012e-07		689757	LOC689757	5.3198	39.9409	5.10982e-21	2.37268e-20		494210	Ly49i7	9.72629	847.04	6.71576e-13	3.19621e-12
114511	Emb	3.60261	12.1477	0	0		313210	Abca1	3.93731	15.3196	0	0		691162	LOC691162	8.30823	316.975	4.7859e-06	9.94315e-06		494205	Ly49i9	3.62793	12.3627	4.9396e-224	1.7373e-222
499964	En2	6.97513	125.812	1.83577e-06	4.39588e-06		287112	Abca17	4.15627	17.8304	1.13188e-87	1.0113e-86		685860	Lrr1	3.9454	15.4058	1.44843e-07	3.43984e-07		266768	Ly49s3	5.81858	56.4374	1.2179e-31	9.81435e-31
25438	Eno3	3.42852	10.7668	1.90489e-169	2.92906e-168		24891	Abcb4	4.42124	21.4253	0	0		246296	Lrrc15	4.03747	16.421	0	0		494196	Ly49s6	3.97309	15.7043	0.000168322	0.000435128
685900	Enthd1	7.29066	156.57	8.3602e-08	2.22968e-07		25303	Abcc2	5.46714	44.2358	0.00017525	0.000324396		364427	Lrrc63	3.64994	12.5529	4.5522e-06	9.48098e-06		494206	Ly49si1	4.36541	20.6119	1.19889e-15	6.36003e-15
171577	Epcam	7.69976	207.902	3.17464e-116	3.70268e-115		58968	Acan	3.90917	15.0237	1.14807e-45	6.86176e-45		64569	Lst1	3.51644	11.4434	1.32533e-78	1.58375e-77		494209	Ly49si3	3.33384	10.0829	2.92066e-43	2.91019e-42
29243	F10	5.07796	33.7767	8.40134e-34	4.57711e-33		56780	Acpp	5.02138	32.4778	1.10587e-137	1.35287e-136		260324	Ly49i2	8.87156	468.388	5.44872e-13	1.83222e-12		292168	Mcoln2	4.6927	25.8609	6.58476e-146	1.64051e-144
287741	FAM187A	7.54995	187.396	1.86218e-05	4.05477e-05		29427	Aif1	3.32938	10.0518	0	0		494204	Ly49i4	8.0149	258.657	1.04391e-06	2.3042e-06		308022	Mcoln3	4.90044	29.8663	0	0
499278	Fam24a	8.45792	351.632	0.000408906	0.000771254		687031	Ajap1	3.76726	13.6162	2.69794e-54	1.77873e-53		494210	Ly49i7	9.10972	552.457	2.31958e-08	5.85777e-08		29266	Mcpt2	4.95037	30.9179	2.78334e-32	2.27243e-31
497888	Fam71b	3.3899	10.4824	5.6163e-05	0.000116592		25383	Apobec1	4.33971	20.2481	0	0		494205	Ly49i9	3.92179	15.1557	0	0		408240	Mcpt8l2	5.18254	36.3162	7.83182e-20	4.77264e-19
500061	Fam71f1	3.3899	10.4824	5.6163e-05	0.000116554		25292	Apoc1	6.74392	107.182	0	0		266768	Ly49s3	5.71407	52.4938	4.58996e-28	2.59767e-27		303693	Mgat5b	6.0068	64.3026	3.54042e-05	9.98913e-05
681249	Fam72a	3.67941	12.8119	1.02938e-08	2.92197e-08		680551	Apoc4	6.45637	87.8137	2.1015e-97	2.01399e-96		494196	Ly49s6	5.04849	33.0939	4.08948e-09	1.0949e-08		302884	MGC105649	3.71502	13.1321	1.19723e-158	3.18287e-157
65048	Fat2	3.67941	12.8119	3.60232e-06	8.41119e-06		25728	Apoe	3.62498	12.3375	0	0		494209	Ly49si3	3.88083	14.7315	2.59824e-67	2.73377e-66		117033	Mmp12	13.1844	9309.23	0	0
365183	Fcar	11.2547	2443.5	7.25606e-72	5.99704e-71		364396	Arl11	3.66028	12.6431	0	0		59108	Mb	4.0974	17.1175	3.90936e-23	1.93686e-22		171045	Mmp3	5.12284	34.844	5.631e-19	3.34181e-18
295279	Fcgr1a	4.62078	24.6033	0	0		497990	Arl5c	3.49769	11.2956	5.21414e-60	3.65485e-59		292168	Mcoln2	3.92434	15.1825	5.09442e-73	5.74235e-72		25335	Mmp7	11.4293	2757.84	3.2681e-51	3.62705e-50
116591	Fcgr2a	3.51571	11.4376	0	0		362464	Arntl2	4.80602	27.9742	7.5131e-69	5.73564e-68		308022	Mcoln3	3.99295	15.922	3.51526e-140	6.7055e-139		63849	Mmp8	9.25444	610.751	0	0
289211	Fcgr2b	3.83253	14.2464	0	0		363153	Arpp21	3.5321	11.5683	2.87098e-10	8.0674e-10		29266	Mcpt2	5.21288	37.088	1.06124e-37	7.33549e-37		81687	Mmp9	7.38016	166.591	0	0
114091	Fcnb	6.60426	97.2925	0	0		293152	Art2b	7.48426	179.055	0.00017525	0.00032446		408240	Mcpt8l2	3.51244	11.4117	1.77168e-05	3.49138e-05		64552	Mpeg1	3.89516	14.8785	0	0
304965	Fcrla	3.60603	12.1766	8.70206e-78	7.5621e-77		297932	Atp6v0d2	10.0356	1049.59	9.05296e-25	3.95683e-24		54272	Mcpt9	9.10269	549.772	2.31958e-08	5.85894e-08		363112	Mrap2	4.11605	17.3402	6.89324e-13	3.279e-12
309186	Fermt3	3.35456	10.2288	0	0		290638	B3gnt3	6.76966	109.111	8.54184e-05	0.00016305		315162	Mei1	3.77547	13.694	1.15526e-06	2.54171e-06		501162	Mreg	4.28294	19.4668	4.7816e-55	5.61993e-54
83928	Fetub	9.93786	980.831	1.44009e-23	6.63453e-23		299206	Batf	3.49995	11.3133	3.77312e-73	2.99856e-72		689931	Mgarp	7.34979	163.12	0.00046118	0.000786905		309217	Ms4a1	3.78044	13.7413	5.95354e-07	1.98608e-06
292794	Ffar2	3.4679	11.0648	2.84238e-05	6.08442e-05		170929	Bcl2a1	5.39733	42.1463	0	0		303693	Mgat5b	6.4048	84.7299	2.23518e-06	4.79097e-06		293746	Ms4a4c	3.41366	10.6565	9.85104e-16	5.23935e-15
170583	Fgf23	9.81856	902.987	3.64762e-12	1.23049e-11		500348	Bcl2l14	4.36545	20.6126	8.62918e-25	3.77336e-24		302884	MGC105649	3.62715	12.3561	4.01348e-139	7.57589e-138		24575	Mx1	4.23216	18.7934	0	0
79113	Fgr	4.47671	22.265	0	0		81509	Bdkrb1	7.78848	221.089	9.89086e-06	2.0631e-05		117033	Mmp12	11.5636	3026.95	0	0		291675	Mzb1	4.36541	20.6119	6.95852e-06	2.11729e-05
290223	Fitm1	4.86383	29.1179	6.46876e-15	2.40752e-14		64041	Birc5	3.67787	12.7982	1.79671e-152	2.38331e-151		171052	Mmp13	4.04849	16.5469	3.5884e-08	8.9318e-08		117547	Ncr1	3.92729	15.2136	9.17532e-08	3.26653e-07
171049	Folr1	5.07796	33.7767	2.97206e-09	8.71572e-09		499356	Blnk	3.89069	14.8325	0	0		171045	Mmp3	6.13303	70.1819	4.5295e-38	3.15039e-37		83613	Nefl	4.08704	16.995	0	0
292409	Fpr1	4.15858	17.859	1.1102e-12	3.82218e-12		500245	Bmp10	8.0099	257.762	2.34976e-06	5.15579e-06		25335	Mmp7	10.3248	1282.57	3.06278e-23	1.52101e-22		24596	Ngfr	3.34173	10.1382	0	0
500659	Fscb	4.3899	20.9649	9.51748e-06	2.12956e-05		64022	Btc	4.35437	20.4548	2.8964e-94	2.71558e-93		63849	Mmp8	9.69682	829.915	0	0		301026	Ngp	5.46494	44.1684	2.01758e-24	1.39652e-23
296564	Fut7	4.47422	22.2266	5.66934e-61	4.24553e-60		114493	Cacna1f	5.92324	60.6838	5.58228e-07	1.28255e-06		81687	Mmp9	7.20174	147.211	0	0		171062	Nkg7	3.4256	10.7451	7.14456e-41	6.82324e-40
29705	Gabra1	5.78674	55.2053	0.000408906	0.000771823		171519	Calcb	11.146	2266.16	2.18218e-30	1.05751e-29		64552	Mpeg1	3.92665	15.2068	0	0		171390	Nlrp6	7.02343	130.096	0	0
289606	Gabra2	3.97486	15.7236	1.08547e-07	2.87715e-07		313495	Car9	3.7451	13.4087	3.21598e-12	9.90663e-12		363112	Mrap2	5.37373	41.4625	3.08544e-32	1.92446e-31		363938	Oas2	3.49886	11.3048	5.34802e-190	1.64758e-188
29689	Gabrd	7.28772	156.25	1.86218e-05	4.04856e-05		287562	Ccl12	12.4091	5438.79	2.67802e-51	1.70955e-50		501162	Mreg	3.90933	15.0254	2.63852e-38	1.84361e-37		304545	Oasl	4.90756	30.0138	0	0
171164	Gbp2	3.92484	15.1878	0	0		117518	Ccl17	11.4659	2828.68	1.80417e-14	6.07626e-14		114504	Msx3	6.54963	93.6776	0.000215386	0.00038119		290409	Olfm4	6.7187	105.325	9.01692e-06	2.70755e-05
114500	Gbx2	8.18817	291.664	3.80728e-09	1.10795e-08		24770	Ccl2	4.04139	16.4657	0	0		309142	Mtl5	3.36044	10.2705	6.79544e-05	0.000126243		140914	Olr1	4.46494	22.0842	1.5428e-209	5.13982e-208
286976	Gcnt3	7.33406	161.352	3.97392e-06	9.23276e-06		287561	Ccl7	3.60701	12.1848	6.16916e-210	1.04362e-208		292879	Mybpc2	3.48767	11.2174	1.98629e-99	2.86003e-98		294151	Olr1684	8.4888	359.239	1.15894e-06	3.77325e-06
25453	Gdnf	4.53286	23.1487	4.22452e-43	2.6046e-42		360579	Ccl9	7.96749	250.295	0	0		287408	Myh1	3.50521	11.3546	6.6052e-44	5.0978e-43		406039	Olr1738	8.05453	265.861	7.01542e-05	0.000190922
499914	Gins1	3.69196	12.9239	1.56979e-131	1.99867e-130		25203	Ccnb1	3.63312	12.4074	0	0		24584	Mylpf	3.50533	11.3556	1.13165e-130	2.03584e-129		292537	Oscar	3.82395	14.1619	2.37942e-22	1.56193e-21
299783	Glipr1	3.803	13.9578	0	0		301088	Ccr1l1	8.32922	321.621	1.1453e-06	2.57981e-06		291605	Myot	3.61678	12.2676	9.60984e-11	2.85944e-10		296078	Pak6	4.14301	17.6674	3.72786e-25	2.61632e-24
302554	Glod5	3.41637	10.6765	5.40254e-13	1.88057e-12		287673	Ccr7	3.51893	11.4631	1.48019e-23	6.31327e-23		114553	Ncf1	3.83804	14.3009	0	0		315567	Panx3	6.50491	90.8183	0.000139012	0.000363598
25674	Glra1	4.61229	24.459	1.0732e-06	2.62124e-06		497761	Cd2	4.23254	18.7984	2.06052e-68	1.56605e-67		117547	Ncr1	3.64994	12.5529	4.5522e-06	9.47266e-06		25154	Pgr	4.18254	18.1581	2.08762e-09	8.29923e-09
690825	Gngt2	5.12412	34.8749	0	0		501797	Cd209e	8.36065	328.704	8.54184e-05	0.000162951		83613	Nefl	6.03788	65.7028	0	0		361051	Phf11	3.47115	11.0897	2.62644e-146	6.54782e-145
296130	Gpat2	3.61229	12.2295	7.19634e-06	1.63336e-05		25300	Cd247	3.3946	10.5166	7.75722e-39	4.24873e-38		24596	Ngfr	3.91272	15.0607	0	0		364393	Phf11b	3.43661	10.8274	1.65508e-68	2.30105e-67
113955	Gpnmb	5.01435	32.3198	0	0		501736	Cd300a	5.56316	47.28	0	0		171390	Nlrp6	5.4624	44.0906	6.86046e-123	1.17833e-121		691810	Pla2g4c	5.33064	40.2423	1.46431e-11	6.56237e-11
307645	Gpr114	4.91316	30.1307	0	0		287818	Cd300lf	4.67689	25.5791	1.83723e-189	2.87639e-188		286958	Np4	9.77787	877.871	4.9666e-08	1.22489e-07		301265	Pla2g7	4.81486	28.146	0	0
314480	Gpr132	3.7297	13.2664	1.15598e-107	1.26804e-106		25710	Cd3d	5.71653	52.5831	6.56578e-15	2.24323e-14		25105	Nppb	8.6697	407.229	4.69804e-05	8.84695e-05		317316	Plac1	7.93924	245.442	1.78672e-05	5.21007e-05
291179	Gpr141	5.97486	62.8946	9.91896e-34	5.39549e-33		315609	Cd3e	3.86968	14.6181	6.33942e-32	3.15177e-31		690625	Oc90	3.43844	10.8411	3.47666e-05	6.64557e-05		25702	Pnlip	4.40605	21.2008	3.88886e-26	2.78869e-25
302373	Gpr174	4.6903	25.8178	5.38672e-37	3.08046e-36		54236	Cd5	4.16859	17.9834	4.7056e-41	2.66224e-40		140914	Olr1	5.0974	34.2351	0	0		680210	Psca	8.3503	326.355	1.73405e-193	5.45492e-192
299007	Gpr33	6.55983	94.3419	2.83496e-26	1.376e-25		24251	Cd53	3.88403	14.7642	0	0		291929	Olr1666	7.84833	230.453	0.000215386	0.000380853		307500	Psd2	5.52911	46.1773	0.000275454	0.000689626
301372	Gpr45	6.11758	69.4346	8.72614e-05	0.000177386		310693	Cd5l	4.16013	17.8782	9.12688e-41	5.14504e-40		308853	Olr37	7.93296	244.376	0.000100593	0.000183561		81752	Ptger2	4.01748	16.1951	2.61502e-08	9.72726e-08
299242	Gpr65	3.85601	14.4802	6.5423e-109	7.2428e-108		25752	Cd6	3.59896	12.117	2.75608e-56	1.85877e-55		24613	Oprd1	8.43809	346.832	5.05948e-09	1.34389e-08		24715	Ren	10.6097	1562.58	1.60783e-40	1.52341e-39
688730	Gpr84	4.15071	17.7619	2.04744e-16	7.96725e-16		287435	Cd68	4.12217	17.4139	0	0		292537	Oscar	4.17757	18.0957	1.34082e-28	7.68923e-28		299330	RGD1305298	4.29502	19.6304	1.32144e-05	3.90063e-05
24409	Grin2a	3.92042	15.1413	0.000343958	0.000655524		25408	Cd80	3.32901	10.0492	2.56474e-51	1.63807e-50		315567	Panx3	6.72233	105.59	4.69804e-05	8.85002e-05		298077	RGD1305807	10.5531	1502.48	1.81288e-65	2.43412e-64
24418	Grm5	6.60537	97.3674	3.91758e-07	9.96057e-07		501872	Cd84	3.45955	11.0009	0	0		689069	Parvg	3.47145	11.092	0	0		498022	RGD1559482	4.13386	17.5556	0	0
312793	Gsg1	3.95694	15.5295	1.77669e-20	7.62896e-20		24930	Cd8a	8.81245	449.585	0	0		25204	Pcsk1	4.17457	18.0581	0	0		303666	RGD1561778	3.99492	15.9437	3.43596e-144	8.46401e-143
171528	Gzmb	8.11842	277.899	1.80974e-07	4.7148e-07		24931	Cd8b	14.0043	16432.8	0	0		25154	Pgr	4.0974	17.1175	1.7809e-08	4.5391e-08		498128	RGD1565374	3.49665	11.2875	1.14464e-14	5.84337e-14
286934	Havcr1	4.75603	27.0214	1.11121e-32	5.95497e-32		498079	Cd96	6.4214	85.7104	4.75132e-48	2.92292e-47		689972	Piwil4	4.56532	23.6755	0	0		54289	Rgs1	3.67476	12.7707	2.02576e-236	7.43364e-235
363578	Havcr2	4.00847	16.0942	1.16138e-74	9.87756e-74		360621	Cdc6	3.39135	10.493	1.5155e-175	2.23761e-174		304822	Pkp1	3.53036	11.5543	2.76992e-88	3.60898e-87		54297	Rgs8	3.3516	10.2078	9.57106e-21	5.98931e-20
25734	Hck	3.73831	13.3458	0	0		117048	Cdh17	5.00341	32.0757	8.43942e-49	5.24063e-48		691810	Pla2g4c	6.27798	77.5995	1.15695e-21	5.49248e-21		305842	Rnase6	4.12689	17.4711	6.8134e-21	4.27946e-20
288077	Hcls1	3.3468	10.1739	0	0		81925	Cds1	3.53595	11.5992	7.4762e-78	6.1941e-77		301265	Pla2g7	4.72622	26.4688	0	0		24988	RT1-M2	3.93656	15.3117	6.76684e-18	3.8775e-17
171074	Hdgfl1	6.86428	116.508	8.72614e-05	0.000177527		287009	Ceacam10	3.69716	12.9705	4.97046e-17	1.8144e-16		317316	Plac1	8.68022	410.211	2.31958e-08	5.85738e-08		81779	Sctr	6.17929	72.4689	0	0
29567	Hes2	4.4679	22.1296	4.60742e-06	1.06292e-05		24331	Cela1	11.5448	2987.6	6.1799e-42	3.53731e-41		310358	Plcxd3	3.48645	11.2079	8.09678e-60	7.85879e-59		29259	Sell	3.67353	12.7598	6.04196e-59	7.44176e-58
310681	Hfe2	7.57753	191.013	8.1865e-54	5.73309e-53		689399	Cenpw	3.98448	15.8288	5.64806e-133	6.7322e-132		25702	Pnlip	5.32802	40.1691	4.14182e-51	3.59929e-50		288109	Sidt1	3.33064	10.0606	7.2682e-09	2.79689e-08
301073	Hhatl	4.05287	16.5972	3.49308e-15	1.30983e-14		79126	Cfi	4.11706	17.3524	9.87962e-32	4.89503e-31		29471	Ppyr1	7.29004	156.502	0.00046118	0.000786198		292844	Siglec10	5.87245	58.5845	0	0
291145	Hist1h1a	3.39689	10.5333	0	0		307859	Chst5	4.24259	18.9299	1.15929e-09	3.15915e-09		246075	Prlhr	4.19051	18.2587	4.3634e-09	1.16651e-08		498888	Siglec15	4.97309	31.4086	7.5332e-33	6.22961e-32
25060	Hk3	6.64086	99.7927	0	0		362052	Clca2	7.57661	190.892	1.16206e-11	3.4949e-11		287106	Prss30	8.38298	333.833	5.1541e-10	1.46448e-09		498287	Slamf6	7.92812	243.557	0	0
117062	Hmga1	3.67573	12.7793	0	0		499721	Clca4l	8.36038	328.644	4.34472e-191	6.84776e-190		680210	Psca	7.40968	170.034	3.52366e-95	4.89174e-94		304784	Slc26a9	5.12284	34.844	5.631e-19	3.34235e-18
84017	Hmga2	12.9451	7886.07	2.06272e-106	2.24152e-105		113937	Clec2d	8.69071	413.203	9.89086e-06	2.06344e-05		307500	Psd2	7.29086	156.591	2.49802e-12	8.1152e-12		289353	Slc30a10	7.23717	150.871	1.15894e-06	3.77259e-06
24451	Hmox1	4.51492	22.8626	0	0		362445	Clec2d2	3.94714	15.4244	8.05018e-31	3.925e-30		81753	Pth2r	8.17422	288.859	2.40714e-10	6.98664e-10		303148	Slc36a3	4.29502	19.6304	3.0948e-10	1.2924e-09
498400	Hormad2	3.58921	12.0354	4.6807e-15	1.74781e-14		689790	Clec2dl1	5.14949	35.4936	7.78782e-37	4.1583e-36		116660	Ptprn	3.47884	11.149	0	0		297386	Slc4a5	5.93354	61.1185	0	0
24464	Hp	4.84121	28.6649	3.67078e-122	4.42258e-121		297584	Clec4a2	3.47095	11.0882	1.22792e-98	1.18983e-97		64576	Ptprv	3.61628	12.2633	0	0		50676	Slc6a12	3.73716	13.3351	9.86058e-82	1.55886e-80
100360518	Hsh2d	5.20253	36.8229	8.37096e-118	9.85625e-117		362431	Clec4a3	3.42484	10.7394	0	0		24715	Ren	11.0557	2128.57	1.14336e-52	1.01593e-51		310392	Slc7a11	3.49969	11.3113	0	0
292935	Htatip2	3.58735	12.0199	5.08836e-115	5.87752e-114		362432	Clec4d	5.3357	40.3838	1.01451e-52	6.57903e-52		298077	RGD1305807	11.0024	2051.37	2.10736e-85	2.6723e-84		171144	Slco4a1	5.47692	44.5365	4.88078e-95	8.63198e-94
25323	Htr1d	7.61706	196.32	0.000188896	0.000369779		450223	Clec4e	6.14949	70.9871	1.8022e-39	9.9623e-39		498022	RGD1559482	4.21438	18.5633	0	0		312907	Slco5a1	4.46494	22.0842	3.76814e-22	2.45622e-21
56824	Ifit1	5.89523	59.5169	0	0		502902	Clec7a	5.38901	41.9038	0	0		501899	RGD1561226	3.89095	14.8352	0.000397526	0.000682437		114247	Slfn3	4.825	28.3445	0	0
309526	Ifit3	5.27681	38.7684	0	0		301012	Col7a1	3.33453	10.0877	0	0		303666	RGD1561778	4.28211	19.4555	2.04818e-175	4.6898e-174		84386	Slpi	3.5763	11.9282	3.48958e-173	9.98256e-172
25325	Il10	10.5521	1501.45	7.24768e-18	2.92662e-17		29563	Crabp2	3.68534	12.8647	0	0		498431	RGD1562229	4.0974	17.1175	9.76318e-05	0.000178604		294422	Smpdl3a	4.07569	16.8619	0	0
117539	Il10ra	3.60384	12.1581	0	0		64348	Cryba4	4.5321	23.1365	5.34054e-12	1.63096e-11		498128	RGD1565374	4.53629	23.2038	5.8184e-33	3.68111e-32		307919	Snai3	7.40802	169.838	1.78672e-05	5.21047e-05
171040	Il11	4.99696	31.9326	1.11061e-92	1.09516e-91		298518	Csf3r	3.70778	13.0663	0	0		296149	RGD1566226	6.95402	123.985	0.000100593	0.00018357		80722	Sost	6.8979	119.255	5.08032e-69	7.10291e-68
691516	Il17c	8.62092	393.69	8.72614e-05	0.000177574		293676	Ctsw	6.1707	72.0388	6.79566e-118	7.38392e-117		246306	Rmt1	3.43844	10.8411	3.47666e-05	6.64691e-05		499146	Spib	4.85922	29.0249	9.69262e-52	1.08477e-50
24493	Il1a	5.72777	52.9945	3.58436e-28	1.7884e-27		252929	Ctsz	3.50822	11.3784	0	0		681407	Rnf148	3.36044	10.2705	6.79544e-05	0.000126224		305269	Stap1	4.33626	20.1997	7.03796e-235	2.56996e-233
24494	Il1b	6.26338	76.8182	0	0		171056	Cx3cr1	4.39708	21.0695	0	0		500863	Rspo2	4.06498	16.7371	7.325e-12	2.31927e-11		297738	Steap1	3.89434	14.87	3.20814e-65	4.28588e-64
117022	Il1r2	4.30744	19.8001	2.53554e-83	2.30853e-82		114105	Cxcl2	9.04144	526.919	1.00356e-10	2.88399e-10		24988	RT1-M2	3.70147	13.0093	4.33104e-14	1.53804e-13		66030	Synpr	3.71006	13.0869	2.30542e-09	9.13875e-09
171106	Il1rl2	3.56714	11.8527	2.04546e-39	1.20846e-38		171551	Cxcl3	8.65632	403.471	2.02928e-05	4.11037e-05		367218	Runx2	3.36762	10.3218	0	0		303496	Tbx21	5.45691	43.923	1.97493e-47	2.08853e-46
60582	Il1rn	6.51474	91.4393	0	0		60665	Cxcl5	9.61511	784.219	4.8209e-06	1.03149e-05		81779	Sctr	5.4321	43.1742	0	0		498133	Tex26	7.85367	231.308	1.15894e-06	3.77194e-06
308977	Il21r	5.07796	33.7767	0	0		54258	Cxcr1	4.20195	18.4041	2.25954e-09	6.06252e-09		60325	Serpinb2	3.77547	13.694	1.15526e-06	2.54216e-06		306862	Tfap2a	4.92729	30.4271	1.05609e-08	4.02363e-08
444986	Il22ra2	3.42943	10.7736	3.69008e-09	1.07588e-08		84475	Cxcr3	4.0335	16.3759	8.7748e-51	5.57125e-50		288109	Sidt1	3.58283	11.9823	1.88962e-10	5.52385e-10		362280	Tfap2c	3.61695	12.269	3.79374e-06	1.18294e-05
362076	Il36b	5.19726	36.6885	4.36442e-19	1.81728e-18		60628	Cxcr4	3.86993	14.6206	0	0		292844	Siglec10	5.95538	62.0511	0	0		288044	Tm4sf19	6.87093	117.046	2.92168e-134	6.78858e-133
311783	Il36rn	3.97486	15.7236	2.90014e-14	1.05831e-13		170926	Cysltr2	9.03984	526.334	3.64814e-09	9.68186e-09		498888	Siglec15	4.43844	21.6822	9.73902e-21	4.48759e-20		361739	Tmc1	4.06055	16.6858	8.94122e-05	0.00023919
114103	Il5ra	3.97486	15.7236	1.08547e-07	2.87795e-07		311047	Cytip	3.48731	11.2146	1.73697e-243	0		366542	Six2	3.36044	10.2705	6.79544e-05	0.000126268		500750	Tmem196	3.45852	10.993	5.92488e-55	6.95487e-54
24498	Il6	4.96144	31.1561	1.50035e-60	1.11918e-59		287638	Dlx3	7.23751	150.906	1.32617e-07	3.18835e-07		498287	Slamf6	6.7883	110.53	1.0432e-210	2.78734e-209		366518	Tnfrsf14	6.23048	75.0863	1.09952e-42	1.08571e-41
[truncated: 338 more rows]
