# Supplementary material for: Systemic functional enrichment and ceRNA network identification following peripheral nerve injury
Source: Mol Brain. 2018 Dec 17;11:73. doi: 10.1186/s13041-018-0421-4 (PMC6297964; doi:10.1186/s13041-018-0421-4)
Supplement: Supplementary file 3 — Table S3. List of enriched GO terms of significantly differentially expressed mRNAs in the sciatic nerve segments after injury. (XLSX 124 kb) [file 13041_2018_421_MOESM3_ESM.xlsx]

## Sheet: GO
1d
Biological Process
Category	Term	Count	%	PValue	Genes	List Total	Pop Hits	Pop Total	Fold Enrichment	Bonferroni	Benjamini	FDR
GOTERM_BP_DIRECT	GO:0030593~neutrophil chemotaxis	23	3.6566	9.38429e-19	CXCL1, CCL3, C5AR1, CCL2, S100A8, CXCL3, CXCL2, S100A9, CCL9, ITGB2, CXCR2, VAV1, CCL7, ITGAM, CCL6, CCL24, CCL12, CCL20, CKLF, IL1B, CSF3R, TREM1, XCL1	536	58	17126	12.6704	2.41176e-15	2.41176e-15	1.66069e-15
GOTERM_BP_DIRECT	GO:0006954~inflammatory response	42	6.67727	1.25148e-17	CCL3, CCL2, TNF, CD8A, S100A8, AIF1, CRHBP, CXCL3, CXCL2, TLR2, CCL9, PF4, CCL7, IL10, CCL6, IL17C, CCL24, SLC11A1, CCL20, TNFRSF18, IL1B, NOS2, THBS1, IL1A, HAVCR2, SELP, IL6, C5AR1, OLR1, NCF1, HCK, TNFRSF14, CELA1, CCL12, CCR7, CYBB, CCR4, CCR3, NPPB, XCL1, SELE, CCR1L1	536	264	17126	5.08319	3.21631e-14	1.60815e-14	2.21468e-14
GOTERM_BP_DIRECT	GO:0006955~immune response	40	6.3593	6.86164e-16	CXCL1, MILL1, TNF, LST1, RT1-DB2, OPRK1, CXCL3, CXCL2, PGLYRP1, TLR2, TNFSF14, PF4, OAS2, IL10, LIF, CLEC4E, TNFRSF18, IL1B, THBS1, LTB, IL1A, BLNK, MYLPF, GZMB, TNFRSF14, VAV1, CTSW, OSM, OAS1K, CCR7, BPI, CCR6, FCGR2B, CXCL14, FCAR, CCR4, IRF8, SLPI, XCL1, CCR1L1	536	266	17126	4.80474	1.71196e-12	5.70655e-13	1.17684e-12
GOTERM_BP_DIRECT	GO:0070098~chemokine-mediated signaling pathway	19	3.02067	4.27422e-14	CXCL1, CCL3, CCL2, CXCL3, CXCL2, CCL9, CXCR2, PF4, CCL7, CCL6, CCL24, CCL12, CCR6, CCL20, CCR4, CCR3, CX3CR1, XCL1, CCR1L1	536	56	17126	10.8407	1.09851e-10	2.74627e-11	7.56395e-11
GOTERM_BP_DIRECT	GO:0032496~response to lipopolysaccharide	36	5.72337	8.23037e-13	CXCL1, CCL2, TNF, S100A8, MMP9, CXCL3, S100A9, TLR2, HP, PF4, MMP3, IL10, SLC11A1, ARG1, NOD2, REN, IL10RA, SERPINE1, TNFRSF18, IL1B, NOS2, IRG1, IL1A, SELP, IL6, PTGER2, C5AR1, NCF2, SOCS3, IL1RN, TNFRSF14, PCK1, CCR7, SLPI, NPPB, TFAP2A	536	269	17126	4.27604	2.11513e-09	4.23026e-10	1.45643e-09
GOTERM_BP_DIRECT	GO:0071347~cellular response to interleukin-1	20	3.17965	2.20055e-11	CCL3, IL6, CCL2, MYLK3, CAMP, MMP9, CXCL2, CCL9, AQP4, MMP3, CCL7, CCL6, PCK1, CCL24, CCL12, CCL20, SERPINE1, NOS2, XCL1, IRG1	536	88	17126	7.2617	5.65542e-08	9.42569e-09	3.89419e-08
GOTERM_BP_DIRECT	GO:0048247~lymphocyte chemotaxis	10	1.58983	9.17113e-09	CCL24, CCL12, CCL3, CCL2, CCL20, CKLF, CCL9, XCL1, CCL7, CCL6	536	22	17126	14.5234	2.35695e-05	3.36711e-06	1.62296e-05
GOTERM_BP_DIRECT	GO:0071222~cellular response to lipopolysaccharide	24	3.81558	2.36951e-08	HAVCR2, IL6, TNF, CCL2, CEBPE, STAP1, OPRK1, CAMP, CXCL3, MMP9, CXCL2, IL10, ARG1, CCL20, CD80, FCGR2B, IRF8, CX3CR1, SERPINE1, IL1B, AICDA, NOS2, IRG1, GBP2	536	188	17126	4.07891	6.08946e-05	7.61203e-06	4.19319e-05
GOTERM_BP_DIRECT	GO:0071346~cellular response to interferon-gamma	14	2.22576	2.53363e-08	CCL24, CCL12, CCL3, CCL2, CCL20, AIF1, CCL9, AQP4, NOS2, XCL1, IRG1, CCL7, GBP2, CCL6	536	59	17126	7.58171	6.51122e-05	7.2349e-06	4.48362e-05
GOTERM_BP_DIRECT	GO:0050830~defense response to Gram-positive bacterium	16	2.54372	2.63839e-08	HAVCR2, LYZ2, C5AR1, TNF, FGR, NCF1, HCK, CAMP, PGLYRP1, TLR2, MYO1F, TNFRSF14, NOD2, PLA2G1B, REG3G, GBP2	536	81	17126	6.31141	6.78044e-05	6.78065e-06	4.66902e-05
GOTERM_BP_DIRECT	GO:0042742~defense response to bacterium	19	3.02067	9.48145e-08	LYZ2, TNF, CEBPE, NCF1, PGLYRP1, SLAMF8, HP, LYC2, IL10, PLAC8, SLC11A1, BPI, NOD2, ISG15, CLEC4E, FCGR1A, IRF8, CLEC4D, NOS2	536	128	17126	4.7428	0.000243644	2.21519e-05	0.000167788
GOTERM_BP_DIRECT	GO:0050729~positive regulation of inflammatory response	13	2.06677	1.83815e-07	CCL3, CCL2, TNF, S100A8, S100A9, TLR2, CCL9, CCL7, CCL6, CCL24, CCL12, SERPINE1, XCL1	536	58	17126	7.16154	0.000472293	3.93663e-05	0.000325287
GOTERM_BP_DIRECT	GO:0019221~cytokine-mediated signaling pathway	19	3.02067	3.37561e-07	IL1R2, IL6, CCL2, SOCS3, IL1RL2, IL21R, IL1RN, PF4, PTPRN, IL36RN, IL10RA, CX3CR1, IL36B, CSF3R, IL1B, IL5RA, EBI3, IL1A, IL22RA2	536	139	17126	4.36747	0.000867157	6.67311e-05	0.000597362
GOTERM_BP_DIRECT	GO:0071356~cellular response to tumor necrosis factor	17	2.7027	5.02447e-07	CCL3, IL6, CCL2, CAMP, CRHBP, MMP9, CCL9, CCL7, CCL6, PCK1, CCL24, CCL12, CCL20, NOS2, XCL1, THBS1, IRG1	536	114	17126	4.7647	0.00129046	9.22307e-05	0.000889149
GOTERM_BP_DIRECT	GO:0090023~positive regulation of neutrophil chemotaxis	9	1.43084	5.82329e-07	CXCL1, CCR7, C5AR1, SELL, CXCL3, CXCL2, IL1B, CXCR2, XCL1	536	25	17126	11.5025	0.00149547	9.97674e-05	0.00103051
GOTERM_BP_DIRECT	GO:0009408~response to heat	14	2.22576	5.88339e-07	MILL1, CXCL1, IL6, CCL2, SOCS3, TRPV2, MMP9, CXCL2, HP, OSM, CKM, IL1B, ABCC2, IL1A	536	76	17126	5.8858	0.00151089	9.44976e-05	0.00104115
GOTERM_BP_DIRECT	GO:0006936~muscle contraction	11	1.74881	1.48848e-06	TNNT3, MYH1, MYBPC2, GLRA1, MYL1, MYLK2, MYLPF, MYH4, ACTN2, MYH7, ACTN3	536	47	17126	7.47801	0.00381808	0.000224997	0.00263404
GOTERM_BP_DIRECT	GO:0002526~acute inflammatory response	8	1.27186	3.16532e-06	CXCL1, APOA2, IL6, TNF, S100A8, IL1B, HP, IL1A	536	22	17126	11.6187	0.00810187	0.000451835	0.00560133
GOTERM_BP_DIRECT	GO:0002548~monocyte chemotaxis	9	1.43084	3.5997e-06	CCL24, CCL12, CCL3, CCL2, CCL20, CCL9, XCL1, CCL7, CCL6	536	31	17126	9.27624	0.0092086	0.00048679	0.00637
GOTERM_BP_DIRECT	GO:0045087~innate immune response	23	3.6566	6.31584e-06	HAVCR2, FGR, S100A8, CAMP, HCK, S100A9, PGLYRP1, TLR2, OAS3, OAS2, PADI4, TRIM10, OASL, NOD2, CYBB, CLEC4E, OASL2, SLPI, CLEC7A, CLEC4D, MX1, PTX3, CLEC5A	536	239	17126	3.07483	0.0161007	0.000811259	0.0111762
GOTERM_BP_DIRECT	GO:0007159~leukocyte cell-cell adhesion	8	1.27186	8.22326e-06	SELP, PTPRC, ITGAL, OLR1, FERMT3, ITGB2, SELE, ITGAM	536	25	17126	10.2245	0.0209121	0.00100587	0.0145512
GOTERM_BP_DIRECT	GO:0030595~leukocyte chemotaxis	6	0.953895	1.15416e-05	CCL3, CORO1A, CKLF, S100A9, CXCL2, PF4	536	11	17126	17.4281	0.0292264	0.00134736	0.0204225
GOTERM_BP_DIRECT	GO:0051384~response to glucocorticoid	16	2.54372	1.47345e-05	CXCL1, IL6, TNF, CCL2, AIF1, SOCS3, IL1RN, CXCL2, AQP4, HP, IL10, ABCB4, APOA2, SULT1A1, IL1B, AREG	536	131	17126	3.90247	0.0371599	0.00164508	0.0260716
GOTERM_BP_DIRECT	GO:0006935~chemotaxis	11	1.74881	1.75108e-05	CCL24, PROK2, CCL3, CCR7, CCR6, CCL20, CCR4, CCR3, CXCR2, XCL1, CCR1L1	536	61	17126	5.76174	0.0440054	0.00187337	0.0309833
GOTERM_BP_DIRECT	GO:0009617~response to bacterium	9	1.43084	2.25285e-05	SLC11A1, IL6, FCGR2B, CCR4, NCF1, SOCS3, FCGR1A, IRF8, TLR2	536	39	17126	7.37342	0.0562547	0.00231328	0.03986
GOTERM_BP_DIRECT	GO:0002687~positive regulation of leukocyte migration	7	1.11288	4.39942e-05	SELP, CCL12, CCL2, MMP9, TLR2, TNFRSF18, SELE	536	22	17126	10.1664	0.10691	0.00433931	0.0778254
GOTERM_BP_DIRECT	GO:0009615~response to virus	12	1.90779	4.69705e-05	IFIT3, OASL, IFIT1, TNF, TBX21, OASL2, OAS3, OAS2, XCL1, MX1, HMGA2, HMGA1	536	82	17126	4.67583	0.113715	0.00446102	0.0830885
GOTERM_BP_DIRECT	GO:0050715~positive regulation of cytokine secretion	8	1.27186	4.76237e-05	TNF, CLEC4E, FGR, TLR2, CLEC5A, IL1A, RGD1561778, IL10	536	32	17126	7.98787	0.115202	0.00436174	0.0842435
GOTERM_BP_DIRECT	GO:0050901~leukocyte tethering or rolling	6	0.953895	6.76122e-05	LEP, SELP, TNF, ITGB7, CHST4, SELE	536	15	17126	12.7806	0.159509	0.00597412	0.119582
GOTERM_BP_DIRECT	GO:0010332~response to gamma radiation	9	1.43084	7.88535e-05	CXCL1, PTPRC, CCL2, APOBEC1, SOCS3, CXCL2, IL1B, IL1A, CCL7	536	46	17126	6.25138	0.183445	0.00673262	0.139451
GOTERM_BP_DIRECT	GO:0051607~defense response to virus	14	2.22576	8.11697e-05	PTPRC, IL6, APOBEC1, CD8A, OPRK1, OAS3, OAS2, IFIT3, OAS1K, OASL, IFIT1, ISG15, OASL2, MX1	536	118	17126	3.79086	0.188292	0.00670691	0.143544
GOTERM_BP_DIRECT	GO:0070374~positive regulation of ERK1 and ERK2 cascade	17	2.7027	9.39921e-05	HAVCR2, CCL3, IL6, CCL2, C5AR1, TLR2, CCL9, FGF23, CCL7, CCL6, CCL24, CCL12, NOD2, CCL20, IL1B, XCL1, IL1A	536	171	17126	3.17646	0.214607	0.00752067	0.166202
GOTERM_BP_DIRECT	GO:0045766~positive regulation of angiogenesis	14	2.22576	9.65646e-05	C5AR1, CAMP, MMP9, CXCR2, ITGB2, CELA1, CCL24, CCR3, HMOX1, CX3CR1, SERPINE1, IL1B, THBS1, IL1A	536	120	17126	3.72767	0.219783	0.00749249	0.170747
GOTERM_BP_DIRECT	GO:0014070~response to organic cyclic compound	22	3.49762	0.000104184	SELP, NANOG, IL6, SLC6A1, NCF2, SOCS3, MMP9, IL1RN, GRIN2A, OXTR, HP, TRH, CYP2B1, MMP12, ACVR1C, TRDN, UGT1A7C, UGT1A2, IL1B, NPPB, AREG, IL1A	536	267	17126	2.63271	0.234914	0.00784455	0.184208
GOTERM_BP_DIRECT	GO:0038094~Fc-gamma receptor signaling pathway	5	0.794913	0.000104711	CLEC4E, FCGR1A, LOC498276, CLEC4D, FCGR2A	536	9	17126	17.7508	0.235949	0.00765967	0.185139
GOTERM_BP_DIRECT	GO:0042102~positive regulation of T cell proliferation	10	1.58983	0.000122984	HAVCR2, LEP, PTPRC, ITGAL, CORO1A, IL6, CD80, AIF1, VTCN1, IL1B	536	62	17126	5.15347	0.271005	0.0087418	0.217415
GOTERM_BP_DIRECT	GO:0032755~positive regulation of interleukin-6 production	9	1.43084	0.000145416	NOD2, IL6, TNF, MAPK13, IL1RL2, TLR2, IL36B, IL1B, IL1A	536	50	17126	5.75127	0.311848	0.0100504	0.257022
GOTERM_BP_DIRECT	GO:0048245~eosinophil chemotaxis	5	0.794913	0.00017021	CCL24, CCL12, CCL3, CCR3, CCL7	536	10	17126	15.9757	0.354337	0.0114465	0.300784
GOTERM_BP_DIRECT	GO:0003009~skeletal muscle contraction	7	1.11288	0.000189404	TNNT3, TNF, TNNC2, CHRND, MYH7, STAC3, TNNI2	536	28	17126	7.98787	0.385419	0.0124049	0.334648
GOTERM_BP_DIRECT	GO:0032868~response to insulin	12	1.90779	0.00026248	LEP, IL6, PNMT, SOCS3, OPRK1, TLR2, PTPRN, VGF, CYP2B1, IL10, PCK1, ACVR1C	536	99	17126	3.87291	0.490672	0.0167251	0.463481
GOTERM_BP_DIRECT	GO:0044130~negative regulation of growth of symbiont in host	6	0.953895	0.000306666	NOD2, TNF, CAMP, IRF8, TLR2, IL10	536	20	17126	9.58545	0.545361	0.019042	0.541302
GOTERM_BP_DIRECT	GO:0002523~leukocyte migration involved in inflammatory response	5	0.794913	0.000381678	CCL2, S100A8, S100A9, ITGB2, ITGAM	536	12	17126	13.3131	0.625102	0.0230888	0.673287
GOTERM_BP_DIRECT	GO:0014823~response to activity	11	1.74881	0.000452475	LEP, CCL2, TNF, NCF2, PNMT, SULT1A1, IL1RN, MYH4, NOS2, IL10, PCK1	536	89	17126	3.94906	0.687492	0.0266869	0.797703
GOTERM_BP_DIRECT	GO:0042060~wound healing	13	2.06677	0.000471811	IL6, S100A8, CXCL2, MMP3, MMP12, SLC11A1, CCL20, SERPINE1, SERPINB2, IL1B, NOS2, NRG1, IL1A	536	123	17126	3.37699	0.702649	0.0271881	0.831657
GOTERM_BP_DIRECT	GO:2000503~positive regulation of natural killer cell chemotaxis	4	0.63593	0.000565053	CCL3, CXCL14, XCL1, CCL7	536	6	17126	21.301	0.766038	0.0317645	0.99524
GOTERM_BP_DIRECT	GO:0045663~positive regulation of myoblast differentiation	6	0.953895	0.000615956	MYF6, MYOD1, TNFSF14, SMYD1, MYOG, CSRP3	536	23	17126	8.33517	0.794744	0.033838	1.08444
GOTERM_BP_DIRECT	GO:0046888~negative regulation of hormone secretion	5	0.794913	0.000734343	OSM, LIF, IL6, FGF23, IL11	536	14	17126	11.4112	0.848619	0.0393732	1.29159
GOTERM_BP_DIRECT	GO:0050900~leukocyte migration	6	0.953895	0.000758247	SELP, TNF, MMP9, ITGB7, IL1B, SELE	536	24	17126	7.98787	0.857645	0.0397996	1.33337
GOTERM_BP_DIRECT	GO:0042832~defense response to protozoan	6	0.953895	0.000758247	BATF, SLC11A1, IL6, IRF8, GBP2, IL10	536	24	17126	7.98787	0.857645	0.0397996	1.33337
GOTERM_BP_DIRECT	GO:0006909~phagocytosis	7	1.11288	0.00079244	SLC11A1, CORO1A, CEBPE, HCK, IRF8, MYO1G, VAV1	536	36	17126	6.21279	0.86963	0.0407266	1.3931
GOTERM_BP_DIRECT	GO:0048743~positive regulation of skeletal muscle fiber development	4	0.63593	0.000965909	MYF6, MYOD1, MYOG, ACTN3	536	7	17126	18.258	0.916556	0.0484582	1.6956
GOTERM_BP_DIRECT	GO:0090026~positive regulation of monocyte chemotaxis	5	0.794913	0.00127045	CCL2, AIF1, SERPINE1, PLA2G7, CCR1L1	536	16	17126	9.98484	0.961884	0.0620524	2.22455
GOTERM_BP_DIRECT	GO:0001666~response to hypoxia	19	3.02067	0.00129715	TNF, CCL2, PNMT, SOCS3, MMP9, TLR2, HP, TRH, MMP3, MMP13, SHH, LEP, HMOX1, HIF3A, IL1B, NPPB, NOS2, IL1A, MB	536	258	17126	2.35302	0.964416	0.0621366	2.27081
GOTERM_BP_DIRECT	GO:0045429~positive regulation of nitric oxide biosynthetic process	7	1.11288	0.00182218	IL6, TNF, AIF1, TLR2, IL1B, ITGB2, PTX3	536	42	17126	5.32525	0.990788	0.0846414	3.17603
GOTERM_BP_DIRECT	GO:0050829~defense response to Gram-negative bacterium	7	1.11288	0.00182218	SLC11A1, BPI, LYZ2, CAMP, SERPINE1, TNFRSF14, NOS2	536	42	17126	5.32525	0.990788	0.0846414	3.17603
GOTERM_BP_DIRECT	GO:0050766~positive regulation of phagocytosis	7	1.11288	0.00182218	SLC11A1, NOD2, TNF, FCGR2B, FCGR1A, IL1B, PTX3	536	42	17126	5.32525	0.990788	0.0846414	3.17603
GOTERM_BP_DIRECT	GO:0032715~negative regulation of interleukin-6 production	6	0.953895	0.00186289	HAVCR2, BPI, TNF, AQP4, IL10, IL36RN	536	29	17126	6.61065	0.991705	0.0849186	3.24587
GOTERM_BP_DIRECT	GO:0032570~response to progesterone	8	1.27186	0.00190873	PTGER2, CCL2, NCF2, ADH1, SOCS3, TLR2, OXTR, NRG1	536	57	17126	4.48442	0.992628	0.0854058	3.32448
GOTERM_BP_DIRECT	GO:1901741~positive regulation of myoblast fusion	5	0.794913	0.0020327	MYF6, MYOD1, TNFSF14, MYOG, CD53	536	18	17126	8.87541	0.994643	0.0891539	3.53676
GOTERM_BP_DIRECT	GO:0051930~regulation of sensory perception of pain	7	1.11288	0.00206274	CCL3, OPRK1, GRIN2A, NTSR1, IL1A, ACPP, IL10	536	43	17126	5.20141	0.995042	0.0888979	3.58813
GOTERM_BP_DIRECT	GO:0031100~organ regeneration	10	1.58983	0.00230785	LIF, APOA2, CCL2, C5AR1, UGT1A3, UGT1A2, ADH1, SOCS3, HP, LCP1	536	92	17126	3.47299	0.997363	0.0973135	4.00633
GOTERM_BP_DIRECT	GO:0042127~regulation of cell proliferation	17	2.7027	0.00232265	CXCL1, PTGER2, IL6, TNF, APOBEC1, FGR, HCK, CXCL3, CXCL2, TNFRSF14, PF4, CELA1, SHH, SERPINE1, TNFRSF18, TFAP2A, NOS2	536	229	17126	2.37194	0.997461	0.0963297	4.03153
GOTERM_BP_DIRECT	GO:0042493~response to drug	29	4.61049	0.00244341	CCL3, TNF, APOBEC1, CCL2, MMP9, OXTR, HP, IL10, CYP2B1, ACVR1C, ARG1, APOA2, REN, NPC1L1, ENO3, IL1B, THBS1, IL6, HAVCR1, NCF2, SOCS3, IL1RN, GRIN2A, MMP13, MMP12, ABCB4, CYBB, NPPB, ABCC2	536	504	17126	1.83848	0.99814	0.0994841	4.23688
GOTERM_BP_DIRECT	GO:0014902~myotube differentiation	5	0.794913	0.00251181	TRDN, CAV3, MYOD1, MYOG, SHH	536	19	17126	8.40829	0.998441	0.100538	4.35302
GOTERM_BP_DIRECT	GO:0031448~positive regulation of fast-twitch skeletal muscle fiber contraction	3	0.476948	0.00286169	ATP2A1, MYLK2, ACTN3	536	3	17126	31.9515	0.999367	0.112007	4.94499
GOTERM_BP_DIRECT	GO:0032722~positive regulation of chemokine production	5	0.794913	0.0030631	HAVCR2, IL6, TNF, FFAR2, TLR2	536	20	17126	7.98787	0.999623	0.117633	5.28418
GOTERM_BP_DIRECT	GO:0007218~neuropeptide signaling pathway	10	1.58983	0.00308754	QRFPR, GPR84, PROK2, MCHR1, PRLHR, ECEL1, GLRA1, OPRK1, MC2R, NTSR1	536	96	17126	3.32828	0.999646	0.116776	5.32526
GOTERM_BP_DIRECT	GO:2001240~negative regulation of extrinsic apoptotic signaling pathway in absence of ligand	6	0.953895	0.00336037	TNF, CX3CR1, IL1B, PF4, NRG1, GDNF	536	33	17126	5.80936	0.999825	0.124612	5.78273
GOTERM_BP_DIRECT	GO:0002376~immune system process	5	0.794913	0.00369154	KCNN4, OLR1, CD300A, CD300LF, HP	536	21	17126	7.6075	0.999926	0.134123	6.33522
GOTERM_BP_DIRECT	GO:0010831~positive regulation of myotube differentiation	4	0.63593	0.00414715	CAV3, SMYD1, MYOG, CSRP3	536	11	17126	11.6187	0.999977	0.147352	7.09032
GOTERM_BP_DIRECT	GO:0048246~macrophage chemotaxis	4	0.63593	0.00414715	CCL3, CCL2, CKLF, CX3CR1	536	11	17126	11.6187	0.999977	0.147352	7.09032
GOTERM_BP_DIRECT	GO:0007229~integrin-mediated signaling pathway	9	1.43084	0.00468877	ITGAL, FGR, CDH17, FERMT3, ITGB7, ITGB2, VAV1, ITGAM, TYROBP	536	84	17126	3.42337	0.999994	0.162743	7.9805
GOTERM_BP_DIRECT	GO:0002544~chronic inflammatory response	4	0.63593	0.00540231	S100A8, CAMP, S100A9, THBS1	536	12	17126	10.6505	0.999999	0.182711	9.14095
GOTERM_BP_DIRECT	GO:0032649~regulation of interferon-gamma production	3	0.476948	0.00560493	CCR7, ISG15, RIPK3	536	4	17126	23.9636	0.999999	0.18646	9.46796
GOTERM_BP_DIRECT	GO:0034154~toll-like receptor 7 signaling pathway	3	0.476948	0.00560493	HAVCR2, UNC93B1, PIK3AP1	536	4	17126	23.9636	0.999999	0.18646	9.46796
GOTERM_BP_DIRECT	GO:0002374~cytokine secretion involved in immune response	3	0.476948	0.00560493	NOD2, TLR2, TREM1	536	4	17126	23.9636	0.999999	0.18646	9.46796
GOTERM_BP_DIRECT	GO:0002752~cell surface pattern recognition receptor signaling pathway	3	0.476948	0.00560493	FFAR2, FCNB, TLR2	536	4	17126	23.9636	0.999999	0.18646	9.46796
GOTERM_BP_DIRECT	GO:0045123~cellular extravasation	3	0.476948	0.00560493	TNF, ITGB2, ITGAM	536	4	17126	23.9636	0.999999	0.18646	9.46796
GOTERM_BP_DIRECT	GO:0072108~positive regulation of mesenchymal to epithelial transition involved in metanephros morphogenesis	3	0.476948	0.00560493	LIF, PAX8, GDNF	536	4	17126	23.9636	0.999999	0.18646	9.46796
GOTERM_BP_DIRECT	GO:0032355~response to estradiol	14	2.22576	0.00653834	CXCL1, SLC6A1, SOCS3, MMP9, CXCL2, OXTR, MMP3, SHH, LEP, FCGR2B, FCGR1A, IL1B, AREG, NOS2	536	189	17126	2.36678	1	0.211361	10.9601
GOTERM_BP_DIRECT	GO:0035914~skeletal muscle cell differentiation	7	1.11288	0.00655219	MYF6, MYOD1, ANKRD2, MYLK2, SMYD1, MYOG, KLHL41	536	54	17126	4.14186	1	0.209149	10.982
GOTERM_BP_DIRECT	GO:2000484~positive regulation of interleukin-8 secretion	4	0.63593	0.00686168	FFAR2, CAMP, FCNB, CD2	536	13	17126	9.83123	1	0.215259	11.4715
GOTERM_BP_DIRECT	GO:0045595~regulation of cell differentiation	6	0.953895	0.00779343	LIF, NANOG, SOCS3, TFAP2A, NRG1, CELA1	536	40	17126	4.79272	1	0.237935	12.9299
GOTERM_BP_DIRECT	GO:0048741~skeletal muscle fiber development	5	0.794913	0.00815361	MYOD1, ACTA1, MYOG, KLHL41, STAC3	536	26	17126	6.14452	1	0.244626	13.4875
GOTERM_BP_DIRECT	GO:0045662~negative regulation of myoblast differentiation	5	0.794913	0.00815361	TNF, CXCL14, CCL9, ANKRD2, CSRP3	536	26	17126	6.14452	1	0.244626	13.4875
GOTERM_BP_DIRECT	GO:0001819~positive regulation of cytokine production	5	0.794913	0.00815361	HAVCR2, LEP, SLC11A1, TNF, IL36B	536	26	17126	6.14452	1	0.244626	13.4875
GOTERM_BP_DIRECT	GO:0032703~negative regulation of interleukin-2 production	4	0.63593	0.00853277	HAVCR2, NOD2, XCL1, VSIG4	536	14	17126	9.129	1	0.251572	14.0709
GOTERM_BP_DIRECT	GO:0030901~midbrain development	6	0.953895	0.00865314	GDF7, CXCR2, EN2, GDNF, SHH, ACVR1C	536	41	17126	4.67583	1	0.251788	14.2553
GOTERM_BP_DIRECT	GO:0010033~response to organic substance	12	1.90779	0.00865951	NANOG, TNF, AQP9, SLC6A1, MMP9, REN, TFAP2A, HP, NEFL, IL1A, IL10, AMPD1	536	153	17126	2.506	1	0.24916	14.2651
GOTERM_BP_DIRECT	GO:0010628~positive regulation of gene expression	21	3.33863	0.00881647	BMP10, CCL3, IL6, TNF, CEBPE, STAP1, ACTA1, GDF7, TLR2, MYLK2, PF4, HMGA2, SHH, LIF, SLC11A1, SLC26A9, SERPINE1, TFAP2A, IL1B, NRG1, IL1A	536	357	17126	1.8795	1	0.250303	14.505
GOTERM_BP_DIRECT	GO:0002606~positive regulation of dendritic cell antigen processing and presentation	3	0.476948	0.00914872	SLC11A1, CCR7, NOD2	536	5	17126	19.1709	1	0.255659	15.0107
GOTERM_BP_DIRECT	GO:0072540~T-helper 17 cell lineage commitment	3	0.476948	0.00914872	BATF, IL6, SLAMF6	536	5	17126	19.1709	1	0.255659	15.0107
GOTERM_BP_DIRECT	GO:0071224~cellular response to peptidoglycan	3	0.476948	0.00914872	NOD2, CAMP, TLR2	536	5	17126	19.1709	1	0.255659	15.0107
GOTERM_BP_DIRECT	GO:0002439~chronic inflammatory response to antigenic stimulus	3	0.476948	0.00914872	TNF, IL1RN, IL1B	536	5	17126	19.1709	1	0.255659	15.0107
GOTERM_BP_DIRECT	GO:0010574~regulation of vascular endothelial growth factor production	3	0.476948	0.00914872	IL6, CCL2, AQP4	536	5	17126	19.1709	1	0.255659	15.0107
GOTERM_BP_DIRECT	GO:0042157~lipoprotein metabolic process	5	0.794913	0.00933978	APOA2, APOBEC1, OLR1, APOC1, NPC1L1	536	27	17126	5.91694	1	0.257497	15.3002
GOTERM_BP_DIRECT	GO:0001878~response to yeast	4	0.63593	0.0104218	IL6, NCF1, CAMP, PTX3	536	15	17126	8.5204	1	0.279887	16.9225
GOTERM_BP_DIRECT	GO:0032695~negative regulation of interleukin-12 production	4	0.63593	0.0104218	NOD2, TLR2, THBS1, IL10	536	15	17126	8.5204	1	0.279887	16.9225
GOTERM_BP_DIRECT	GO:1901224~positive regulation of NIK/NF-kappaB signaling	4	0.63593	0.0104218	HAVCR2, NOD2, TNF, TLR2	536	15	17126	8.5204	1	0.279887	16.9225
GOTERM_BP_DIRECT	GO:0035987~endodermal cell differentiation	5	0.794913	0.0106328	LAMB3, MMP9, MMP8, ITGB2, HMGA2	536	28	17126	5.70562	1	0.281791	17.2354
GOTERM_BP_DIRECT	GO:0009612~response to mechanical stimulus	9	1.43084	0.0109598	IL6, CCL2, TNF, ANKRD23, ACTA1, MMP9, NOS2, THBS1, MMP13	536	97	17126	2.96457	1	0.286212	17.7182
GOTERM_BP_DIRECT	GO:0007204~positive regulation of cytosolic calcium ion concentration	11	1.74881	0.0114063	CXCL1, CAV3, MCHR1, CCL3, CCR6, C5AR1, CXCL3, CXCL2, IL1B, OXTR, CXCR2	536	138	17126	2.54686	1	0.293091	18.373
GOTERM_BP_DIRECT	GO:0050731~positive regulation of peptidyl-tyrosine phosphorylation	9	1.43084	0.0116186	OSM, LIF, NOD2, IL6, CD80, HCLS1, TNFRSF14, NRG1, IL11	536	98	17126	2.93432	1	0.294776	18.6827
GOTERM_BP_DIRECT	GO:0007517~muscle organ development	6	0.953895	0.0116211	MYOD1, MURC, MYOG, TRIM72, NRG1, CSRP3	536	44	17126	4.35702	1	0.291991	18.6863
GOTERM_BP_DIRECT	GO:0032757~positive regulation of interleukin-8 production	5	0.794913	0.012036	NOD2, TNF, SERPINE1, TLR2, IL1B	536	29	17126	5.50888	1	0.29787	19.2882
GOTERM_BP_DIRECT	GO:0032924~activin receptor signaling pathway	4	0.63593	0.0125336	BMP10, HFE2, GDF7, ACVR1C	536	16	17126	7.98787	1	0.305257	20.0047
GOTERM_BP_DIRECT	GO:0006833~water transport	4	0.63593	0.0125336	AQP9, MYLK2, AQP4, SLC14A1	536	16	17126	7.98787	1	0.305257	20.0047
GOTERM_BP_DIRECT	GO:0043122~regulation of I-kappaB kinase/NF-kappaB signaling	4	0.63593	0.0125336	TNF, NLRP12, IL1B, PIK3AP1	536	16	17126	7.98787	1	0.305257	20.0047
GOTERM_BP_DIRECT	GO:0030502~negative regulation of bone mineralization	4	0.63593	0.0125336	CCL3, NFE2, FGF23, MEPE	536	16	17126	7.98787	1	0.305257	20.0047
GOTERM_BP_DIRECT	GO:0001660~fever generation	3	0.476948	0.0134406	IL1RN, IL1B, IL1A	536	6	17126	15.9757	1	0.320505	21.295
GOTERM_BP_DIRECT	GO:0002740~negative regulation of cytokine secretion involved in immune response	3	0.476948	0.0134406	APOA2, TNF, IL10	536	6	17126	15.9757	1	0.320505	21.295
GOTERM_BP_DIRECT	GO:0034162~toll-like receptor 9 signaling pathway	3	0.476948	0.0134406	HAVCR2, UNC93B1, PIK3AP1	536	6	17126	15.9757	1	0.320505	21.295
GOTERM_BP_DIRECT	GO:0018119~peptidyl-cysteine S-nitrosylation	3	0.476948	0.0134406	S100A8, S100A9, NOS2	536	6	17126	15.9757	1	0.320505	21.295
GOTERM_BP_DIRECT	GO:0042110~T cell activation	5	0.794913	0.0135524	IL6, CD8A, CD2, VAV1, HSH2D	536	30	17126	5.32525	1	0.319796	21.4528
GOTERM_BP_DIRECT	GO:0032689~negative regulation of interferon-gamma production	5	0.794913	0.0135524	HAVCR2, NOD2, PGLYRP1, XCL1, IL10	536	30	17126	5.32525	1	0.319796	21.4528
GOTERM_BP_DIRECT	GO:0050728~negative regulation of inflammatory response	8	1.27186	0.0141291	SOCS3, AOAH, PGLYRP1, NLRP12, SLPI, IRG1, IL10, IL22RA2	536	82	17126	3.11722	1	0.328007	22.2613
GOTERM_BP_DIRECT	GO:0050995~negative regulation of lipid catabolic process	4	0.63593	0.0148721	APOA2, TNF, APOC1, IL1B	536	17	17126	7.518	1	0.339044	23.2917
GOTERM_BP_DIRECT	GO:0006937~regulation of muscle contraction	4	0.63593	0.0148721	TNNT3, ATP2A1, MYLK2, TNNI2	536	17	17126	7.518	1	0.339044	23.2917
GOTERM_BP_DIRECT	GO:0051770~positive regulation of nitric-oxide synthase biosynthetic process	4	0.63593	0.0148721	NOD2, CCL2, CCL20, TLR2	536	17	17126	7.518	1	0.339044	23.2917
GOTERM_BP_DIRECT	GO:0045071~negative regulation of viral genome replication	5	0.794913	0.0151851	OASL, TNF, ISG15, OAS3, SLPI	536	31	17126	5.15347	1	0.341869	23.7218
GOTERM_BP_DIRECT	GO:0042517~positive regulation of tyrosine phosphorylation of Stat3 protein	5	0.794913	0.0151851	OSM, LEP, LIF, IL6, CLCF1	536	31	17126	5.15347	1	0.341869	23.7218
GOTERM_BP_DIRECT	GO:0016525~negative regulation of angiogenesis	7	1.11288	0.0168791	LIF, CCL2, NGP, TNMD, CX3CR1, PF4, THBS1	536	66	17126	3.38879	1	0.369045	26.0107
GOTERM_BP_DIRECT	GO:0043066~negative regulation of apoptotic process	26	4.13355	0.0171223	AIF1, MMP9, BTC, CXCR2, IL10, SHH, EPCAM, RGD1561226, THBS1, LOC300308, DPEP1, IL6, SOCS3, HCK, IL1RN, BCL2A1, BIRC3, NTSR1, HMGA2, PLAC8, LEP, IFIT3, PROK2, SERPINB2, TFAP2A, CLEC5A	536	507	17126	1.63854	1	0.370196	26.3339
GOTERM_BP_DIRECT	GO:0009409~response to cold	6	0.953895	0.0179829	ADRB3, IL6, PNMT, TRH, VGF, PLAC8	536	49	17126	3.91243	1	0.381705	27.467
GOTERM_BP_DIRECT	GO:0071549~cellular response to dexamethasone stimulus	6	0.953895	0.0179829	ARG1, IL6, CCL2, PNMT, SERPINE1, GDNF	536	49	17126	3.91243	1	0.381705	27.467
GOTERM_BP_DIRECT	GO:0060664~epithelial cell proliferation involved in salivary gland morphogenesis	3	0.476948	0.0184304	IL6, TNF, SHH	536	7	17126	13.6935	1	0.386048	28.0498
GOTERM_BP_DIRECT	GO:0002925~positive regulation of humoral immune response mediated by circulating immunoglobulin	3	0.476948	0.0184304	PTPRC, NOD2, TNF	536	7	17126	13.6935	1	0.386048	28.0498
GOTERM_BP_DIRECT	GO:0014054~positive regulation of gamma-aminobutyric acid secretion	3	0.476948	0.0184304	SLC6A1, NTSR1, TRH	536	7	17126	13.6935	1	0.386048	28.0498
GOTERM_BP_DIRECT	GO:0051281~positive regulation of release of sequestered calcium ion into cytosol	5	0.794913	0.0188091	TRDN, CD19, CLEC4B2, NTSR1, XCL1	536	33	17126	4.84114	1	0.389164	28.5394
GOTERM_BP_DIRECT	GO:0051897~positive regulation of protein kinase B signaling	8	1.27186	0.0190382	LEP, CCL3, IL6, F10, TNF, HCLS1, NRG1, THBS1	536	87	17126	2.93807	1	0.389819	28.8341
GOTERM_BP_DIRECT	GO:0045671~negative regulation of osteoclast differentiation	4	0.63593	0.020239	CCL3, LILRB3, LILRB4, CLEC2D	536	19	17126	6.72663	1	0.405643	30.3601
GOTERM_BP_DIRECT	GO:0006820~anion transport	4	0.63593	0.020239	KCNN4, GLRA1, SLC26A9, SLC4A5	536	19	17126	6.72663	1	0.405643	30.3601
GOTERM_BP_DIRECT	GO:0045582~positive regulation of T cell differentiation	4	0.63593	0.020239	PTPRC, IL1RL2, RAG1, IL36B	536	19	17126	6.72663	1	0.405643	30.3601
GOTERM_BP_DIRECT	GO:0045944~positive regulation of transcription from RNA polymerase II promoter	44	6.99523	0.0204636	MYOD1, CCL3, TNF, HFE2, ONECUT1, CYTL1, TLR2, PF4, GDNF, SHH, IL10, IL11, LIF, EPCAM, BATF, SLC11A1, NOD2, PAX8, GBX2, IL1B, POU4F2, MYOG, ARNTL2, NRG1, IL1A, MYF6, IL6, NANOG, CEBPE, HCLS1, SIX2, KLF15, EN2, HMGA2, CELA1, CSRP3, PLAC8, OSM, MURC, DLX2, IRF7, HIF3A, VGLL2, TFAP2A	536	999	17126	1.40727	1	0.406045	30.6421
GOTERM_BP_DIRECT	GO:0032729~positive regulation of interferon-gamma production	6	0.953895	0.0210644	HAVCR2, SLC11A1, TNF, IRF8, SLAMF6, IL1B	536	51	17126	3.759	1	0.412102	31.391
GOTERM_BP_DIRECT	GO:0000165~MAPK cascade	8	1.27186	0.0224984	CCL3, CCL2, TNF, MAPK13, POU4F2, IL1B, FGF23, NRG1	536	90	17126	2.84013	1	0.430114	33.1479
GOTERM_BP_DIRECT	GO:0045471~response to ethanol	12	1.90779	0.022571	LEP, CCL2, APOBEC1, PNMT, S100A8, OPRK1, MMP9, S100A9, GRIN2A, IL1B, TRH, SHH	536	176	17126	2.17851	1	0.428095	33.2358
GOTERM_BP_DIRECT	GO:0007565~female pregnancy	9	1.43084	0.0230424	LEP, ARG1, STE2, PSG19, CRHBP, IL1RN, OXTR, AQP4, MMP3	536	111	17126	2.59066	1	0.431757	33.8033
GOTERM_BP_DIRECT	GO:0043410~positive regulation of MAPK cascade	9	1.43084	0.0230424	OSM, LEP, LIF, PTPRC, ADRB3, NOD2, IL6, TNFRSF14, IL11	536	111	17126	2.59066	1	0.431757	33.8033
GOTERM_BP_DIRECT	GO:0030574~collagen catabolic process	4	0.63593	0.02327	MMP9, MMP8, MMP3, MMP13	536	20	17126	6.3903	1	0.431936	34.0757
GOTERM_BP_DIRECT	GO:0034113~heterotypic cell-cell adhesion	4	0.63593	0.02327	PTPRC, ITGB7, CD2, ITGB2	536	20	17126	6.3903	1	0.431936	34.0757
GOTERM_BP_DIRECT	GO:0045730~respiratory burst	3	0.476948	0.0240707	SLC11A1, CYBB, NCF1	536	8	17126	11.9818	1	0.439989	35.0255
GOTERM_BP_DIRECT	GO:0002456~T cell mediated immunity	3	0.476948	0.0240707	CD8A, CDH17, MYO1G	536	8	17126	11.9818	1	0.439989	35.0255
GOTERM_BP_DIRECT	GO:0052697~xenobiotic glucuronidation	3	0.476948	0.0240707	UGT1A7C, UGT1A3, UGT1A2	536	8	17126	11.9818	1	0.439989	35.0255
GOTERM_BP_DIRECT	GO:0032494~response to peptidoglycan	3	0.476948	0.0240707	NOD2, C5AR1, TLR2	536	8	17126	11.9818	1	0.439989	35.0255
GOTERM_BP_DIRECT	GO:0001960~negative regulation of cytokine-mediated signaling pathway	3	0.476948	0.0240707	PTPRC, IL1RN, IL36RN	536	8	17126	11.9818	1	0.439989	35.0255
GOTERM_BP_DIRECT	GO:0007267~cell-cell signaling	8	1.27186	0.0250328	CCL12, ADRB3, CCL3, NFE2, WISP3, PANX3, XCL1, SHH	536	92	17126	2.77839	1	0.449945	36.1498
GOTERM_BP_DIRECT	GO:0035690~cellular response to drug	8	1.27186	0.0250328	CCL2, REN, CRHBP, SERPINE1, IL1B, SLAMF8, NOS2, DPEP1	536	92	17126	2.77839	1	0.449945	36.1498
GOTERM_BP_DIRECT	GO:0006952~defense response	5	0.794913	0.0251736	TNF, NGP, FCGR2B, TLR1, IRG1	536	36	17126	4.43771	1	0.448811	36.3128
GOTERM_BP_DIRECT	GO:0070588~calcium ion transmembrane transport	9	1.43084	0.0253229	LOXHD1, TRPV2, ATP2A1, CACNG6, CACNA1I, TRPV5, GRIN2A, TMC1, CACNG1	536	113	17126	2.54481	1	0.447807	36.4852
GOTERM_BP_DIRECT	GO:0008360~regulation of cell shape	9	1.43084	0.0253229	CCL24, CCL12, CCL3, CORO1A, IL6, CCL2, FGR, HCK, CCL7	536	113	17126	2.54481	1	0.447807	36.4852
GOTERM_BP_DIRECT	GO:0032760~positive regulation of tumor necrosis factor production	6	0.953895	0.0262995	CCL3, NOD2, CCL2, TLR2, CD2, PF4	536	54	17126	3.55017	1	0.457494	37.602
GOTERM_BP_DIRECT	GO:0043403~skeletal muscle tissue regeneration	4	0.63593	0.0265331	MYF6, MYOD1, ENO3, MYOG	536	21	17126	6.086	1	0.457519	37.8664
GOTERM_BP_DIRECT	GO:0042755~eating behavior	5	0.794913	0.0275495	LEP, ADRB3, OPRK1, OXTR, TRH	536	37	17126	4.31777	1	0.467295	39.0045
GOTERM_BP_DIRECT	GO:0071354~cellular response to interleukin-6	4	0.63593	0.0300275	CCL2, CAMP, FGF23, AQP4	536	22	17126	5.80936	1	0.494057	41.6973
GOTERM_BP_DIRECT	GO:0001964~startle response	4	0.63593	0.0300275	GLRA1, GRIN2A, NRG1, CSMD1	536	22	17126	5.80936	1	0.494057	41.6973
GOTERM_BP_DIRECT	GO:0014050~negative regulation of glutamate secretion	3	0.476948	0.030316	IL1RN, IL1B, TRH	536	9	17126	10.6505	1	0.494419	42.0033
GOTERM_BP_DIRECT	GO:0035234~ectopic germ cell programmed cell death	3	0.476948	0.030316	RHOX5, IL1B, IL1A	536	9	17126	10.6505	1	0.494419	42.0033
GOTERM_BP_DIRECT	GO:0014732~skeletal muscle atrophy	3	0.476948	0.030316	MYOD1, MYOG, ACTN3	536	9	17126	10.6505	1	0.494419	42.0033
GOTERM_BP_DIRECT	GO:0015816~glycine transport	3	0.476948	0.030316	SLC32A1, SLC36A3, SLC6A5	536	9	17126	10.6505	1	0.494419	42.0033
GOTERM_BP_DIRECT	GO:0006898~receptor-mediated endocytosis	8	1.27186	0.0322073	ADRB3, MSR1, OLR1, FCGR2B, CD300A, FCGR1A, ILDR1, CD5	536	97	17126	2.63517	1	0.512811	43.9729
GOTERM_BP_DIRECT	GO:0045785~positive regulation of cell adhesion	6	0.953895	0.0322987	SELP, CCL2, TNF, TNFRSF18, NRG1, VAV1	536	57	17126	3.36332	1	0.51084	44.0665
GOTERM_BP_DIRECT	GO:0007155~cell adhesion	15	2.38474	0.0324941	PARVG, SELP, BMP10, SELL, ITGB2, ITGAM, CNTNAP5A, CD96, AMBN, WISP3, CX3CR1, EMB, THBS1, GPNMB, SELE	536	258	17126	1.85764	1	0.510033	44.266
GOTERM_BP_DIRECT	GO:0034097~response to cytokine	8	1.27186	0.033791	CORO1A, IL6, AIF1, SOCS3, SERPINE1, OXTR, MMP3, SELE	536	98	17126	2.60829	1	0.52107	45.5734
GOTERM_BP_DIRECT	GO:0030217~T cell differentiation	5	0.794913	0.0354564	LEP, PTPRC, CORO1A, TBX21, VAV1	536	40	17126	3.99394	1	0.535483	47.2099
GOTERM_BP_DIRECT	GO:0060670~branching involved in labyrinthine layer morphogenesis	3	0.476948	0.0371231	SOCS3, RSPO3, IL10	536	10	17126	9.58545	1	0.549278	48.8011
GOTERM_BP_DIRECT	GO:0034138~toll-like receptor 3 signaling pathway	3	0.476948	0.0371231	HAVCR2, TNF, UNC93B1	536	10	17126	9.58545	1	0.549278	48.8011
GOTERM_BP_DIRECT	GO:0071377~cellular response to glucagon stimulus	3	0.476948	0.0371231	ARG1, SERPINE1, PCK1	536	10	17126	9.58545	1	0.549278	48.8011
GOTERM_BP_DIRECT	GO:0032735~positive regulation of interleukin-12 production	4	0.63593	0.0377039	CCR7, NOD2, IRF8, TLR2	536	24	17126	5.32525	1	0.552032	49.3448
GOTERM_BP_DIRECT	GO:0035458~cellular response to interferon-beta	4	0.63593	0.0377039	IFIT3, IFIT1, IRG1, GBP2	536	24	17126	5.32525	1	0.552032	49.3448
GOTERM_BP_DIRECT	GO:0032720~negative regulation of tumor necrosis factor production	5	0.794913	0.0413833	HAVCR2, BPI, NOD2, GPNMB, IL10	536	42	17126	3.80375	1	0.583536	52.6651
GOTERM_BP_DIRECT	GO:0071345~cellular response to cytokine stimulus	5	0.794913	0.0413833	CCR7, MMP9, HCLS1, NLRP12, NOS2	536	42	17126	3.80375	1	0.583536	52.6651
GOTERM_BP_DIRECT	GO:0045765~regulation of angiogenesis	4	0.63593	0.0418812	LEP, PROK2, HTATIP2, SERPINE1	536	25	17126	5.11224	1	0.585063	53.0982
GOTERM_BP_DIRECT	GO:0042981~regulation of apoptotic process	12	1.90779	0.0428724	BMP10, NOD2, IL6, OLFM4, SELL, GDF7, PAX8, TNFRSF18, TNFRSF14, BIRC3, CIDEC, ACVR1C	536	195	17126	1.96625	1	0.590885	53.9495
GOTERM_BP_DIRECT	GO:0006968~cellular defense response	3	0.476948	0.0444511	CD19, NCF1, CXCR2	536	11	17126	8.71404	1	0.601532	55.2754
GOTERM_BP_DIRECT	GO:0050798~activated T cell proliferation	3	0.476948	0.0444511	ITGAL, ITGB2, ITGAM	536	11	17126	8.71404	1	0.601532	55.2754
GOTERM_BP_DIRECT	GO:0042554~superoxide anion generation	3	0.476948	0.0444511	CYBB, NCF2, NCF1	536	11	17126	8.71404	1	0.601532	55.2754
GOTERM_BP_DIRECT	GO:0050764~regulation of phagocytosis	3	0.476948	0.0444511	OLFM4, FGR, HCK	536	11	17126	8.71404	1	0.601532	55.2754
GOTERM_BP_DIRECT	GO:0051592~response to calcium ion	7	1.11288	0.0453141	IL6, APOBEC1, SLC6A1, GRIN2A, NPPB, THBS1, CYP2B1	536	83	17126	2.6947	1	0.605873	55.9848
GOTERM_BP_DIRECT	GO:0034765~regulation of ion transmembrane transport	8	1.27186	0.046332	CACNG6, CACNA1I, KCNA4, GRIN2A, KCNA3, KCNA6, CACNG1, KCNK12	536	105	17126	2.4344	1	0.611366	56.808
GOTERM_BP_DIRECT	GO:0071392~cellular response to estradiol stimulus	5	0.794913	0.0478365	MYOD1, CRHBP, AQP4, MYOG, IL10	536	44	17126	3.63085	1	0.62056	57.998
GOTERM_BP_DIRECT	GO:0014068~positive regulation of phosphatidylinositol 3-kinase signaling	6	0.953895	0.0493965	LEP, SELP, FGR, HCLS1, PIK3AP1, NRG1	536	64	17126	2.99545	1	0.629843	59.1992
GOTERM_BP_DIRECT	GO:0043434~response to peptide hormone	9	1.43084	0.0494059	ARG1, PNMT, SOCS3, ATP2A1, IL1B, OXTR, NPPB, AREG, NEFL	536	129	17126	2.22917	1	0.627118	59.2064
Cellular Component
GOTERM_CC_DIRECT	GO:0005615~extracellular space	92	14.6264	2.57437e-14	BMP10, HFE2, KERA, S100A8, GDF7, CRHBP, MMP9, BTC, S100A9, MMP8, SPINK2, TNFSF14, RETNLG, HP, MMP3, VGF, GDNF, SHH, IL10, IL11, APOA2, SMPDL3A, SERPINE1, PLA2G1B, IL1B, CES1D, NOS2, NRG1, CES1C, LTB, IL1A, DPEP1, CTSZ, NGP, ACTA1, CAMP, FGF23, AMY2A3, NAPSA, PDE4C, MMP13, CTSW, OSM, BPI, CKM, UCN2, SERPINB8, CCR3, IL36B, SERPINB2, PLA2G7, NPPB, SLPI, LCP1, CXCL1, OLFM4, CCL3, TNF, CCL2, CXCL3, CX…	571	1247	18143	2.3442	7.93321e-12	7.93321e-12	3.45612e-11
GOTERM_CC_DIRECT	GO:0009986~cell surface	48	7.63116	7.73098e-09	CAV3, BMP10, ITGAL, TNF, HFE2, CD8A, SLC6A1, CD8B, TRPV2, TLR2, CXCR2, ITGB2, CD53, SHH, ITGAM, ART1, ACVR1C, EPCAM, SLC11A1, NOD2, FOLR1, ITGB7, CD2, CLEC2D, PLA2G1B, THBS1, DPP6, IL1A, TYROBP, HAVCR2, PTPRC, C5AR1, HAVCR1, SELL, TNMD, GRIN2A, NTSR1, LY49S3, CCR7, CCR6, CD80, FCGR2B, CDH17, SLC26A9, ABCC2, AREG, KLRB1C, CLEC5A	571	598	18143	2.55043	2.38114e-06	1.19057e-06	1.03724e-05
GOTERM_CC_DIRECT	GO:0009897~external side of plasma membrane	28	4.45151	7.1485e-08	ITGAL, TNF, GLRA1, CD8A, VTCN1, CD8B, TLR2, AQP4, ITGAM, FCGR1A, CLEC2D, CD2, TNFRSF18, NRG1, THBS1, CD5, SELP, PTPRC, IL6, SELL, TNFRSF14, TMC1, CCR7, CD19, FCGR2B, CD80, CCR4, CLEC4B2	571	263	18143	3.38279	2.20171e-05	7.33909e-06	9.59087e-05
GOTERM_CC_DIRECT	GO:0016021~integral component of membrane	234	37.2019	2.12309e-07	OLR29, SLC36A3, SYT4, AQP9, RGD1566226, SLC9A2, BTC, AQP4, CLEC2DL1, CD209E, CLEC4E, S1PR5, OSCAR, CLEC4D, OLR162, RGD1561778, VOM2R32, C5AR1, OLR37, GPR132, PPP1R3A, PTPRN, OLR30, TMEM150B, CCR7, CCR6, CCR4, LILRB3, CCR3, CX3CR1, LILRB4, MC2R, SLC9C1, TEX38, VSIG4, CLEC5A, TM6SF2, MILL1, IL1R2, GCNT3, PRLHR, PCDH20, GPR141, SLC32A1, SLC11A1, OLR485, LILRC2, CKLF, EMB, VOM2R12, TYROBP, IL1RL2, SL…	571	5612	18143	1.32486	6.53892e-05	1.63477e-05	0.000284847
GOTERM_CC_DIRECT	GO:0005576~extracellular region	40	6.3593	0.000359636	IL1R2, CCL3, CCL2, GDF7, FCNB, PGLYRP1, HP, TRH, GDNF, LIF, CALCB, ART5, ISG15, CLCF1, GLIPR1, RSPO3, SERPINE1, CKLF, CD2, PLA2G1B, IL1B, REG3G, NRG1, LYZ2, F10, ZP1, OLR1, FETUB, PLAC1, IL1RN, FAM24A, LYC2, MMP13, ACPP, DNASE2B, PROK2, CBLN1, CXCL14, SLPI, IL22RA2	571	696	18143	1.8261	0.104871	0.0219139	0.481435
GOTERM_CC_DIRECT	GO:0005887~integral component of plasma membrane	41	6.51828	0.00158425	QRFPR, MCHR1, GPR84, PRLHR, TNF, SLC6A1, GLRA1, OPRK1, KCNA4, OXTR, KCNA3, AQP4, KCNA6, SLC19A3, CD53, KCNK12, ADRB3, TNFRSF18, TRPV5, EMB, SLCO5A1, GPNMB, HTR1D, NRG1, PTPRC, GABRA1, SLCO4A1, TNFRSF14, NTSR1, TMEM150B, NCR3, SLC16A3, GRM5, CYBB, KLRI1, KLRI2, SLC6A5, SLC26A9, ATP2A1, ABCC2, SLC14A1	571	778	18143	1.67447	0.386353	0.0781652	2.10475
GOTERM_CC_DIRECT	GO:0001891~phagocytic cup	5	0.794913	0.00256537	CORO1A, TNF, AIF1, MYO1G, LCP1	571	19	18143	8.3616	0.546677	0.106868	3.38758
GOTERM_CC_DIRECT	GO:0030017~sarcomere	6	0.953895	0.0050668	MURC, ACTA1, CKMT2, ANKRD2, ACTN2, ACTN3	571	36	18143	5.29568	0.790816	0.177632	6.58818
GOTERM_CC_DIRECT	GO:0030141~secretory granule	10	1.58983	0.00697177	LYZ2, OLFM4, ZP1, CRHBP, PLA2G1B, IL1B, TRH, PTPRN, THBS1, ACPP	571	108	18143	2.94204	0.884077	0.21292	8.95946
GOTERM_CC_DIRECT	GO:0030018~Z disc	10	1.58983	0.00739424	CAV3, BMP10, MURC, TRIM54, XIRP2, ACTN2, MYH7, ACTN3, CSRP3, MYOT	571	109	18143	2.91505	0.898316	0.204344	9.47774
GOTERM_CC_DIRECT	GO:0045121~membrane raft	17	2.7027	0.00750285	CAV3, PTPRC, TNF, OLR1, TLR1, TLR2, KCNA3, ITGB2, NTSR1, BIRC3, SHH, ABCB4, KCNN4, FCGR2B, FCGR1A, CD2, SELE	571	257	18143	2.10179	0.901686	0.190122	9.61055
GOTERM_CC_DIRECT	GO:0005886~plasma membrane	147	23.3704	0.00773526	OLR1341, CYP24A1, OLR29, SYT4, SLC6A1, HFE2, S100A8, S100A9, TLR2, AQP4, CLEC2DL1, CD53, ILDR1, SHH, OLR1201, S1PR5, CLEC4D, OLR162, ORC1, IL1A, RGD1561778, VOM2R32, OLR300, CLCA2, C5AR1, BST1, NCF1, OLR37, SLCO4A1, SIX2, ACTN2, NTSR1, PTPRN, OLR30, CNGA2, CCR7, CCR3, MC2R, RIPK3, CD300LF, MILL1, CAV3, IL1R2, OLFM4, FGR, PCDH20, OAS3, KCNA3, ITGB2, PANX3, TRH, SLC11A1, OLR485, LOC689757, SLC30A3,…	571	3875	18143	1.20537	0.908528	0.180704	9.89412
GOTERM_CC_DIRECT	GO:0030016~myofibril	6	0.953895	0.0079822	MYOD1, ANKRD23, MYL1, ANKRD2, MYH4, MYH7	571	40	18143	4.76611	0.915278	0.172938	10.1945
GOTERM_CC_DIRECT	GO:0005622~intracellular	44	6.99523	0.00885118	CCL3, TNF, GLRA1, ECEL1, CRHBP, TRPV2, ASB12, TNFSF14, OXTR, CXCR2, RHOV, STAC3, SHH, ARL11, STK32B, ADH1, CLCF1, REN, RASL10B, TRPV5, NOS2, ARL5C, NRG1, TYROBP, PTPRC, SOCS3, CAMP, CACNA1I, ACTN3, CACNG1, VAV1, ACPP, TRPM2, CIDEC, OSM, KRT75, CYBB, CCR7, CD19, FCAR, MAPK13, RIPK3, AREG, XCL1	571	941	18143	1.48572	0.93532	0.177653	11.2442
GOTERM_CC_DIRECT	GO:0005861~troponin complex	3	0.476948	0.0243305	TNNT3, TNNC2, TNNI2	571	8	18143	11.9153	0.999493	0.396955	28.1414
GOTERM_CC_DIRECT	GO:0043020~NADPH oxidase complex	3	0.476948	0.0306394	CYBB, NCF1, NCF4	571	9	18143	10.5914	0.999931	0.450658	34.1313
GOTERM_CC_DIRECT	GO:0046581~intercellular canaliculus	3	0.476948	0.0375147	ABCC2, MMP13, ABCB4	571	10	18143	9.53222	0.999992	0.499804	40.1306
Molecular Function
GOTERM_MF_DIRECT	GO:0008009~chemokine activity	15	2.38474	1.52651e-12	CXCL1, CCL24, CCL12, CCL3, CCL2, CCL20, CXCL14, CXCL3, CKLF, CXCL2, CCL9, PF4, XCL1, CCL7, CCL6	512	36	16276	13.2454	1.04569e-09	1.04569e-09	2.29546e-09
GOTERM_MF_DIRECT	GO:0005125~cytokine activity	22	3.49762	1.06802e-08	BMP10, IL6, TNF, GDF7, IL1RN, TNFSF14, RETNLG, IL10, IL11, IL36RN, OSM, IL17C, LIF, LEP, CCL24, CCL20, CLCF1, IL36B, IL1B, AREG, LTB, IL1A	512	151	16276	4.63152	7.3159e-06	3.65796e-06	1.60597e-05
GOTERM_MF_DIRECT	GO:0030246~carbohydrate binding	22	3.49762	1.71216e-08	SELP, CLEC2D2, OLR1, SELL, FCNB, SIGLEC10, CLEC2DL1, CLEC4E, LOC689757, KLRI1, KLRI2, GRIFIN, CLEC2D, CLEC4A1, NKR-P1C, REG3G, CLEC4D, CLEC7A, KLRB1B, SELE, KLRB1C, KLRB1A	512	155	16276	4.512	1.17282e-05	3.90943e-06	2.57456e-05
GOTERM_MF_DIRECT	GO:0048020~CCR chemokine receptor binding	8	1.27186	1.04755e-06	CCL24, CCL12, CCL3, CCL20, CCL9, XCL1, CCL7, CCL6	512	19	16276	13.3849	0.000717314	0.000179377	0.00157518
GOTERM_MF_DIRECT	GO:0008083~growth factor activity	15	2.38474	0.00014229	CXCL1, BMP10, IL6, GDF7, BTC, FGF23, VGF, GDNF, IL11, OSM, LEP, LIF, AMBN, AREG, NRG1	512	141	16276	3.38182	0.0928757	0.0193064	0.213747
GOTERM_MF_DIRECT	GO:0005102~receptor binding	25	3.97456	0.00032671	MCHR1, IL6, HFE2, FGR, VTCN1, HCK, GRIN2A, TNFSF14, SHH, NCR3, LIF, LEP, TRDN, UCN2, CLCF1, RSPO3, REN, SERPINE1, CD2, PLA2G1B, NPPB, DAO, NOS2, NRG1, TYROBP	512	352	16276	2.25775	0.200551	0.0366182	0.490145
GOTERM_MF_DIRECT	GO:0001730~2'-5'-oligoadenylate synthetase activity	4	0.63593	0.000573267	OASL, OASL2, OAS3, OAS2	512	6	16276	21.1927	0.324837	0.054569	0.858556
GOTERM_MF_DIRECT	GO:0016493~C-C chemokine receptor activity	5	0.794913	0.000747938	CCR7, CCR6, CCR4, CCR3, CCR1L1	512	14	16276	11.3532	0.401021	0.062057	1.11878
GOTERM_MF_DIRECT	GO:0005149~interleukin-1 receptor binding	5	0.794913	0.00129366	IL1RN, IL36B, IL1B, IL1A, IL36RN	512	16	16276	9.93408	0.588	0.0938277	1.9277
GOTERM_MF_DIRECT	GO:0045236~CXCR chemokine receptor binding	4	0.63593	0.00313073	CXCL1, CXCL3, CXCL2, PF4	512	10	16276	12.7156	0.883273	0.19329	4.6056
GOTERM_MF_DIRECT	GO:0019864~IgG binding	4	0.63593	0.00420508	FCGR2B, FCGR1A, LOC498276, FCGR2A	512	11	16276	11.5597	0.944232	0.230807	6.13988
GOTERM_MF_DIRECT	GO:0003779~actin binding	17	2.7027	0.00547298	PARVG, MYH1, TNNC2, HCLS1, MYH4, ACTN2, MYH7, ACTN3, TNNI2, TNNT3, NOD2, CORO1A, XIRP2, SPATA31A5, NOS2, LCP1, PSTPIP2	512	249	16276	2.17034	0.9767	0.26895	7.92093
GOTERM_MF_DIRECT	GO:0003953~NAD+ nucleosidase activity	3	0.476948	0.00565972	ART5, ART2B, BST1	512	4	16276	23.8418	0.979512	0.258493	8.18058
GOTERM_MF_DIRECT	GO:0000982~transcription factor activity, RNA polymerase II core promoter proximal region sequence-specific binding	5	0.794913	0.00719241	BATF, SNAI3, IRF7, TFAP2A, ARNTL2	512	25	16276	6.35781	0.992878	0.297553	10.2859
GOTERM_MF_DIRECT	GO:0031727~CCR2 chemokine receptor binding	3	0.476948	0.00923722	CCL12, CCL2, CCL7	512	5	16276	19.0734	0.998265	0.345441	13.0246
GOTERM_MF_DIRECT	GO:0008201~heparin binding	11	1.74881	0.0135339	SELP, PTPRC, CCL3, CCL2, WISP3, RSPO3, PF4, GPNMB, THBS1, CCL7, ITGAM	512	141	16276	2.48	0.999912	0.441989	18.5269
GOTERM_MF_DIRECT	GO:0008329~signaling pattern recognition receptor activity	3	0.476948	0.0135692	FCNB, TLR2, CLEC7A	512	6	16276	15.8945	0.999914	0.42334	18.5707
GOTERM_MF_DIRECT	GO:0003956~NAD(P)+-protein-arginine ADP-ribosyltransferase activity	3	0.476948	0.0135692	ART5, ART2B, ART1	512	6	16276	15.8945	0.999914	0.42334	18.5707
GOTERM_MF_DIRECT	GO:0031726~CCR1 chemokine receptor binding	3	0.476948	0.0135692	CCL3, CCL9, CCL7	512	6	16276	15.8945	0.999914	0.42334	18.5707
GOTERM_MF_DIRECT	GO:0005509~calcium ion binding	32	5.08744	0.0174713	SYT4, S100A8, TNNC2, AIF1, PCDH20, S100A9, MMP8, MYL1, MMP27, MMP3, SHH, PVALB, FAT2, PLA2G1B, THBS1, F10, EGFL6, PCDH11X, FSCB, MYLPF, ACTN2, AMY2A3, ACTN3, PADI4, MMP13, MMP12, EFHB, CDH16, DSG3, CDH17, ATP2A1, LCP1	512	662	16276	1.53663	0.999994	0.488678	23.2822
GOTERM_MF_DIRECT	GO:0015187~glycine transmembrane transporter activity	3	0.476948	0.0186049	SLC32A1, SLC36A3, SLC6A5	512	7	16276	13.6239	0.999997	0.491899	24.6025
GOTERM_MF_DIRECT	GO:0033691~sialic acid binding	3	0.476948	0.0186049	SELP, FCNB, SELE	512	7	16276	13.6239	0.999997	0.491899	24.6025
GOTERM_MF_DIRECT	GO:0001786~phosphatidylserine binding	5	0.794913	0.0191155	HAVCR1, SYT4, CD300A, TRIM72, THBS1	512	33	16276	4.81652	0.999998	0.483688	25.1901
GOTERM_MF_DIRECT	GO:0004896~cytokine receptor activity	5	0.794913	0.0191155	IL21R, CX3CR1, CSF3R, IL5RA, EBI3	512	33	16276	4.81652	0.999998	0.483688	25.1901
GOTERM_MF_DIRECT	GO:0042834~peptidoglycan binding	3	0.476948	0.0242962	NOD2, PGLYRP1, TLR2	512	8	16276	11.9209	1	0.551705	30.9162
GOTERM_MF_DIRECT	GO:0016175~superoxide-generating NADPH oxidase activity	3	0.476948	0.0242962	CYBB, NCF2, NCF1	512	8	16276	11.9209	1	0.551705	30.9162
GOTERM_MF_DIRECT	GO:0001948~glycoprotein binding	7	1.11288	0.0338646	SELP, HFE2, CD2, ITGB2, CD5, SHH, ITGAM	512	77	16276	2.88991	1	0.657912	40.4313
GOTERM_MF_DIRECT	GO:0050786~RAGE receptor binding	3	0.476948	0.0374634	S100A8, S100A9, FPR1	512	10	16276	9.53672	1	0.679283	43.682
GOTERM_MF_DIRECT	GO:0016798~hydrolase activity, acting on glycosyl bonds	3	0.476948	0.0448542	LYZ2, ART2B, SMPDL3A	512	11	16276	8.66974	1	0.73013	49.8455
4d
Biological Process
GOTERM_BP_DIRECT	GO:0006954~inflammatory response	35	5.9727	2.77522e-13	CCL2, S100A8, CD8A, AIF1, CXCL3, CXCL2, TLR2, CCL9, PF4, BDKRB1, CXCR3, CCL7, IL10, TNFRSF18, MS4A2, IL1B, IL1A, HAVCR2, HCN1, HIST1H2BA, NLRP6, IL6, OLR1, NCF1, HCK, TNFRSF14, CELA1, CCL17, CCL12, CCR7, AGTR1B, NPPB, NGFR, XCL1, CCR1L1	497	264	17126	4.5684	7.09433e-10	7.09433e-10	4.90874e-10
GOTERM_BP_DIRECT	GO:0006955~immune response	35	5.9727	3.45919e-13	LST1, RT1-DB2, OPRK1, CXCL3, ENDOU, CXCL2, TLR2, TNFSF14, PF4, IL10, LIF, CLEC4E, TNFRSF18, MS4A2, IL1B, FCGR3A, IL1A, BLNK, GZMB, TNFRSF14, MCPT2, C4BPA, GZMC, MCPT8, VAV1, CTSW, OSM, MARCH1, CCR7, TNFSF11, IRF8, SLPI, NGFR, XCL1, CCR1L1	497	266	17126	4.53405	8.84237e-10	4.42118e-10	6.11822e-10
GOTERM_BP_DIRECT	GO:0051384~response to glucocorticoid	21	3.58362	1.187e-09	GPR83, IL6, CCL2, CRYAA, AIF1, SLC9A3, IL1RN, CXCL2, HP, BIRC5, SFTPA1, PTPRU, CDO1, ADIPOQ, IL10, ABCB4, ALDH3A1, PCSK1, PTGDS, SULT1A1, IL1B	497	131	17126	5.52392	3.03397e-06	1.01133e-06	2.09927e-06
GOTERM_BP_DIRECT	GO:0032496~response to lipopolysaccharide	30	5.11945	1.19583e-09	CCL2, S100A8, MMP9, CXCL3, UGT2B1, TLR2, HP, PF4, BDKRB1, SFTPA1, MMP3, IL10, PCSK1, FMO1, REN, TNFRSF18, IL1B, CD6, IL1A, IL6, NOS1, IL1RN, ELANE, TNFRSF14, PCK1, CCR7, SLPI, TFAP2A, NPPB, NGFR	497	269	17126	3.84298	3.05653e-06	7.64135e-07	2.11488e-06
GOTERM_BP_DIRECT	GO:0070098~chemokine-mediated signaling pathway	14	2.38908	5.22725e-09	CCL12, CCL2, CXCR4, CXCL3, CXCL2, CX3CR1, CCL9, CXCR1, PF4, CXCR3, XCL1, CCR1L1, CCL7, CCL17	497	56	17126	8.61469	1.33608e-05	2.67217e-06	9.24465e-06
GOTERM_BP_DIRECT	GO:0030593~neutrophil chemotaxis	14	2.38908	8.27826e-09	CCL12, CCL2, LGALS3, S100A8, CXCL3, CXCL2, CCL9, IL1B, CSF3R, ITGB2, XCL1, VAV1, CCL7, CCL17	497	58	17126	8.31763	2.1159e-05	3.52653e-06	1.46405e-05
GOTERM_BP_DIRECT	GO:0070374~positive regulation of ERK1 and ERK2 cascade	22	3.75427	2.4929e-08	HAVCR2, IL6, CCL2, ERBB4, CYSLTR2, TLR2, CCL9, FGF23, ESR2, NTSR2, CCL7, NPY5R, CCL17, CCL12, IL1B, TREM2, HTR2B, XCL1, PLA2G5, IL1A, MT3, FGF4	497	171	17126	4.43329	6.37165e-05	9.10261e-06	4.40881e-05
GOTERM_BP_DIRECT	GO:0042493~response to drug	40	6.82594	2.57241e-08	CCL2, APOBEC1, ERBB4, MMP9, HMGCS1, MMP7, OXTR, AQP7, HP, ABCA1, CYP2B1, IL10, ALDH3A1, ACVR1C, PCSK1, REN, ACAN, IL1B, IL6, HAVCR1, CRYAA, IL1RN, BIRC5, ESR2, DBH, ADIPOQ, MMP12, KCNK3, ABCB4, CCNB1, AGTR1B, GRIA1, LCK, TFAP2B, NPPB, CAR9, ABAT, ABCC2, HTR2B, LRP2	497	504	17126	2.73482	6.57486e-05	8.21882e-06	4.54943e-05
GOTERM_BP_DIRECT	GO:0001666~response to hypoxia	24	4.09556	1.88229e-06	NOS1, CCL2, CRYAA, CRYAB, MMP9, TLR2, HP, SFTPA1, KCNA5, TRH, MMP3, ADIPOQ, ALDH3A1, DDIT4, LEP, AGTR1B, CXCR4, HIF3A, NPPB, ABAT, CAR9, IL1B, IL1A, MT3	497	258	17126	3.20547	0.00479957	0.000534427	0.00332886
GOTERM_BP_DIRECT	GO:0051930~regulation of sensory perception of pain	10	1.70648	3.12805e-06	VIP, NOS1, OPRK1, ADRA2C, NTSR1, FCGR3A, IL1A, ACPP, IL10, OPRD1	497	43	17126	8.01366	0.00796343	0.000799212	0.00553196
GOTERM_BP_DIRECT	GO:0042127~regulation of cell proliferation	22	3.75427	3.36877e-06	IL6, APOBEC1, HCK, CXCL3, FA2H, CXCL2, MMP7, TNFRSF14, PF4, ESR2, CELA1, GUCY2C, DBH, DUSP15, LCK, TNFRSF18, TFAP2B, TFAP2A, TXK, NGFR, TFAP2C, SRMS	497	229	17126	3.31045	0.00857362	0.000782474	0.00595766
GOTERM_BP_DIRECT	GO:0042102~positive regulation of T cell proliferation	11	1.87713	1.05539e-05	HAVCR2, LEP, PTPRC, ITGAL, IL6, CD80, AIF1, CD3E, VTCN1, IL1B, CD6	497	62	17126	6.11365	0.0266153	0.00224547	0.0186634
GOTERM_BP_DIRECT	GO:0019221~cytokine-mediated signaling pathway	16	2.73038	1.24024e-05	IL6, CCL2, IL1RL2, IL21R, IL1RN, PF4, PTPRN, LRRC15, STAT4, TNFSF11, CX3CR1, IL36B, CSF3R, IL1B, EBI3, IL1A	497	139	17126	3.96648	0.0312035	0.00243555	0.021932
GOTERM_BP_DIRECT	GO:0045471~response to ethanol	18	3.07167	1.46576e-05	APOBEC1, NOS1, CCL2, S100A8, OPRK1, TNC, MMP9, ESR2, TRH, CDO1, DBH, ADIPOQ, LEP, APOE, ABAT, IL1B, NEU2, CAR3	497	176	17126	3.52419	0.036772	0.00267251	0.0259195
GOTERM_BP_DIRECT	GO:0002548~monocyte chemotaxis	8	1.36519	2.35526e-05	CCL12, CCL2, TNFSF11, LGALS3, CCL9, XCL1, CCL7, CCL17	497	31	17126	8.89258	0.0584248	0.00400536	0.0416456
GOTERM_BP_DIRECT	GO:0014070~response to organic cyclic compound	22	3.75427	3.51204e-05	IL6, NOS1, MMP9, IL1RN, HMGCS1, OXTR, HP, ESR2, TRH, DBH, CYP2B1, MMP12, ACVR1C, ALDH3A1, PCSK1, UGT1A7C, UGT1A2, GRIA1, ACAN, IL1B, NPPB, IL1A	497	267	17126	2.8393	0.085858	0.00559487	0.0620939
GOTERM_BP_DIRECT	GO:0071347~cellular response to interleukin-1	12	2.04778	4.6047e-05	CCL12, IL6, CCL2, APOE, MMP9, CXCL2, CCL9, XCL1, MMP3, CCL7, PCK1, CCL17	497	88	17126	4.69892	0.111036	0.00689955	0.0814051
GOTERM_BP_DIRECT	GO:0009408~response to heat	11	1.87713	6.52445e-05	OSM, IL6, CCL2, NOS1, MMP9, TRPV2, CXCL2, IL1B, HP, ABCC2, IL1A	497	76	17126	4.98745	0.153606	0.00922223	0.115325
GOTERM_BP_DIRECT	GO:0007218~neuropeptide signaling pathway	12	2.04778	0.000103077	GPR83, GPR84, PRLHR, CYSLTR2, OPRK1, MC2R, NTSR1, GPR143, NTSR2, RGD1560028, NPY5R, OPRD1	497	96	17126	4.30734	0.231625	0.0137715	0.182139
GOTERM_BP_DIRECT	GO:0006898~receptor-mediated endocytosis	12	2.04778	0.000113284	ADRB3, MSR1, OLR1, APOE, CD300A, SLC9A3, ENDOU, CD5L, CFI, CD6, LRP2, CD5	497	97	17126	4.26294	0.251414	0.0143741	0.200158
GOTERM_BP_DIRECT	GO:0009612~response to mechanical stimulus	12	2.04778	0.000113284	CCNB1, RETN, IL6, CCL2, SOST, MMP9, TNC, LCK, ACAN, BDKRB1, COL2A1, KCNA5	497	97	17126	4.26294	0.251414	0.0143741	0.200158
GOTERM_BP_DIRECT	GO:0007568~aging	22	3.75427	0.000167864	HCN1, IL6, NOS1, CCL2, CRYAB, MMP9, BCL2A1, ELN, MMP7, ITGB2, NPY5R, IL10, ALDH3A1, MBP, PCK1, ADRB3, RETN, APOE, AGT, LCK, ABAT, LRP2	497	298	17126	2.54393	0.348903	0.0202258	0.29646
GOTERM_BP_DIRECT	GO:0050715~positive regulation of cytokine secretion	7	1.19454	0.000273311	CLEC4E, AGT, TLR2, HTR2B, IL1A, RGD1561778, IL10	497	32	17126	7.53785	0.502758	0.0312591	0.482263
GOTERM_BP_DIRECT	GO:0002687~positive regulation of leukocyte migration	6	1.02389	0.00034954	CCL12, CCL2, MMP9, TLR2, TNFRSF18, BDKRB1	497	22	17126	9.39784	0.590812	0.0381063	0.616379
GOTERM_BP_DIRECT	GO:0048247~lymphocyte chemotaxis	6	1.02389	0.00034954	CCL12, CCL2, CCL9, XCL1, CCL7, CCL17	497	22	17126	9.39784	0.590812	0.0381063	0.616379
GOTERM_BP_DIRECT	GO:0071222~cellular response to lipopolysaccharide	16	2.73038	0.000389283	HAVCR2, IL6, CCL2, STAP1, OPRK1, CXCL3, MMP9, CXCL2, ABCA1, IL10, CD80, IRF8, CX3CR1, IL1B, FCGR3A, GBP2	497	188	17126	2.93266	0.630351	0.0406187	0.686234
GOTERM_BP_DIRECT	GO:0046888~negative regulation of hormone secretion	5	0.853242	0.00055215	OSM, LIF, IL6, FGF23, ADIPOQ	497	14	17126	12.3067	0.756268	0.0549027	0.972019
GOTERM_BP_DIRECT	GO:0032868~response to insulin	11	1.87713	0.000589182	LEP, RETN, IL6, APOE, OPRK1, TLR2, PTPRN, CYP2B1, IL10, PCK1, ACVR1C	497	99	17126	3.82875	0.778292	0.0562917	1.03689
GOTERM_BP_DIRECT	GO:0016525~negative regulation of angiogenesis	9	1.53584	0.000615101	LIF, STAT4, CCL2, LECT1, AGT, CX3CR1, PF4, NGFR, CXCR3	497	66	17126	4.69892	0.792512	0.0565835	1.08227
GOTERM_BP_DIRECT	GO:0042755~eating behavior	7	1.19454	0.000620385	LEP, ADRB3, OPRK1, OXTR, TRH, NPY5R, OPRD1	497	37	17126	6.51922	0.795297	0.0550751	1.09152
GOTERM_BP_DIRECT	GO:0090023~positive regulation of neutrophil chemotaxis	6	1.02389	0.000656441	CCR7, SELL, CXCL3, CXCL2, IL1B, XCL1	497	25	17126	8.2701	0.81333	0.0562334	1.15461
GOTERM_BP_DIRECT	GO:0043066~negative regulation of apoptotic process	29	4.94881	0.000888551	VIP, ERBB4, AIF1, MMP9, BTC, IL10, WT1, EPCAM, MT3, FGF4, IL6, NOS1, MPZ, CRYAA, LGALS3, CRYAB, HCK, IL1RN, BCL2A1, BIRC5, HMGA2, NTSR1, NPY5R, LEP, SERPINB2, TFAP2B, TFAP2A, NGFR, HTR2B	497	507	17126	1.97101	0.896909	0.0729411	1.55985
GOTERM_BP_DIRECT	GO:0042060~wound healing	12	2.04778	0.000895839	FMOD, NLRP6, IL6, S100A8, TNC, CXCL2, SERPINB2, IL1B, MMP3, FCGR3A, IL1A, MMP12	497	123	17126	3.36183	0.898813	0.0712321	1.57255
GOTERM_BP_DIRECT	GO:0030217~T cell differentiation	7	1.19454	0.000951929	LEP, PTPRC, CD3D, TBX21, LCK, RUNX2, VAV1	497	40	17126	6.03028	0.91234	0.0732501	1.67023
GOTERM_BP_DIRECT	GO:0009813~flavonoid biosynthetic process	5	0.853242	0.000958737	UGT1A7C, UGT1A3, UGT1A2, UGT2B1, UGT8	497	16	17126	10.7684	0.913854	0.0716015	1.68208
GOTERM_BP_DIRECT	GO:0017144~drug metabolic process	6	1.02389	0.00113049	FMO1, SULT1A1, FMO2, FMO3, UGT2B1, CYP2B1	497	28	17126	7.38402	0.944488	0.0815191	1.98058
GOTERM_BP_DIRECT	GO:0052696~flavonoid glucuronidation	5	0.853242	0.00122524	UGT1A7C, UGT1A3, UGT1A2, UGT2B1, UGT8	497	17	17126	10.1349	0.956441	0.0856417	2.1449
GOTERM_BP_DIRECT	GO:0045429~positive regulation of nitric oxide biosynthetic process	7	1.19454	0.00123903	IL6, AIF1, AGT, TLR2, IL1B, ITGB2, DDAH1	497	42	17126	5.74313	0.957952	0.0842628	2.16878
GOTERM_BP_DIRECT	GO:0007166~cell surface receptor signaling pathway	15	2.55973	0.001376	GPR83, ITGAL, PRLHR, PTH2R, CD3D, CD8A, CD3E, CD247, CXCR1, CXCR3, CD53, NPY5R, AGT, LCK, MS4A2	497	191	17126	2.70618	0.970385	0.0907373	2.40579
GOTERM_BP_DIRECT	GO:0043410~positive regulation of MAPK cascade	11	1.87713	0.00143337	OSM, CD84, LEP, LIF, PTPRC, ADRB3, IL6, AGT, TNFRSF14, NGFR, NTSR2	497	111	17126	3.41483	0.97443	0.0919741	2.5049
GOTERM_BP_DIRECT	GO:0071346~cellular response to interferon-gamma	8	1.36519	0.0015202	CCL12, CCL2, AIF1, CCL9, XCL1, CCL7, GBP2, CCL17	497	59	17126	4.67237	0.979526	0.0948976	2.65471
GOTERM_BP_DIRECT	GO:0045087~innate immune response	17	2.90102	0.00166102	HAVCR2, VIP, NLRP6, S100A8, LGALS3, HCK, TLR2, C4BPA, OASL, CLEC4E, LCK, SLPI, TXK, CFI, CLEC4D, CLEC7A, SRMS	497	239	17126	2.45104	0.985723	0.10078	2.89724
GOTERM_BP_DIRECT	GO:0071356~cellular response to tumor necrosis factor	11	1.87713	0.00175302	CCL12, GPD1, IL6, CCL2, MMP9, CCL9, COL2A1, XCL1, CCL7, PCK1, CCL17	497	114	17126	3.32497	0.988719	0.103612	3.05537
GOTERM_BP_DIRECT	GO:0014050~negative regulation of glutamate secretion	4	0.682594	0.00178042	IL1RN, IL1B, TRH, NPY5R	497	9	17126	15.315	0.989484	0.102774	3.10242
GOTERM_BP_DIRECT	GO:0038094~Fc-gamma receptor signaling pathway	4	0.682594	0.00178042	CLEC4E, LOC498276, CLEC4D, FCGR2A	497	9	17126	15.315	0.989484	0.102774	3.10242
GOTERM_BP_DIRECT	GO:0007417~central nervous system development	10	1.70648	0.00185729	HAPLN2, PAX8, VSNL1, ACAN, COL2A1, VAX1, NGFR, ZBTB16, FAIM2, MBP	497	96	17126	3.58945	0.991363	0.104617	3.23431
GOTERM_BP_DIRECT	GO:0031295~T cell costimulation	5	0.853242	0.00190588	CD80, CD3E, ICOS, TNFSF14, CD5	497	19	17126	9.06809	0.992373	0.1049	3.31758
GOTERM_BP_DIRECT	GO:0010332~response to gamma radiation	7	1.19454	0.00200711	PTPRC, CCL2, APOBEC1, CXCL2, IL1B, IL1A, CCL7	497	46	17126	5.24372	0.994115	0.107848	3.49085
GOTERM_BP_DIRECT	GO:0050830~defense response to Gram-positive bacterium	9	1.53584	0.00236315	HAVCR2, VIP, NCF1, HCK, TLR2, MMP7, MYO1F, TNFRSF14, GBP2	497	81	17126	3.82875	0.997636	0.12319	4.09796
GOTERM_BP_DIRECT	GO:0045766~positive regulation of angiogenesis	11	1.87713	0.00256506	SEMA5A, LGALS3, CYSLTR2, MMP9, CX3CR1, IL1B, ITGB2, CXCR3, CELA1, DDAH1, IL1A	497	120	17126	3.15872	0.998591	0.130359	4.44065
GOTERM_BP_DIRECT	GO:0071260~cellular response to mechanical stimulus	10	1.70648	0.00263588	MAG, NOS1, AGT, MMP7, IL1B, TNFSF14, NPPB, COL2A1, SFTPA1, ATP1A2	497	101	17126	3.41176	0.998825	0.131116	4.56057
GOTERM_BP_DIRECT	GO:0002376~immune system process	5	0.853242	0.00281114	KCNN4, OLR1, CD300A, CD300LF, HP	497	21	17126	8.20446	0.99925	0.136572	4.85674
GOTERM_BP_DIRECT	GO:0032755~positive regulation of interleukin-6 production	7	1.19454	0.0030898	IL6, MAPK13, IL1RL2, TLR2, IL36B, IL1B, IL1A	497	50	17126	4.82423	0.999633	0.146317	5.32585
GOTERM_BP_DIRECT	GO:0035902~response to immobilization stress	6	1.02389	0.00316231	TNFSF11, UCN2, AGTR1B, REN, DBH, NR0B1	497	35	17126	5.90721	0.999695	0.146781	5.44755
GOTERM_BP_DIRECT	GO:0002526~acute inflammatory response	5	0.853242	0.00335817	IL6, S100A8, IL1B, HP, IL1A	497	22	17126	7.83153	0.999816	0.152398	5.77557
GOTERM_BP_DIRECT	GO:0032729~positive regulation of interferon-gamma production	7	1.19454	0.00341788	HAVCR2, CD3E, IRF8, KLRE1, SLAMF6, IL1B, TXK	497	51	17126	4.72963	0.999842	0.152203	5.87536
GOTERM_BP_DIRECT	GO:0071300~cellular response to retinoic acid	8	1.36519	0.00407057	LEP, CCL2, TNC, ELN, KRT13, COL2A1, ABCA1, PCK1	497	70	17126	3.93814	0.99997	0.175573	6.95965
GOTERM_BP_DIRECT	GO:0014823~response to activity	9	1.53584	0.0042482	LEP, CCL2, NOS1, SULT1A1, IL1RN, ESR2, ADIPOQ, IL10, PCK1	497	89	17126	3.48459	0.999981	0.179504	7.2527
GOTERM_BP_DIRECT	GO:0002523~leukocyte migration involved in inflammatory response	4	0.682594	0.00437034	CCL2, S100A8, ELANE, ITGB2	497	12	17126	11.4863	0.999986	0.181197	7.45369
GOTERM_BP_DIRECT	GO:0042832~defense response to protozoan	5	0.853242	0.00466044	BATF, IL6, IRF8, GBP2, IL10	497	24	17126	7.17891	0.999993	0.188988	7.92943
GOTERM_BP_DIRECT	GO:0008065~establishment of blood-nerve barrier	3	0.511945	0.00483175	HAPLN2, AGT, REN	497	4	17126	25.8441	0.999996	0.192204	8.20927
GOTERM_BP_DIRECT	GO:0010033~response to organic substance	12	2.04778	0.00501523	SLC6A12, MMP9, REN, HMGCS1, TFAP2A, HP, KCNA5, NR0B1, NEFL, IL1A, IL10, CES2H	497	153	17126	2.70265	0.999997	0.195727	8.50811
GOTERM_BP_DIRECT	GO:0001823~mesonephros development	4	0.682594	0.00556037	REN, PAX8, ZBTB16, WT1	497	13	17126	10.6027	0.999999	0.211429	9.39059
GOTERM_BP_DIRECT	GO:0002021~response to dietary excess	4	0.682594	0.00556037	LEP, GDF3, APOE, ACVR1C	497	13	17126	10.6027	0.999999	0.211429	9.39059
GOTERM_BP_DIRECT	GO:0048662~negative regulation of smooth muscle cell proliferation	6	1.02389	0.00569537	VIP, AIF1, ACE2, NPPB, ESR2, ADIPOQ	497	40	17126	5.16881	1	0.212843	9.6079
GOTERM_BP_DIRECT	GO:0043524~negative regulation of neuron apoptotic process	12	2.04778	0.00607182	CCL2, SNCB, AGTR1B, APOE, AGT, TFAP2B, TFAP2A, BIRC5, NGFR, NEFL, FAIM2, MT3	497	157	17126	2.63379	1	0.222039	10.2112
GOTERM_BP_DIRECT	GO:0070371~ERK1 and ERK2 cascade	5	0.853242	0.00626484	TNFSF11, AGT, OXTR, HTR2B, MT3	497	26	17126	6.62668	1	0.225063	10.5191
GOTERM_BP_DIRECT	GO:0050729~positive regulation of inflammatory response	7	1.19454	0.00648498	CCL12, CCL2, S100A8, TLR2, CCL9, XCL1, CCL7	497	58	17126	4.15881	1	0.228823	10.869
GOTERM_BP_DIRECT	GO:0007204~positive regulation of cytosolic calcium ion concentration	11	1.87713	0.00691205	GNA15, AGTR1B, CXCL3, TRHR, KNG1L1, AVPR1B, CXCL2, IL1B, OXTR, CD52, CXCR3	497	138	17126	2.74671	1	0.238714	11.5442
GOTERM_BP_DIRECT	GO:0045742~positive regulation of epidermal growth factor receptor signaling pathway	4	0.682594	0.00692624	AGT, MMP9, ESR2, AGR2	497	14	17126	9.84536	1	0.235985	11.5666
GOTERM_BP_DIRECT	GO:0071407~cellular response to organic cyclic compound	10	1.70648	0.00696338	CCNB1, STAT4, RGS20, MSR1, CCL2, GRIA1, ELN, HMGCS1, IL1B, ESR2	497	117	17126	2.94519	1	0.234003	11.625
GOTERM_BP_DIRECT	GO:0042157~lipoprotein metabolic process	5	0.853242	0.00718899	APOBEC1, OLR1, APOE, APOC1, ABCA1	497	27	17126	6.38125	1	0.237534	11.9795
GOTERM_BP_DIRECT	GO:0045954~positive regulation of natural killer cell mediated cytotoxicity	5	0.853242	0.00718899	KLRE1, SLAMF6, VAV1, LY49S3, NCR3	497	27	17126	6.38125	1	0.237534	11.9795
GOTERM_BP_DIRECT	GO:0050731~positive regulation of peptidyl-tyrosine phosphorylation	9	1.53584	0.0075645	OSM, LIF, IL6, CD80, CD3E, AGT, TNFRSF14, TREM2, ADIPOQ	497	98	17126	3.16458	1	0.245184	12.5664
GOTERM_BP_DIRECT	GO:0006584~catecholamine metabolic process	3	0.511945	0.00789879	SULT1A1, SULT1D1, DBH	497	5	17126	20.6753	1	0.25141	13.0858
GOTERM_BP_DIRECT	GO:0072540~T-helper 17 cell lineage commitment	3	0.511945	0.00789879	BATF, IL6, SLAMF6	497	5	17126	20.6753	1	0.25141	13.0858
GOTERM_BP_DIRECT	GO:0035987~endodermal cell differentiation	5	0.853242	0.00819874	COL7A1, MMP9, MMP8, ITGB2, HMGA2	497	28	17126	6.15335	1	0.256489	13.5493
GOTERM_BP_DIRECT	GO:0001878~response to yeast	4	0.682594	0.00847386	VIP, IL6, NCF1, ELANE	497	15	17126	9.189	1	0.260739	13.9725
GOTERM_BP_DIRECT	GO:0008285~negative regulation of cell proliferation	20	3.41297	0.0101643	IL6, NOS1, ERBB4, TRPV2, TLR2, ESR2, ZBTB16, PTPRU, SLFN3, HMGA1, WT1, OSM, SFRP5, LIF, AGT, TFAP2B, TFAP2A, IL1B, PMP22, IL1A	497	365	17126	1.88815	1	0.300724	16.5298
GOTERM_BP_DIRECT	GO:0090026~positive regulation of monocyte chemotaxis	4	0.682594	0.0102081	CCL2, AIF1, PLA2G7, CCR1L1	497	16	17126	8.61469	1	0.29841	16.5951
GOTERM_BP_DIRECT	GO:0042711~maternal behavior	4	0.682594	0.0102081	HCN1, OPRK1, OXTR, DBH	497	16	17126	8.61469	1	0.29841	16.5951
GOTERM_BP_DIRECT	GO:0030322~stabilization of membrane potential	4	0.682594	0.0102081	KCNN4, KCNK16, KCNK1, KCNK3	497	16	17126	8.61469	1	0.29841	16.5951
GOTERM_BP_DIRECT	GO:0032924~activin receptor signaling pathway	4	0.682594	0.0102081	BMP10, HFE2, GDF7, ACVR1C	497	16	17126	8.61469	1	0.29841	16.5951
GOTERM_BP_DIRECT	GO:0051481~negative regulation of cytosolic calcium ion concentration	4	0.682594	0.0102081	NOS1, KCNA5, ATP1A2, KCNK3	497	16	17126	8.61469	1	0.29841	16.5951
GOTERM_BP_DIRECT	GO:0042110~T cell activation	5	0.853242	0.010487	IL6, CD8A, CD2, VAV1, HSH2D	497	30	17126	5.74313	1	0.301823	17.0097
GOTERM_BP_DIRECT	GO:0051354~negative regulation of oxidoreductase activity	3	0.511945	0.011622	GZMA, HP, MT3	497	6	17126	17.2294	1	0.325075	18.6772
GOTERM_BP_DIRECT	GO:0042158~lipoprotein biosynthetic process	3	0.511945	0.011622	APOBEC1, APOE, ABCA1	497	6	17126	17.2294	1	0.325075	18.6772
GOTERM_BP_DIRECT	GO:0050856~regulation of T cell receptor signaling pathway	3	0.511945	0.011622	CD300A, LCK, CACNA1F	497	6	17126	17.2294	1	0.325075	18.6772
GOTERM_BP_DIRECT	GO:0001660~fever generation	3	0.511945	0.011622	IL1RN, IL1B, IL1A	497	6	17126	17.2294	1	0.325075	18.6772
GOTERM_BP_DIRECT	GO:0010243~response to organonitrogen compound	7	1.19454	0.0120074	NOS1, IL1RN, HMGCS1, IL1B, UBD, CDO1, IL1A	497	66	17126	3.65472	1	0.330347	19.2362
GOTERM_BP_DIRECT	GO:0007202~activation of phospholipase C activity	4	0.682594	0.012133	AGT, MS4A2, TXK, HTR2B	497	17	17126	8.10794	1	0.329694	19.4177
GOTERM_BP_DIRECT	GO:0050870~positive regulation of T cell activation	4	0.682594	0.012133	CCL2, TNFSF11, CD3E, LCK	497	17	17126	8.10794	1	0.329694	19.4177
GOTERM_BP_DIRECT	GO:0010043~response to zinc ion	6	1.02389	0.0122798	APOBEC1, S100A8, APOE, LCK, HAAO, ATP7B	497	48	17126	4.30734	1	0.329523	19.6291
GOTERM_BP_DIRECT	GO:0043434~response to peptide hormone	10	1.70648	0.0127868	PCSK1, NOS1, GRIA1, IL1B, OXTR, NPPB, BIRC5, DBH, NR0B1, NEFL	497	129	17126	2.67122	1	0.337128	20.3556
GOTERM_BP_DIRECT	GO:0007200~phospholipase C-activating G-protein coupled receptor signaling pathway	6	1.02389	0.0133587	GPR84, GNA15, CYSLTR2, OPRK1, NTSR2, OPRD1	497	49	17126	4.21944	1	0.345825	21.1676
GOTERM_BP_DIRECT	GO:0007565~female pregnancy	9	1.53584	0.0153769	LEP, NOS1, AGT, STE2, IL1RN, ENDOU, OXTR, ADRA2C, MMP3	497	111	17126	2.79395	1	0.38309	23.9713
GOTERM_BP_DIRECT	GO:0060561~apoptotic process involved in morphogenesis	3	0.511945	0.0159609	CRYAA, CRYAB, FGF4	497	7	17126	14.768	1	0.390723	24.7649
GOTERM_BP_DIRECT	GO:0034612~response to tumor necrosis factor	5	0.853242	0.0162121	MMP9, UBD, MMP3, ADIPOQ, MBP	497	34	17126	5.06746	1	0.391862	25.1039
GOTERM_BP_DIRECT	GO:0010628~positive regulation of gene expression	19	3.24232	0.0163206	BMP10, IL6, STAP1, CD3E, GDF7, TNC, TLR2, PF4, HMGA2, LIF, AGT, LCK, TFAP2A, IL1B, AGR2, RUNX2, IL1A, FGF4, MT3	497	357	17126	1.83394	1	0.390318	25.2498
GOTERM_BP_DIRECT	GO:0030154~cell differentiation	20	3.41297	0.0165579	TSPY1, LGALS3, HCK, BTC, FGF23, MTL5, VAX1, NR0B1, ACVR1C, RGS20, TNFSF11, LECT1, NKX6-2, PAX8, SPIB, TXK, TFAP2C, PIWIL4, PMP22, SRMS	497	384	17126	1.79473	1	0.391182	25.5681
GOTERM_BP_DIRECT	GO:0006820~anion transport	4	0.682594	0.0165666	KCNN4, SLC37A2, SLC4A9, SLC4A5	497	19	17126	7.25447	1	0.387858	25.5797
GOTERM_BP_DIRECT	GO:0043154~negative regulation of cysteine-type endopeptidase activity involved in apoptotic process	7	1.19454	0.0167895	IL6, CRYAA, CRYAB, TFAP2B, TNFSF14, BIRC5, MT3	497	71	17126	3.39734	1	0.388474	25.8775
GOTERM_BP_DIRECT	GO:0031100~organ regeneration	8	1.36519	0.0173538	LIF, CCL2, UGT1A3, UGT1A2, ADH1, HP, PTPRU, LRP2	497	92	17126	2.99641	1	0.395141	26.6263
GOTERM_BP_DIRECT	GO:0007155~cell adhesion	15	2.55973	0.0182698	HAPLN2, PARVG, MAG, BMP10, SELL, ITGB2, AJAP1, CD96, WISP3, LSAMP, CX3CR1, ACAN, CD99L2, EMB, GPNMB	497	258	17126	2.00342	1	0.407653	27.8266
GOTERM_BP_DIRECT	GO:0044130~negative regulation of growth of symbiont in host	4	0.682594	0.0190792	IRF8, ELANE, TLR2, IL10	497	20	17126	6.89175	1	0.417876	28.8717
GOTERM_BP_DIRECT	GO:0030574~collagen catabolic process	4	0.682594	0.0190792	MMP9, MMP8, MMP7, MMP3	497	20	17126	6.89175	1	0.417876	28.8717
GOTERM_BP_DIRECT	GO:0034113~heterotypic cell-cell adhesion	4	0.682594	0.0190792	PTPRC, NFASC, CD2, ITGB2	497	20	17126	6.89175	1	0.417876	28.8717
GOTERM_BP_DIRECT	GO:0030101~natural killer cell activation	3	0.511945	0.0208768	KLRE1, KLRA5, ITGB2	497	8	17126	12.922	1	0.443536	31.1421
GOTERM_BP_DIRECT	GO:0052697~xenobiotic glucuronidation	3	0.511945	0.0208768	UGT1A7C, UGT1A3, UGT1A2	497	8	17126	12.922	1	0.443536	31.1421
GOTERM_BP_DIRECT	GO:0051607~defense response to virus	9	1.53584	0.0214355	PTPRC, OASL, IL6, APOBEC1, IFITM1, CD8A, OPRK1, NCR1, DDIT4	497	118	17126	2.62821	1	0.448733	31.8336
GOTERM_BP_DIRECT	GO:0060135~maternal process involved in female pregnancy	5	0.853242	0.0235827	HAVCR2, LIF, CCL2, MMP7, ACE2	497	38	17126	4.53405	1	0.477396	34.4311
GOTERM_BP_DIRECT	GO:0042542~response to hydrogen peroxide	7	1.19454	0.0240847	OLR1, CRYAA, ERBB4, CRYAB, LCK, HP, KCNA5	497	77	17126	3.13261	1	0.481044	35.0247
GOTERM_BP_DIRECT	GO:0032570~response to progesterone	6	1.02389	0.0243386	CCL2, ERBB4, ADH1, TLR2, OXTR, MBP	497	57	17126	3.62724	1	0.481093	35.3229
GOTERM_BP_DIRECT	GO:0009617~response to bacterium	5	0.853242	0.0256947	NLRP6, IL6, NCF1, IRF8, TLR2	497	39	17126	4.41779	1	0.496373	36.8946
GOTERM_BP_DIRECT	GO:2000252~negative regulation of feeding behavior	3	0.511945	0.026333	RETN, ESR2, TRH	497	9	17126	11.4863	1	0.50143	37.6217
GOTERM_BP_DIRECT	GO:0070474~positive regulation of uterine smooth muscle contraction	3	0.511945	0.026333	LCK, OXTR, ABAT	497	9	17126	11.4863	1	0.50143	37.6217
GOTERM_BP_DIRECT	GO:0035234~ectopic germ cell programmed cell death	3	0.511945	0.026333	RHOX5, IL1B, IL1A	497	9	17126	11.4863	1	0.50143	37.6217
GOTERM_BP_DIRECT	GO:0071639~positive regulation of monocyte chemotactic protein-1 production	3	0.511945	0.026333	CD84, IL1B, ADIPOQ	497	9	17126	11.4863	1	0.50143	37.6217
GOTERM_BP_DIRECT	GO:0071805~potassium ion transmembrane transport	9	1.53584	0.0266855	HCN1, KCNN4, KCNK16, KCNA2, KCNA1, KCNA3, KCNA5, KCNK1, KCNK3	497	123	17126	2.52137	1	0.502585	38.0199
GOTERM_BP_DIRECT	GO:0042981~regulation of apoptotic process	12	2.04778	0.0269334	BMP10, GDF3, IL6, SELL, GDF7, AGT, PAX8, LCK, TNFRSF18, TNFRSF14, CIDEC, ACVR1C	497	195	17126	2.12054	1	0.50235	38.2985
GOTERM_BP_DIRECT	GO:0050850~positive regulation of calcium-mediated signaling	4	0.682594	0.02781	ITGAL, CD8A, CD3E, TREM2	497	23	17126	5.99283	1	0.5102	39.2742
GOTERM_BP_DIRECT	GO:0033198~response to ATP	4	0.682594	0.02781	P2RX6, DNTT, SELL, IL1B	497	23	17126	5.99283	1	0.5102	39.2742
GOTERM_BP_DIRECT	GO:0033209~tumor necrosis factor-mediated signaling pathway	5	0.853242	0.0279169	STAT4, TNFSF11, TNFRSF18, TNFRSF14, NGFR	497	40	17126	4.30734	1	0.508117	39.3922
GOTERM_BP_DIRECT	GO:0001501~skeletal system development	8	1.36519	0.0286962	HAPLN2, GDF3, LGALS3, MMP9, COL2A1, ZBTB16, COL11A2, RUNX2	497	102	17126	2.70265	1	0.514477	40.2458
GOTERM_BP_DIRECT	GO:0071456~cellular response to hypoxia	9	1.53584	0.0302321	CCNB1, UCN2, ELN, HIF3A, KCNK3, MGARP, PCK1, MT3, OPRD1	497	126	17126	2.46134	1	0.529742	41.8949
GOTERM_BP_DIRECT	GO:0034394~protein localization to cell surface	4	0.682594	0.0311171	MRAP, FCNB, MRAP2, PTPRU	497	24	17126	5.74313	1	0.536762	42.8256
GOTERM_BP_DIRECT	GO:0050900~leukocyte migration	4	0.682594	0.0311171	MMP9, ELANE, IL1B, DBH	497	24	17126	5.74313	1	0.536762	42.8256
GOTERM_BP_DIRECT	GO:0006935~chemotaxis	6	1.02389	0.0315154	CCR7, CXCR4, CXCR1, CXCR3, XCL1, CCR1L1	497	61	17126	3.38939	1	0.53799	43.2399
GOTERM_BP_DIRECT	GO:0048245~eosinophil chemotaxis	3	0.511945	0.0322939	CCL12, LGALS3, CCL7	497	10	17126	10.3376	1	0.543499	44.0415
GOTERM_BP_DIRECT	GO:0006112~energy reserve metabolic process	3	0.511945	0.0322939	LEP, MRAP2, MT3	497	10	17126	10.3376	1	0.543499	44.0415
GOTERM_BP_DIRECT	GO:0007159~leukocyte cell-cell adhesion	4	0.682594	0.0346208	PTPRC, ITGAL, OLR1, ITGB2	497	25	17126	5.5134	1	0.565639	46.374
GOTERM_BP_DIRECT	GO:1901216~positive regulation of neuron death	4	0.682594	0.0346208	NOS1, APOE, NGFR, DDIT4	497	25	17126	5.5134	1	0.565639	46.374
GOTERM_BP_DIRECT	GO:0055093~response to hyperoxia	5	0.853242	0.035252	SELL, MMP9, ELN, SFTPA1, KCNA5	497	43	17126	4.00683	1	0.568965	46.9907
GOTERM_BP_DIRECT	GO:0007584~response to nutrient	9	1.53584	0.0354466	LEP, HAVCR1, AGTR1B, CD3E, MMP9, IL1B, ABCA1, ADIPOQ, ALDH3A1	497	130	17126	2.38561	1	0.567686	47.1795
GOTERM_BP_DIRECT	GO:0035094~response to nicotine	6	1.02389	0.0355509	NOS1, AGTR1B, MMP9, ABAT, ATP1A2, KCNK1	497	63	17126	3.28179	1	0.56549	47.2804
GOTERM_BP_DIRECT	GO:0007169~transmembrane receptor protein tyrosine kinase signaling pathway	7	1.19454	0.0367382	STAP1, ERBB4, HCK, LCK, TXK, SRMS, BLNK	497	85	17126	2.83778	1	0.57438	48.4165
GOTERM_BP_DIRECT	GO:0001819~positive regulation of cytokine production	4	0.682594	0.0383194	HAVCR2, LEP, IL36B, HTR2B	497	26	17126	5.30135	1	0.586794	49.8937
GOTERM_BP_DIRECT	GO:0006629~lipid metabolic process	7	1.19454	0.0385695	LEP, APOE, PLIN1, IL1RN, SULT1D1, THRSP, PCK1	497	86	17126	2.80478	1	0.585999	50.1236
GOTERM_BP_DIRECT	GO:0045086~positive regulation of interleukin-2 biosynthetic process	3	0.511945	0.0387261	CD3E, IL1B, IL1A	497	11	17126	9.39784	1	0.58432	50.2671
GOTERM_BP_DIRECT	GO:0048246~macrophage chemotaxis	3	0.511945	0.0387261	CCL2, LGALS3, CX3CR1	497	11	17126	9.39784	1	0.58432	50.2671
GOTERM_BP_DIRECT	GO:0046641~positive regulation of alpha-beta T cell proliferation	3	0.511945	0.0387261	PTPRC, CD80, CD3E	497	11	17126	9.39784	1	0.58432	50.2671
GOTERM_BP_DIRECT	GO:0010193~response to ozone	3	0.511945	0.0387261	IL1B, DBH, IL1A	497	11	17126	9.39784	1	0.58432	50.2671
GOTERM_BP_DIRECT	GO:0051897~positive regulation of protein kinase B signaling	7	1.19454	0.0404579	SEMA5A, LEP, IL6, F10, TNFSF11, FAM110C, NGFR	497	87	17126	2.77254	1	0.597478	51.8281
GOTERM_BP_DIRECT	GO:0002062~chondrocyte differentiation	5	0.853242	0.0407042	CYTL1, COL2A1, HMGA2, COL11A2, RUNX2	497	45	17126	3.82875	1	0.596603	52.0463
GOTERM_BP_DIRECT	GO:2000378~negative regulation of reactive oxygen species metabolic process	4	0.682594	0.0422107	CRYAB, TFAP2A, ESR2, MT3	497	27	17126	5.105	1	0.607094	53.3609
GOTERM_BP_DIRECT	GO:0006970~response to osmotic stress	4	0.682594	0.0422107	APOBEC1, MAPK13, FMO1, MARVELD3	497	27	17126	5.105	1	0.607094	53.3609
GOTERM_BP_DIRECT	GO:0048711~positive regulation of astrocyte differentiation	3	0.511945	0.0455972	LIF, MAG, IL1B	497	12	17126	8.61469	1	0.633008	56.1928
GOTERM_BP_DIRECT	GO:0014012~peripheral nervous system axon regeneration	3	0.511945	0.0455972	APOE, TNC, NEFL	497	12	17126	8.61469	1	0.633008	56.1928
GOTERM_BP_DIRECT	GO:0006508~proteolysis	21	3.58362	0.0468172	F10, MMP9, ELANE, MMP8, ENDOU, MMP7, MMP27, GZMB, HP, CELA1, MCPT8, MMP3, MMP12, PCSK1, GZMK, REN, PRSS32, ACE2, CFI, DPP6, TPSB2	497	460	17126	1.57312	1	0.639875	57.1727
Cellular Component
GOTERM_CC_DIRECT	GO:0005615~extracellular space	83	14.1638	8.3661e-12	GDF3, BMP10, HFE2, S100A8, KERA, GDF7, MMP9, BTC, MMP8, MMP7, SPINK2, TNFSF14, HP, MMP3, IL10, SMPDL3A, APOE, IL1B, CES1D, CFI, IL1A, MT3, UCMA, CTSZ, COL23A1, ELANE, FGF23, PDE4C, CTSW, OSM, RETN, UCN2, PTGDS, SEMA4G, SERPINB8, IL36B, PLA2G7, SERPINB2, NPPB, SLPI, EPYC, FMOD, CCL2, CXCL3, TNC, CXCL2, ELN, CCL9, PLBD1, PF4, COL2A1, SPOCK1, SFTPA1, CCL7, ALDH3A1, LIF, PCSK1, COL7A1, AGT, REN, KRT1…	542	1247	18143	2.22803	2.81937e-09	2.81937e-09	1.13777e-08
GOTERM_CC_DIRECT	GO:0009986~cell surface	51	8.70307	4.84087e-11	BMP10, CD8A, HFE2, CD8B, TRPV2, TLR2, MMP7, CXCR3, CD53, ACVR1C, EPCAM, APOE, CXCR4, FCGR3A, DPP6, IL1A, COL23A1, CRYAB, ELANE, NTSR1, NTSR2, CCR7, CD80, NGFR, PLA2G5, SPTB, ITGAL, KCNA1, TRHR, ITGB2, ABCA1, FOLR1, CD2, CLEC2D, TNN, PCSK6, TYROBP, HAVCR2, HCN1, PTPRC, HAVCR1, LGALS3, SELL, ADIPOQ, LY49S3, GRIA1, CDH17, ACE2, KLRE1, ABCC2, KLRB1C	542	598	18143	2.85482	1.63137e-08	8.15687e-09	6.58349e-08
GOTERM_CC_DIRECT	GO:0009897~external side of plasma membrane	27	4.60751	9.52756e-08	ITGAL, CD8A, VTCN1, CD8B, TLR2, ABCA1, CXCR3, CXCR4, ICOS, CD2, CLEC2D, TNFRSF18, MS4A2, FCGR3A, CD5, KLRD1, PTPRC, IL6, LGALS3, SELL, CD3E, TNFRSF14, CCR7, CD80, KLRE1, NGFR, KLRC1	542	263	18143	3.43651	3.21074e-05	1.07026e-05	0.000129573
GOTERM_CC_DIRECT	GO:0005887~integral component of plasma membrane	52	8.87372	1.14818e-07	GPR83, KCNK16, GPR84, CD53, NCMAP, MRGPRX3, MS4A2, SLCO5A1, SLCO4A1, TNFRSF14, MRGPRG, NTSR1, NCR3, NGFR, TSHR, PRLHR, CALY, CYSLTR2, KCNA2, OPRK1, KCNA1, OXTR, KCNA3, SLC19A3, KCNA5, ABCA1, ADRB3, ICOS, TNFRSF18, ADRA2C, EMB, GPNMB, RGD1560028, HCN1, PTPRC, MPZ, GABRA1, SLC6A12, SLCO6B1, KCNK1, KCNK3, NPY5R, P2RX6, KLRI1, KLRI2, AVPR1B, KLRE1, SLC13A3, ABCC2, HTR2B, ATP7B, OPRD1	542	778	18143	2.23735	3.86929e-05	9.67337e-06	0.00015615
GOTERM_CC_DIRECT	GO:0016021~integral component of membrane	224	38.2253	1.80424e-07	SLC36A2, SLC36A3, SYT4, SLC9A3, BTC, CLEC2DL1, CD52, AQP7, CD209E, CLEC4E, OSCAR, LPCAT2B, CLEC4D, KLRD1, RGD1561778, CD3D, CD3E, PTPRU, PTPRN, TMEM26, CCR7, OLR1684, LILRB3, CX3CR1, LILRB4, MC2R, PMP22, VSIG4, FAM163B, KLRC1, PRLHR, ERBB4, PCDH20, TRHR, BDKRB1, GPR143, GPR141, SEMA5A, CD68, LILRC2, EMB, TYROBP, PTH2R, IL1RL2, LAO1, SLAMF6, KCNK1, GUCY2C, KCNK3, ACPP, SFRP5, CD300A, AVPR1B, CLEC7…	542	5612	18143	1.3361	6.0801e-05	1.21605e-05	0.000245373
GOTERM_CC_DIRECT	GO:0005578~proteinaceous extracellular matrix	23	3.92491	5.5485e-06	HAPLN2, FMOD, UCMA, KERA, LGALS3, EGFL6, TNC, MMP9, MMP8, ELN, MMP7, SPOCK1, COL2A1, SFTPA1, MMP3, MMP12, LECT1, HPSE2, WISP3, EMID1, ACAN, TNN, EPYC	542	248	18143	3.10446	0.0018681	0.000311593	0.00754559
GOTERM_CC_DIRECT	GO:0043204~perikaryon	15	2.55973	4.77995e-05	CCL2, AIF1, CRYAB, KCNA2, OPRK1, KCNA1, ESR2, NTSR1, PTPRN, KCNK1, DDN, NTSR2, PCSK1, CACNA1F, NGFR	542	134	18143	3.74711	0.0159797	0.00229861	0.0649868
GOTERM_CC_DIRECT	GO:0045121~membrane raft	21	3.58362	9.44493e-05	PTPRC, NOS1, OLR1, ERBB4, TLR2, KCNA3, ITGB2, MAL, KCNA5, ABCA1, NTSR1, ABCB4, KCNN4, LCK, CD2, MS4A2, NGFR, LRP2, TSHR, FAIM2, OPRD1	542	257	18143	2.73524	0.0313296	0.00397096	0.128373
GOTERM_CC_DIRECT	GO:0043679~axon terminus	11	1.87713	0.000215197	HCN1, PCSK1, CCL2, SNCB, OPRK1, KCNA2, KCNA1, ADRA2C, NTSR1, PTPRN, OPRD1	542	85	18143	4.33195	0.0699614	0.00802641	0.292267
GOTERM_CC_DIRECT	GO:0031012~extracellular matrix	16	2.73038	0.000278717	FMOD, LGALS3, TNC, MMP9, MMP8, ELN, MMP27, COL2A1, MMP3, MMP12, SOST, APOE, ACAN, KRT1, SLPI, PCSK6	542	177	18143	3.02591	0.0896634	0.0093501	0.378385
GOTERM_CC_DIRECT	GO:0001772~immunological synapse	7	1.19454	0.000381352	HAVCR2, ITGAL, LGALS3, CD3E, LCK, CD53, CD6	542	33	18143	7.10058	0.120622	0.0116175	0.517388
GOTERM_CC_DIRECT	GO:0033270~paranode region of axon	5	0.853242	0.000821233	MAG, NCMAP, KCNA1, ERMN, NFASC	542	15	18143	11.1581	0.241846	0.0228083	1.1111
GOTERM_CC_DIRECT	GO:0016323~basolateral plasma membrane	16	2.73038	0.000954564	HCN1, CLDN19, MPZ, ERBB4, HFE2, AJAP1, LIN7A, EPCAM, KCNN4, AGTR1B, FOLR1, CDH17, CAR9, SLC4A9, ATP7B, SLC4A5	542	199	18143	2.69139	0.275187	0.0244531	1.29041
GOTERM_CC_DIRECT	GO:0034705~potassium channel complex	4	0.682594	0.00270538	KCNA2, KCNA1, KCNA5, KCNK1	542	10	18143	13.3897	0.598661	0.0631299	3.61721
GOTERM_CC_DIRECT	GO:0005791~rough endoplasmic reticulum	8	1.36519	0.00288151	PCSK1, CCL2, MPZ, PTGDS, NCF1, SFTPA1, NGFR, MT3	542	64	18143	4.18427	0.621852	0.0627744	3.84844
GOTERM_CC_DIRECT	GO:0033269~internode region of axon	3	0.511945	0.00511673	ERMN, TUBB4A, MBP	542	4	18143	25.1056	0.822496	0.102415	6.73872
GOTERM_CC_DIRECT	GO:0032590~dendrite membrane	5	0.853242	0.00601136	HCN1, GABRA2, GRIA1, NGFR, OPRD1	542	25	18143	6.69483	0.868919	0.112659	7.87281
GOTERM_CC_DIRECT	GO:0042101~T cell receptor complex	4	0.682594	0.00603199	CD3D, CD3E, CD247, CD6	542	13	18143	10.2997	0.869833	0.107094	7.89882
GOTERM_CC_DIRECT	GO:0042105~alpha-beta T cell receptor complex	3	0.511945	0.0083598	CD3D, CD3E, CD247	542	5	18143	20.0845	0.940934	0.138345	10.7893
GOTERM_CC_DIRECT	GO:0005576~extracellular region	33	5.6314	0.0104461	VIP, FMOD, FGF5, CCL2, GDF7, TNC, FCNB, ELN, HP, TRH, LIF, CALCB, CD2, IL1B, TPSB2, FGF4, RNASE1, F10, OLR1, LAO1, PLAC1, IL1RN, NTN5, C4BPA, MCPT8, ACPP, DNASE2B, SFRP5, RETN, PTGDS, ACE2, SLPI, PLA2G5	542	696	18143	1.58714	0.970953	0.162172	13.3083
GOTERM_CC_DIRECT	GO:0045202~synapse	17	2.90102	0.0122595	HCN1, GABRA2, CCL2, NOS1, SNCB, CRYAB, OPRK1, KCNA1, ATP1A2, NTSR1, PTPRN, KCNK1, DBH, LIN7A, GRIA1, EMB, HTR2B	542	286	18143	1.98972	0.984345	0.179591	15.4441
GOTERM_CC_DIRECT	GO:0034364~high-density lipoprotein particle	4	0.682594	0.0131285	APOE, APOC4, APOC1, ABCA1	542	17	18143	7.87628	0.988363	0.183261	16.4502
GOTERM_CC_DIRECT	GO:0031226~intrinsic component of plasma membrane	5	0.853242	0.0161313	CLCA2, TLR2, CLCA4L, CD6, OPRD1	542	33	18143	5.07184	0.995833	0.212023	19.8421
GOTERM_CC_DIRECT	GO:0043235~receptor complex	10	1.70648	0.0182403	TM7SF2, GPR84, ADRB3, OLR1, ERBB4, ITGB2, LRP2, KLRD1, TSHR, KLRC1	542	133	18143	2.51685	0.997978	0.227782	22.1475
GOTERM_CC_DIRECT	GO:0005581~collagen trimer	6	1.02389	0.0271777	COL23A1, FCNB, COL2A1, SFTPA1, COL11A2, ADIPOQ	542	57	18143	3.5236	0.999907	0.31025	31.2524
GOTERM_CC_DIRECT	GO:0005768~endosome	14	2.38908	0.0283853	ARC, KCNA2, UNC93B1, ATP1A2, ASTN2, PTPRN, KCNK1, MARCH1, APOE, CXCR4, MS4A2, LRP2, STEAP1, ATP6V0D2	542	240	18143	1.95266	0.999939	0.3115	32.4039
GOTERM_CC_DIRECT	GO:0005886~plasma membrane	135	23.0375	0.0298538	SLC36A2, SYT4, HFE2, S100A8, SLC9A3, TLR2, AQP7, CD52, CLEC2DL1, CD53, MCOLN3, APOE, CLEC4D, IL1A, RGD1561778, ARC, CLCA2, NCF1, SLCO4A1, CD3E, CRYAB, NTSR1, PTPRN, NTSR2, CCR7, AGTR1B, OLR1684, LSAMP, REM2, MC2R, RIPK3, CAR9, CD300LF, PMP22, SPTB, ERBB4, MRAP, PCDH20, TRHR, HMGCS1, PAQR6, KCNA3, BDKRB1, ITGB2, ABCA1, MRAP2, KCNA5, TRH, GPR143, LOC689757, BLNK, REEP6, HCN1, GABRA2, TBC1D10C, GABR…	542	3875	18143	1.1662	0.999963	0.314971	33.7801
GOTERM_CC_DIRECT	GO:0005938~cell cortex	9	1.53584	0.0323189	ARC, RGS20, CYTIP, PFN4, FAM110C, ERMN, GYS2, SPIRE2, PLA2G4C	542	124	18143	2.42958	0.999984	0.326593	36.0322
GOTERM_CC_DIRECT	GO:0043025~neuronal cell body	24	4.09556	0.0360786	HCN1, VIP, CCL2, SNCB, NCF1, TBX21, OPRK1, ERMN, KCNA1, ESR2, NTSR1, PTPRN, DBH, MBP, KCNN4, PCSK1, P2RX6, PPP1R1B, GRIA1, APOE, CACNA1F, DPP6, HTR2B, TUBB4A	542	515	18143	1.55996	0.999996	0.347542	39.3307
GOTERM_CC_DIRECT	GO:0005911~cell-cell junction	11	1.87713	0.0372643	ITGAL, CXCR4, CD3E, LCK, CD2, AQP7, CD53, PTPRU, NGFR, VAV1, LIN7A	542	175	18143	2.10409	0.999997	0.347276	40.3378
GOTERM_CC_DIRECT	GO:0043209~myelin sheath	11	1.87713	0.0451381	PRX, MAG, MPZ, MOBP, CRYAB, ERMN, NFASC, ATP1A2, NEFL, TUBB4A, MBP	542	181	18143	2.03434	1	0.394751	46.6425
Molecular Function
GOTERM_MF_DIRECT	GO:0030246~carbohydrate binding	26	4.43686	1.60344e-12	CLEC2D2, GALNT6, FCNB, CLEC2DL1, SFTPA1, CLEC4E, LOC689757, ACAN, CLEC2D, KRT1, CLEC4D, KLRD1, GALNT13, MAG, LGALS3, OLR1, SELL, SIGLEC10, SIGLEC1, KLRI1, KLRI2, KLRE1, GRIFIN, CLEC7A, KLRB1C, KLRB1A	461	155	16276	5.92227	1.10794e-09	1.10794e-09	2.41381e-09
GOTERM_MF_DIRECT	GO:0042803~protein homodimerization activity	48	8.19113	7.78083e-07	TYRP1, CD8A, ERBB4, GDF7, TRHR, HMGCS1, HP, ZBTB16, SDCBP2, GSTM7, ADRB3, STAT4, ADH1, APOE, UGT1A2, SULT1A1, CD2, ADRA2C, THRSP, GPD1, NOS1, COL23A1, CRYAB, GZMA, DMRT3, BCL2A1, DMRT2, BIRC5, MYH7, NR0B1, NTSR1, ADIPOQ, NTSR2, KCNK3, ACPP, LY49S3, GJB1, NCR3, DMRTC2, GRIA1, MAPK4, AVPR1B, TFAP2B, KLRE1, ABAT, NGFR, XCL1, AGR2	461	779	16276	2.17546	0.000537511	0.000268791	0.00117136
GOTERM_MF_DIRECT	GO:0008009~chemokine activity	9	1.53584	5.77779e-06	CCL12, CCL2, CXCL3, CXCL2, CCL9, PF4, XCL1, CCL7, CCL17	461	36	16276	8.82646	0.0039845	0.00132994	0.00869781
GOTERM_MF_DIRECT	GO:0008201~heparin binding	16	2.73038	1.09802e-05	FMOD, PTPRC, CCL2, COL23A1, ELANE, MMP7, PF4, CCL7, SOST, APOE, WISP3, EPYC, GPNMB, TPSB2, PCSK6, PLA2G5	461	141	16276	4.00634	0.00755868	0.00189505	0.0165289
GOTERM_MF_DIRECT	GO:0005102~receptor binding	25	4.26621	6.71405e-05	VIP, HFE2, VTCN1, TNFSF14, ABCA1, KCNA5, GSTM7, LIF, APOE, REN, CD2, TYROBP, MAG, IL6, HCK, KNG1L1, ADIPOQ, NCR3, LEP, UCN2, LCK, NPPB, TXK, SRMS, PLA2G5	461	352	16276	2.50752	0.0453358	0.00923621	0.101029
GOTERM_MF_DIRECT	GO:0004252~serine-type endopeptidase activity	17	2.90102	0.000184367	F10, GZMA, ELANE, MMP8, GZMB, HP, MCPT2, GZMC, CELA1, MCPT8, PCSK1, GZMK, PRSS32, RHBDL2, CFI, TPSB2, PCSK6	461	200	16276	3.001	0.119627	0.0210111	0.277196
GOTERM_MF_DIRECT	GO:0019911~structural constituent of myelin sheath	4	0.682594	0.000214979	MOBP, NCMAP, MAL, MBP	461	5	16276	28.2447	0.138057	0.0210001	0.323151
GOTERM_MF_DIRECT	GO:0005125~cytokine activity	14	2.38908	0.000360088	GDF3, BMP10, IL6, GDF7, IL1RN, TNFSF14, IL10, OSM, LEP, LIF, TNFSF11, IL36B, IL1B, IL1A	461	151	16276	3.27339	0.220315	0.0306293	0.540724
GOTERM_MF_DIRECT	GO:0004983~neuropeptide Y receptor activity	4	0.682594	0.00232067	GPR83, PRLHR, RGD1560028, NPY5R	461	10	16276	14.1223	0.7992	0.163378	3.43725
GOTERM_MF_DIRECT	GO:0008144~drug binding	10	1.70648	0.00397791	GABRA1, CXCR4, FOLR1, ADH1, HMGCS1, PDE4C, ESR2, ATP1A2, HTR2B, MT3	461	110	16276	3.20962	0.936341	0.240748	5.824
GOTERM_MF_DIRECT	GO:0000982~transcription factor activity, RNA polymerase II core promoter proximal region sequence-specific binding	5	0.853242	0.00497254	BATF, SNAI3, TFAP2A, ARNTL2, DDN	461	25	16276	7.06117	0.968082	0.268856	7.22991
GOTERM_MF_DIRECT	GO:0015020~glucuronosyltransferase activity	5	0.853242	0.00659903	UGT1A7C, UGT1A3, UGT1A2, UGT2B1, UGT8	461	27	16276	6.53812	0.989694	0.316995	9.48678
GOTERM_MF_DIRECT	GO:0008083~growth factor activity	11	1.87713	0.00677728	OSM, LEP, LIF, FGF5, BMP10, GDF3, IL6, GDF7, BTC, FGF23, FGF4	461	141	16276	2.75436	0.990896	0.303345	9.73098
GOTERM_MF_DIRECT	GO:0031727~CCR2 chemokine receptor binding	3	0.511945	0.00753153	CCL12, CCL2, CCL7	461	5	16276	21.1835	0.994614	0.311432	10.7575
GOTERM_MF_DIRECT	GO:0070891~lipoteichoic acid binding	3	0.511945	0.00753153	TLR2, CD6, TREM2	461	5	16276	21.1835	0.994614	0.311432	10.7575
GOTERM_MF_DIRECT	GO:0005149~interleukin-1 receptor binding	4	0.682594	0.00954782	IL1RN, IL36B, IL1B, IL1A	461	16	16276	8.82646	0.998679	0.357218	13.4483
GOTERM_MF_DIRECT	GO:0005179~hormone activity	9	1.53584	0.0109237	LEP, VIP, BMP10, RETN, CALCB, UCN2, AGT, NPPB, ADIPOQ	461	107	16276	2.96965	0.999494	0.377718	15.2407
GOTERM_MF_DIRECT	GO:0008329~signaling pattern recognition receptor activity	3	0.511945	0.0110868	FCNB, TLR2, CLEC7A	461	6	16276	17.6529	0.999549	0.364386	15.451
GOTERM_MF_DIRECT	GO:0005044~scavenger receptor activity	6	1.02389	0.0111285	MSR1, ENDOU, CD5L, CFI, CD6, CD5	461	48	16276	4.41323	0.999562	0.349235	15.5046
GOTERM_MF_DIRECT	GO:0004175~endopeptidase activity	7	1.19454	0.0150449	PCSK1, MMP9, REN, ELANE, ACE2, PCSK6, MMP3	461	71	16276	3.48086	0.999972	0.423809	20.4046
GOTERM_MF_DIRECT	GO:0048020~CCR chemokine receptor binding	4	0.682594	0.0155191	CCL12, CCL9, XCL1, CCL7	461	19	16276	7.43281	0.99998	0.417479	20.9796
GOTERM_MF_DIRECT	GO:0005070~SH3/SH2 adaptor activity	4	0.682594	0.0155191	SH2D2A, STAP1, HSH2D, BLNK	461	19	16276	7.43281	0.99998	0.417479	20.9796
GOTERM_MF_DIRECT	GO:0005249~voltage-gated potassium channel activity	6	1.02389	0.0192739	HCN1, KCNA2, KCNA1, KCNA3, KCNA5, KCNK1	461	55	16276	3.85155	0.999999	0.472916	25.3972
GOTERM_MF_DIRECT	GO:0008236~serine-type peptidase activity	5	0.853242	0.0199174	GZMK, GZMA, ENDOU, GZMB, DPP6	461	37	16276	4.77106	0.999999	0.46842	26.1307
GOTERM_MF_DIRECT	GO:0016494~C-X-C chemokine receptor activity	3	0.511945	0.0199342	CXCR4, CXCR1, CXCR3	461	8	16276	13.2397	0.999999	0.453895	26.1498
GOTERM_MF_DIRECT	GO:0015271~outward rectifier potassium channel activity	3	0.511945	0.0199342	KCNA2, KCNA3, KCNA5	461	8	16276	13.2397	0.999999	0.453895	26.1498
GOTERM_MF_DIRECT	GO:0005212~structural constituent of eye lens	4	0.682594	0.0204338	CRYBB1, CRYAA, CRYAB, CRYBA4	461	21	16276	6.72493	0.999999	0.448116	26.7145
GOTERM_MF_DIRECT	GO:0001948~glycoprotein binding	7	1.19454	0.0216562	HFE2, LCK, CD2, ACE2, ITGB2, CD6, CD5	461	77	16276	3.20962	1	0.454009	28.0792
GOTERM_MF_DIRECT	GO:0005000~vasopressin receptor activity	3	0.511945	0.0251557	NLRP6, AVPR1B, OXTR	461	9	16276	11.7686	1	0.491919	31.8563
GOTERM_MF_DIRECT	GO:1990405~protein antigen binding	3	0.511945	0.0251557	LCK, KLRD1, KLRC1	461	9	16276	11.7686	1	0.491919	31.8563
GOTERM_MF_DIRECT	GO:0004499~N,N-dimethylaniline monooxygenase activity	3	0.511945	0.0251557	FMO1, FMO2, FMO3	461	9	16276	11.7686	1	0.491919	31.8563
GOTERM_MF_DIRECT	GO:0043027~cysteine-type endopeptidase inhibitor activity involved in apoptotic process	4	0.682594	0.0261052	TFAP2B, TNFSF14, BIRC5, MT3	461	23	16276	6.14015	1	0.491848	32.8486
GOTERM_MF_DIRECT	GO:0045236~CXCR chemokine receptor binding	3	0.511945	0.0308644	CXCL3, CXCL2, PF4	461	10	16276	10.5918	1	0.538694	37.6228
GOTERM_MF_DIRECT	GO:0042562~hormone binding	4	0.682594	0.0325314	UCN2, HK3, ESR2, LRP2	461	25	16276	5.64894	1	0.545262	39.2186
GOTERM_MF_DIRECT	GO:0046982~protein heterodimerization activity	24	4.09556	0.0341019	HIST1H2BA, ITGAL, TYRP1, CD3D, CD3E, DMRT3, BCL2A1, TLR2, ITGB2, BIRC5, MYH7, NTSR1, SDCBP2, NTSR2, KCNK3, HIST1H2BO, UGT1A2, MAPK4, TFAP2B, CENPW, ADRA2C, HIST3H2BB, NEFL, SPTB	461	541	16276	1.56625	1	0.550305	40.6872
GOTERM_MF_DIRECT	GO:0016798~hydrolase activity, acting on glycosyl bonds	3	0.511945	0.0370289	ART2B, HPSE2, SMPDL3A	461	11	16276	9.62887	1	0.568745	43.3362
GOTERM_MF_DIRECT	GO:0019864~IgG binding	3	0.511945	0.0370289	LOC498276, FCGR2A, FCGR3A	461	11	16276	9.62887	1	0.568745	43.3362
GOTERM_MF_DIRECT	GO:0000979~RNA polymerase II core promoter sequence-specific DNA binding	6	1.02389	0.0386061	STAT4, PAX8, TFAP2B, GBX2, TFAP2A, RUNX2	461	66	16276	3.20962	1	0.572657	44.7174
GOTERM_MF_DIRECT	GO:0000987~core promoter proximal region sequence-specific DNA binding	4	0.682594	0.0476048	DMRTC2, DMRT3, TFAP2A, DMRT2	461	29	16276	4.86977	1	0.639882	52.0152
7d
Biological Process
GOTERM_BP_DIRECT	GO:0070098~chemokine-mediated signaling pathway	15	4.29799	3.25361e-13	CCL3, CXCL3, CXCL2, CCL9, CXCR1, CXCR3, CCL17, CCL12, CCR4, CCL21, CXCR4, CX3CR1, XCR1, XCL1, CCR1L1	289	56	17126	15.8731	5.78898e-10	5.78898e-10	5.51825e-10
GOTERM_BP_DIRECT	GO:0006954~inflammatory response	25	7.16332	1.96119e-11	CCL3, CD8A, CXCL3, CXCL2, CCL9, BDKRB1, CXCR3, IL17C, CCL21, TNFRSF18, IL1B, IL1A, NLRP6, OLR1, NCF1, TNFRSF14, CELA1, CCL17, CCL12, AGTR1B, CCR4, NPPB, NGFR, XCL1, CCR1L1	289	264	17126	5.6117	3.48897e-08	1.74449e-08	3.32582e-08
GOTERM_BP_DIRECT	GO:0042493~response to drug	32	9.16905	4.88583e-10	CCL3, ERBB4, CYP11B1, MMP9, MMP7, OXTR, HP, ABCA1, CYP2B1, PCSK1, APOA2, REN, ACAN, IL1B, SRD5A2, HAVCR1, CYP1A1, IL1RN, GRIN2A, ATP1A3, ESR2, DBH, MMP13, KCNK3, MMP12, ABCB4, AGTR1B, GRIA1, LCK, NPPB, ABCC2, HTR2B	289	504	17126	3.76251	8.69188e-07	2.89729e-07	8.28542e-07
GOTERM_BP_DIRECT	GO:0006955~immune response	21	6.01719	2.56974e-08	LST1, CXCL3, RT1-M2, CXCL2, MYLPF, GZMB, TNFRSF14, MCPT2, C4BPA, CTSW, TNFSF11, CLEC4E, CCR4, IRF8, TNFRSF18, MCPT8L2, IL1B, NGFR, XCL1, CCR1L1, IL1A	289	266	17126	4.67838	4.57146e-05	1.14289e-05	4.35778e-05
GOTERM_BP_DIRECT	GO:0071347~cellular response to interleukin-1	12	3.4384	2.55285e-07	CCL12, CCL3, APOE, CCL21, MMP9, CXCL2, CCL9, XCL1, MMP3, IRG1, PCK1, CCL17	289	88	17126	8.08084	0.000454048	9.08262e-05	0.000432913
GOTERM_BP_DIRECT	GO:0032496~response to lipopolysaccharide	19	5.44413	7.32099e-07	CYP1A1, CXCL3, MMP9, IL1RN, UGT2B1, TNFRSF14, HP, BDKRB1, MMP3, PCK1, PCSK1, REN, TNFRSF18, TFAP2A, IL1B, NPPB, NGFR, IRG1, IL1A	289	269	17126	4.18562	0.00130156	0.000217044	0.00124149
GOTERM_BP_DIRECT	GO:0030593~neutrophil chemotaxis	9	2.5788	5.36588e-06	CCL12, CCL3, CCL21, CXCL3, CXCL2, CCL9, IL1B, XCL1, CCL17	289	58	17126	9.19544	0.00950051	0.00136277	0.00909912
GOTERM_BP_DIRECT	GO:0070374~positive regulation of ERK1 and ERK2 cascade	14	4.01146	6.60188e-06	CCL3, ERBB4, CCL9, ESR2, CCL17, CCL12, C1QTNF3, CCL21, IL1B, TREM2, HTR2B, XCL1, IL1A, FGF4	289	171	17126	4.85166	0.0116761	0.00146702	0.0111949
GOTERM_BP_DIRECT	GO:0002548~monocyte chemotaxis	7	2.00573	1.1096e-05	CCL12, CCL3, TNFSF11, CCL21, CCL9, XCL1, CCL17	289	31	17126	13.3812	0.0195464	0.00219092	0.018815
GOTERM_BP_DIRECT	GO:0014070~response to organic cyclic compound	17	4.87106	1.23855e-05	CYP1A1, MMP9, IL1RN, GRIN2A, OXTR, HP, ESR2, DBH, MMP12, CYP2B1, PCSK1, GRIA1, ACAN, IL1B, NPPB, SRD5A2, IL1A	289	267	17126	3.77308	0.021793	0.00220097	0.0210014
GOTERM_BP_DIRECT	GO:0048247~lymphocyte chemotaxis	6	1.7192	2.7051e-05	CCL12, CCL3, CCL21, CCL9, XCL1, CCL17	289	22	17126	16.1617	0.0469847	0.00436539	0.0458634
GOTERM_BP_DIRECT	GO:0071346~cellular response to interferon-gamma	8	2.29226	5.70971e-05	CCL12, CCL3, CCL21, CYP11B1, CCL9, XCL1, IRG1, CCL17	289	59	17126	8.03519	0.0965899	0.00842916	0.0967816
GOTERM_BP_DIRECT	GO:0006935~chemotaxis	8	2.29226	7.09562e-05	CCL3, CCR4, CXCR4, CXCR1, CXCR3, XCL1, XCR1, CCR1L1	289	61	17126	7.77174	0.118593	0.00966343	0.12026
GOTERM_BP_DIRECT	GO:0017144~drug metabolic process	6	1.7192	9.2949e-05	UGT1A9, CYP1A1, FMO2, FMO3, UGT2B1, CYP2B1	289	28	17126	12.6985	0.152415	0.0117422	0.157507
GOTERM_BP_DIRECT	GO:0051897~positive regulation of protein kinase B signaling	9	2.5788	0.000107406	SEMA5A, LEP, CCL3, F10, TNFSF11, C1QTNF3, CCL21, FAM110C, NGFR	289	87	17126	6.13029	0.173937	0.0126582	0.181983
GOTERM_BP_DIRECT	GO:0042127~regulation of cell proliferation	14	4.01146	0.000139682	CXCL3, CXCL2, MMP7, TNFRSF14, ESR2, CELA1, DBH, ARX, LCK, TNFRSF18, TFAP2A, TXK, NGFR, TFAP2C	289	229	17126	3.62285	0.220039	0.015412	0.23661
GOTERM_BP_DIRECT	GO:0035902~response to immobilization stress	6	1.7192	0.000278873	TNFSF11, UCN2, CYP1A1, AGTR1B, REN, DBH	289	35	17126	10.1588	0.391151	0.0287655	0.471865
GOTERM_BP_DIRECT	GO:0030574~collagen catabolic process	5	1.43266	0.000306795	MMP9, MMP8, MMP7, MMP3, MMP13	289	20	17126	14.8149	0.420664	0.029871	0.518995
GOTERM_BP_DIRECT	GO:0043434~response to peptide hormone	10	2.86533	0.000334468	PNLIP, PCSK1, GRIA1, IL1B, OXTR, NPPB, SRD5A2, DBH, INS1, NEFL	289	129	17126	4.59376	0.448503	0.0308366	0.565683
GOTERM_BP_DIRECT	GO:0002376~immune system process	5	1.43266	0.000373996	KCNN4, OLR1, CD300A, CD300LF, HP	289	21	17126	14.1094	0.485965	0.0327257	0.632336
GOTERM_BP_DIRECT	GO:0007166~cell surface receptor signaling pathway	12	3.4384	0.000399848	GPR83, IL17C, ITGAL, PRLHR, CD3D, PTH2R, CD8A, UPK1B, LCK, CXCR1, CXCR3, SCTR	289	191	17126	3.72311	0.509079	0.0333121	0.675907
GOTERM_BP_DIRECT	GO:0001666~response to hypoxia	14	4.01146	0.000444664	CYP1A1, MMP9, HP, KCNA5, MMP3, MMP13, LEP, AGTR1B, CXCR4, HIF3A, IL1B, NPPB, IL1A, MB	289	258	17126	3.21563	0.546715	0.0353261	0.751395
GOTERM_BP_DIRECT	GO:0071356~cellular response to tumor necrosis factor	9	2.5788	0.00068507	CCL12, CCL3, CCL21, MMP9, CCL9, XCL1, IRG1, PCK1, CCL17	289	114	17126	4.67838	0.704521	0.0516264	1.15542
GOTERM_BP_DIRECT	GO:0051930~regulation of sensory perception of pain	6	1.7192	0.00074109	CCL3, GRIN2A, NTSR1, IL1A, ACPP, OPRD1	289	43	17126	8.26877	0.732568	0.053471	1.24934
GOTERM_BP_DIRECT	GO:0090023~positive regulation of neutrophil chemotaxis	5	1.43266	0.000749748	CCL21, CXCL3, CXCL2, IL1B, XCL1	289	25	17126	11.8519	0.736658	0.0519728	1.26385
GOTERM_BP_DIRECT	GO:0043691~reverse cholesterol transport	4	1.14613	0.000925189	APOA2, APOE, LIPG, ABCA1	289	12	17126	19.7532	0.80731	0.0613697	1.55741
GOTERM_BP_DIRECT	GO:0042157~lipoprotein metabolic process	5	1.43266	0.00101305	APOA2, OLR1, APOE, APOC1, ABCA1	289	27	17126	10.974	0.835218	0.0646016	1.70413
GOTERM_BP_DIRECT	GO:0010033~response to organic substance	10	2.86533	0.00114709	CYP1A1, MMP9, REN, TFAP2A, HP, SRD5A2, KCNA5, INS1, NEFL, IL1A	289	153	17126	3.87317	0.870211	0.0703277	1.92755
GOTERM_BP_DIRECT	GO:0001503~ossification	8	2.29226	0.00132792	IBSP, TNFSF11, SOST, MMP9, MMP8, ACAN, RUNX2, MMP13	289	98	17126	4.83751	0.905951	0.0782813	2.22819
GOTERM_BP_DIRECT	GO:0033700~phospholipid efflux	4	1.14613	0.00149308	APOA2, APOE, APOC1, ABCA1	289	14	17126	16.9313	0.929924	0.0847936	2.50203
GOTERM_BP_DIRECT	GO:0051384~response to glucocorticoid	9	2.5788	0.00168649	GPR83, PCSK1, APOA2, IL1RN, CXCL2, IL1B, HP, PTPRU, ABCB4	289	131	17126	4.07126	0.950352	0.092321	2.8218
GOTERM_BP_DIRECT	GO:0044849~estrous cycle	5	1.43266	0.00172299	PGR, MMP7, OXTR, ESR2, MMP13	289	31	17126	9.55799	0.953478	0.0914178	2.88203
GOTERM_BP_DIRECT	GO:0009408~response to heat	7	2.00573	0.00175173	MMP9, TRPV2, CXCL2, IL1B, HP, ABCC2, IL1A	289	76	17126	5.45811	0.955801	0.0901876	2.92943
GOTERM_BP_DIRECT	GO:0042542~response to hydrogen peroxide	7	2.00573	0.00187346	OLR1, ERBB4, LCK, HP, KCNA5, GJA3, MB	289	77	17126	5.38723	0.964422	0.0934582	3.12998
GOTERM_BP_DIRECT	GO:0050715~positive regulation of cytokine secretion	5	1.43266	0.00194338	CLEC4E, C1QTNF3, HTR2B, IL1A, RGD1561778	289	32	17126	9.2593	0.96859	0.0941442	3.24498
GOTERM_BP_DIRECT	GO:0042445~hormone metabolic process	4	1.14613	0.00224058	LEP, PRLHR, FOXA1, DDO	289	16	17126	14.8149	0.981509	0.104924	3.73241
GOTERM_BP_DIRECT	GO:0019221~cytokine-mediated signaling pathway	9	2.5788	0.0024472	TNFSF11, IL21R, IL1RN, CX3CR1, IL1B, PTPRN, LRRC15, IL1A, EBI3	289	139	17126	3.83695	0.987208	0.111134	4.06993
GOTERM_BP_DIRECT	GO:0006629~lipid metabolic process	7	2.00573	0.0032777	PNLIP, LEP, PLCXD3, APOE, IL1RN, SULT1D1, PCK1	289	86	17126	4.82345	0.997093	0.142471	5.41534
GOTERM_BP_DIRECT	GO:0007613~memory	7	2.00573	0.00367457	IL1RN, CX3CR1, GRIN2A, ATP1A3, IL1B, OXTR, DBH	289	88	17126	4.71383	0.998569	0.154583	6.05197
GOTERM_BP_DIRECT	GO:0051209~release of sequestered calcium ion into cytosol	5	1.43266	0.00368679	CCL21, LCK, XCL1, HTR2B, XCR1	289	38	17126	7.7973	0.998599	0.15149	6.0715
GOTERM_BP_DIRECT	GO:0045671~negative regulation of osteoclast differentiation	4	1.14613	0.00373522	CCL3, LILRB3, LILRB4, CLEC2D	289	19	17126	12.4757	0.998716	0.149878	6.14891
GOTERM_BP_DIRECT	GO:0008203~cholesterol metabolic process	6	1.7192	0.00384588	LEP, APOA2, APOE, CYP11B1, APOC1, ABCA1	289	62	17126	5.73479	0.998946	0.150591	6.32553
GOTERM_BP_DIRECT	GO:0001660~fever generation	3	0.859599	0.00404267	IL1RN, IL1B, IL1A	289	6	17126	29.6298	0.999258	0.154302	6.63885
GOTERM_BP_DIRECT	GO:0030217~T cell differentiation	5	1.43266	0.00444649	LEP, CD3D, TBX21, LCK, RUNX2	289	40	17126	7.40744	0.999639	0.164881	7.27871
GOTERM_BP_DIRECT	GO:0032355~response to estradiol	10	2.86533	0.00478059	LEP, GRIA1, MMP9, FOXA1, CXCL2, IL1B, OXTR, ESR2, DBH, MMP3	289	189	17126	3.13542	0.999802	0.172583	7.80498
GOTERM_BP_DIRECT	GO:0042060~wound healing	8	2.29226	0.00478702	NLRP6, CXCL2, SERPINB2, IL1B, LOC683313, MMP3, IL1A, MMP12	289	123	17126	3.85428	0.999804	0.169375	7.81508
GOTERM_BP_DIRECT	GO:0006508~proteolysis	17	4.87106	0.00503251	PRSS30, CPA4, F10, MMP9, MMP8, MMP7, GZMB, HP, CELA1, MMP3, MMP13, MMP12, PCSK1, GZMK, REN, CFI, DPEP1	289	460	17126	2.19003	0.999874	0.17384	8.19993
GOTERM_BP_DIRECT	GO:0034374~low-density lipoprotein particle remodeling	3	0.859599	0.00559706	APOA2, APOE, PLA2G7	289	7	17126	25.3969	0.999954	0.187812	9.07926
GOTERM_BP_DIRECT	GO:0043066~negative regulation of apoptotic process	18	5.15759	0.00561442	ERBB4, MMP9, IL1RN, BCL2A1, BTC, NTSR1, HMGA2, PGR, LEP, EPCAM, SERPINB2, TFAP2A, RGD1561226, NGFR, HTR2B, LOC300308, DPEP1, FGF4	289	507	17126	2.10389	0.999955	0.184874	9.10617
GOTERM_BP_DIRECT	GO:0002687~positive regulation of leukocyte migration	4	1.14613	0.00571973	CCL12, MMP9, TNFRSF18, BDKRB1	289	22	17126	10.7745	0.999963	0.184613	9.26927
GOTERM_BP_DIRECT	GO:0002526~acute inflammatory response	4	1.14613	0.00571973	APOA2, IL1B, HP, IL1A	289	22	17126	10.7745	0.999963	0.184613	9.26927
GOTERM_BP_DIRECT	GO:0009612~response to mechanical stimulus	7	2.00573	0.00591423	SOST, MMP9, LCK, ACAN, BDKRB1, KCNA5, MMP13	289	97	17126	4.27646	0.999974	0.186911	9.56978
GOTERM_BP_DIRECT	GO:0050850~positive regulation of calcium-mediated signaling	4	1.14613	0.00649686	ITGAL, CCL3, CD8A, TREM2	289	23	17126	10.306	0.999991	0.199879	10.4644
GOTERM_BP_DIRECT	GO:0034380~high-density lipoprotein particle assembly	3	0.859599	0.00738023	APOA2, APOE, ABCA1	289	8	17126	22.2223	0.999998	0.220142	11.8049
GOTERM_BP_DIRECT	GO:0043065~positive regulation of apoptotic process	13	3.72493	0.00778364	MMP9, BCL2A1, HRK, SPINK2, GRIN2A, ZBTB16, ESR2, HMGA2, NTSR1, FAM72A, UBD, IL1B, NGFR	289	318	17126	2.42256	0.999999	0.226965	12.4107
GOTERM_BP_DIRECT	GO:0043627~response to estrogen	7	2.00573	0.00787617	PGR, APOA2, AGTR1B, ESR2, ABCC2, PTPRN, MMP13	289	103	17126	4.02735	0.999999	0.225678	12.5492
GOTERM_BP_DIRECT	GO:0019722~calcium-mediated signaling	5	1.43266	0.0091651	CCL3, CAMK1G, CXCR4, CXCR3, HTR2B	289	49	17126	6.04689	1	0.253603	14.456
GOTERM_BP_DIRECT	GO:0070327~thyroid hormone transport	3	0.859599	0.00938408	SLCO4A1, ABCC2, SLCO1A5	289	9	17126	19.7532	1	0.254921	14.776
GOTERM_BP_DIRECT	GO:0038094~Fc-gamma receptor signaling pathway	3	0.859599	0.00938408	CLEC4E, LOC498276, CLEC4D	289	9	17126	19.7532	1	0.254921	14.776
GOTERM_BP_DIRECT	GO:0033344~cholesterol efflux	4	1.14613	0.0102136	APOA2, APOE, APOC1, ABCA1	289	27	17126	8.77919	1	0.270127	15.9781
GOTERM_BP_DIRECT	GO:0035987~endodermal cell differentiation	4	1.14613	0.0112992	COL7A1, MMP9, MMP8, HMGA2	289	28	17126	8.46565	1	0.290106	17.5274
GOTERM_BP_DIRECT	GO:0007155~cell adhesion	11	3.15186	0.0122193	IBSP, PARVG, BMP10, CD96, WISP3, CX3CR1, ACAN, FERMT1, AJAP1, GPNMB, CTNNA2	289	258	17126	2.52657	1	0.305481	18.8193
GOTERM_BP_DIRECT	GO:0030154~cell differentiation	14	4.01146	0.013459	TSPY1, CCIN, FOXA1, BTC, MTL5, VAX1, ARX, TNFSF11, LECT1, TXK, SPIB, SRD5A2, TFAP2C, PIWIL4	289	384	17126	2.1605	1	0.326442	20.5298
GOTERM_BP_DIRECT	GO:0071363~cellular response to growth factor stimulus	6	1.7192	0.0136332	IBSP, GRIA1, APOE, ACAN, GRIN2A, OPRD1	289	84	17126	4.23282	1	0.325562	20.7674
GOTERM_BP_DIRECT	GO:0010193~response to ozone	3	0.859599	0.0140226	IL1B, DBH, IL1A	289	11	17126	16.1617	1	0.328857	21.2962
GOTERM_BP_DIRECT	GO:0071222~cellular response to lipopolysaccharide	9	2.5788	0.0143907	STAP1, MMP9, CXCL3, IRF8, CXCL2, CX3CR1, IL1B, ABCA1, IRG1	289	188	17126	2.83689	1	0.331636	21.793
GOTERM_BP_DIRECT	GO:0045766~positive regulation of angiogenesis	7	2.00573	0.0159206	SEMA5A, MMP9, CX3CR1, IL1B, CXCR3, CELA1, IL1A	289	120	17126	3.45681	1	0.355475	23.8264
GOTERM_BP_DIRECT	GO:0034375~high-density lipoprotein particle remodeling	3	0.859599	0.016642	APOA2, APOE, LIPG	289	12	17126	14.8149	1	0.36387	24.7679
GOTERM_BP_DIRECT	GO:0018894~dibenzo-p-dioxin metabolic process	3	0.859599	0.016642	CYP1A1, CYP11B1, SRD5A2	289	12	17126	14.8149	1	0.36387	24.7679
GOTERM_BP_DIRECT	GO:0035116~embryonic hindlimb morphogenesis	4	1.14613	0.0176977	RSPO2, ZBTB16, MMP13, FGF4	289	33	17126	7.18297	1	0.377568	26.1257
GOTERM_BP_DIRECT	GO:0051781~positive regulation of cell division	4	1.14613	0.0176977	FGF5, IL1B, HTR2B, IL1A	289	33	17126	7.18297	1	0.377568	26.1257
GOTERM_BP_DIRECT	GO:0051281~positive regulation of release of sequestered calcium ion into cytosol	4	1.14613	0.0176977	BDKRB1, CXCR3, NTSR1, XCL1	289	33	17126	7.18297	1	0.377568	26.1257
GOTERM_BP_DIRECT	GO:0010628~positive regulation of gene expression	13	3.72493	0.0180267	BMP10, CCL3, STAP1, HMGA2, ARX, ACTG2, LCK, SLC26A9, IL1B, TFAP2A, RUNX2, IL1A, FGF4	289	357	17126	2.15791	1	0.378682	26.5442
GOTERM_BP_DIRECT	GO:0006869~lipid transport	5	1.43266	0.0182861	APOA2, APOE, APOC4, APOC1, ABCA17	289	60	17126	4.93829	1	0.378628	26.8726
GOTERM_BP_DIRECT	GO:0030282~bone mineralization	4	1.14613	0.0191741	IBSP, RSPO2, GPNMB, MMP13	289	34	17126	6.97171	1	0.388615	27.9863
GOTERM_BP_DIRECT	GO:0033591~response to L-ascorbic acid	3	0.859599	0.0194519	IL1B, HP, IL1A	289	13	17126	13.6753	1	0.388717	28.3314
GOTERM_BP_DIRECT	GO:0007507~heart development	11	3.15186	0.0205459	BMP10, ERBB4, MMP9, ACAN, OXTR, NPPB, SMYD1, HTR2B, MMP13, IL1A, MB	289	280	17126	2.32805	1	0.401268	29.6753
GOTERM_BP_DIRECT	GO:0042742~defense response to bacterium	7	2.00573	0.0211836	CLEC4E, NCF1, IRF8, NP4, MMP7, HP, CLEC4D	289	128	17126	3.24075	1	0.406541	30.4478
GOTERM_BP_DIRECT	GO:0007584~response to nutrient	7	2.00573	0.0226632	LEP, HAVCR1, AGTR1B, MMP9, LIPG, IL1B, ABCA1	289	130	17126	3.1909	1	0.423687	32.2094
GOTERM_BP_DIRECT	GO:0006898~receptor-mediated endocytosis	6	1.7192	0.0239124	OLR1, APOE, CD300A, CD5L, CFI, CD5	289	97	17126	3.66554	1	0.436786	33.6639
GOTERM_BP_DIRECT	GO:0030336~negative regulation of cell migration	6	1.7192	0.024864	BMP10, IL1RN, CX3CR1, ACAN, PTPRU, DPEP1	289	98	17126	3.62813	1	0.445324	34.7521
GOTERM_BP_DIRECT	GO:0006813~potassium ion transport	5	1.43266	0.0250114	KCNN4, KCNA4, ATP1A3, KCNA3, KCNA5	289	66	17126	4.48936	1	0.443011	34.9192
GOTERM_BP_DIRECT	GO:0016042~lipid catabolic process	5	1.43266	0.0275431	PNLIP, LIPG, PLA2G7, CES1D, OC90	289	68	17126	4.35732	1	0.471128	37.7263
GOTERM_BP_DIRECT	GO:0009617~response to bacterium	4	1.14613	0.0275488	NLRP6, CCR4, NCF1, IRF8	289	39	17126	6.0779	1	0.466916	37.7325
GOTERM_BP_DIRECT	GO:0050892~intestinal absorption	3	0.859599	0.0289537	LEP, GCNT3, SLCO1A5	289	16	17126	11.1112	1	0.479706	39.2405
GOTERM_BP_DIRECT	GO:0007204~positive regulation of cytosolic calcium ion concentration	7	2.00573	0.0292736	CCL3, AGTR1B, CXCL3, CXCL2, IL1B, OXTR, CXCR3	289	138	17126	3.00592	1	0.479275	39.5791
GOTERM_BP_DIRECT	GO:0033209~tumor necrosis factor-mediated signaling pathway	4	1.14613	0.0294219	TNFSF11, TNFRSF18, TNFRSF14, NGFR	289	40	17126	5.92595	1	0.476852	39.7355
GOTERM_BP_DIRECT	GO:0050995~negative regulation of lipid catabolic process	3	0.859599	0.0324559	APOA2, APOC1, IL1B	289	17	17126	10.4576	1	0.506972	42.8516
GOTERM_BP_DIRECT	GO:0031444~slow-twitch skeletal muscle fiber contraction	2	0.573066	0.0333512	TNNT1, MB	289	2	17126	59.2595	1	0.512458	43.7419
GOTERM_BP_DIRECT	GO:2000366~positive regulation of STAT protein import into nucleus	2	0.573066	0.0333512	LEP, ERBB4	289	2	17126	59.2595	1	0.512458	43.7419
GOTERM_BP_DIRECT	GO:0050832~defense response to fungus	3	0.859599	0.0361148	NCF1, NP4, LOC290595	289	18	17126	9.87659	1	0.536916	46.408
GOTERM_BP_DIRECT	GO:0001975~response to amphetamine	4	1.14613	0.039767	CXCL2, GRIN2A, OXTR, DBH	289	45	17126	5.26751	1	0.568042	49.7494
GOTERM_BP_DIRECT	GO:0002062~chondrocyte differentiation	4	1.14613	0.039767	COL9A1, SIX2, HMGA2, RUNX2	289	45	17126	5.26751	1	0.568042	49.7494
GOTERM_BP_DIRECT	GO:0006820~anion transport	3	0.859599	0.0399241	KCNN4, SLC26A9, SLC4A5	289	19	17126	9.35677	1	0.56531	49.8886
GOTERM_BP_DIRECT	GO:0006936~muscle contraction	4	1.14613	0.0443551	MYH1, MYBPC2, MYLPF, MYH7	289	47	17126	5.04336	1	0.600352	53.6694
GOTERM_BP_DIRECT	GO:0001649~osteoblast differentiation	6	1.7192	0.044832	IBSP, CCL3, RSPO2, GPNMB, RUNX2, MMP13	289	115	17126	3.0918	1	0.600222	54.06
GOTERM_BP_DIRECT	GO:0010043~response to zinc ion	4	1.14613	0.0467436	APOE, LCK, HAAO, SLC30A10	289	48	17126	4.93829	1	0.611809	55.5945
GOTERM_BP_DIRECT	GO:0050830~defense response to Gram-positive bacterium	5	1.43266	0.0476324	NCF1, NP4, MMP7, TNFRSF14, LOC290595	289	81	17126	3.65799	1	0.61484	56.2914
GOTERM_BP_DIRECT	GO:0006486~protein glycosylation	5	1.43266	0.0476324	GCNT3, GALNT6, FUT7, ST8SIA5, B3GNT3	289	81	17126	3.65799	1	0.61484	56.2914
GOTERM_BP_DIRECT	GO:0045332~phospholipid translocation	3	0.859599	0.0479701	KCNN4, ABCA1, ABCB4	289	21	17126	8.46565	1	0.613484	56.5535
GOTERM_BP_DIRECT	GO:0046685~response to arsenic-containing substance	3	0.859599	0.0479701	CYP1A1, GRIA1, ABCC2	289	21	17126	8.46565	1	0.613484	56.5535
GOTERM_BP_DIRECT	GO:0021510~spinal cord development	4	1.14613	0.0491943	GRIA1, ACAN, GRIN2A, NEFL	289	49	17126	4.83751	1	0.619007	57.4913
GOTERM_BP_DIRECT	GO:0009314~response to radiation	4	1.14613	0.0491943	TNFSF11, CCR4, MMP9, ACAN	289	49	17126	4.83751	1	0.619007	57.4913
GOTERM_BP_DIRECT	GO:0001755~neural crest cell migration	4	1.14613	0.0491943	SEMA5A, ERBB4, GBX2, HTR2B	289	49	17126	4.83751	1	0.619007	57.4913
GOTERM_BP_DIRECT	GO:0032375~negative regulation of cholesterol transport	2	0.573066	0.0496088	APOA2, APOC1	289	3	17126	39.5063	1	0.618239	57.8044
GOTERM_BP_DIRECT	GO:0034447~very-low-density lipoprotein particle clearance	2	0.573066	0.0496088	APOE, APOC1	289	3	17126	39.5063	1	0.618239	57.8044
GOTERM_BP_DIRECT	GO:0043524~negative regulation of neuron apoptotic process	7	2.00573	0.0497041	AGTR1B, GABRB2, APOE, TFAP2A, NGFR, NEFL, FAIM2	289	157	17126	2.64214	1	0.615073	57.8761
GOTERM_BP_DIRECT	GO:0045087~innate immune response	9	2.5788	0.0497077	NLRP6, CLEC4E, NP4, LCK, TXK, CFI, CLEC4D, C4BPA, CLEC7A	289	239	17126	2.23153	1	0.611254	57.8788
Cellular Component
GOTERM_CC_DIRECT	GO:0009986~cell surface	36	10.3152	4.40083e-10	BMP10, ITGAL, HFE2, CD8A, CLSTN2, CD8B, TRPV2, MMP7, ABCA1, CXCR3, EPCAM, FOLR1, CXCR4, APOE, RSPO2, CD2, CLEC2D, TNN, KCNQ2, IL1RAPL1, IL1A, COL23A1, HAVCR1, RT1-M2, GRIN2A, NTSR1, SLC7A11, LY49S3, GRIA1, CDH17, SLC26A9, LIPG, ABCC2, NGFR, KLRB1C, SPTB	319	598	18143	3.42389	1.0738e-07	1.0738e-07	5.69524e-07
GOTERM_CC_DIRECT	GO:0005615~extracellular space	54	15.4728	1.54894e-09	PNLIP, BMP10, HFE2, MMP9, MMP8, BTC, SPINK2, MMP7, HP, MMP3, ACTG2, APOA2, APOE, SMPDL3A, NP4, IL1B, CES1D, CFI, DPEP1, IL1A, UCMA, COL23A1, CES5A, MMP13, CTSW, UCN2, PLA2G7, SERPINB2, NPPB, IBSP, CCL3, CXCL3, CXCL2, CCL9, IL17C, PCSK1, COL7A1, C1QTNF3, CCL21, REN, CPA4, HAVCR1, IL1RN, C4BPA, CELA1, ACPP, CCL17, LEP, CCL12, TNFSF11, SOST, LIPG, INS1, XCL1	319	1247	18143	2.46289	3.7794e-07	1.8897e-07	2.00453e-06
GOTERM_CC_DIRECT	GO:0005578~proteinaceous extracellular matrix	15	4.29799	0.000129017	IBSP, UCMA, MMP9, MMP8, MMP7, MMP3, MMP13, OC90, MMP12, COL9A1, LECT1, HPSE2, WISP3, ACAN, TNN	319	248	18143	3.44	0.0309918	0.0104392	0.166836
GOTERM_CC_DIRECT	GO:0016021~integral component of membrane	130	37.2493	0.000152796	SLC36A3, SLC44A5, RGD1566226, BTC, CLEC2DL1, SIDT1, SCTR, MCOLN3, CLEC4E, GPR45, OSCAR, LY49I4, CLEC4D, MCOLN2, RNF148, LY49I2, KLRD1, RGD1561778, SLC4A5, LY49SI3, CD3D, LY49I7, SLCO4A1, OLR37, HRK, AJAP1, PTPRU, PTPRN, TMEM26, AGTR1B, CCR4, PTPRV, LILRB3, CX3CR1, LILRB4, CD300LF, FAM163B, SLC30A10, GCNT3, TM4SF19, LST1, PRLHR, ERBB4, KCNA4, BDKRB1, PANX3, MRAP2, GPR141, SEMA5A, CD68, LOC689757, …	319	5612	18143	1.31748	0.0365986	0.00927798	0.197558
GOTERM_CC_DIRECT	GO:0034364~high-density lipoprotein particle	5	1.43266	0.000184033	APOA2, APOE, APOC4, APOC1, ABCA1	319	17	18143	16.7278	0.0439146	0.0089414	0.237901
GOTERM_CC_DIRECT	GO:0009897~external side of plasma membrane	15	4.29799	0.000237299	ITGAL, CD8A, VTCN1, CD8B, TNFRSF14, CXCR3, ABCA1, CCR4, CXCR4, TNFRSF18, CLEC2D, CD2, NGFR, CD5, KLRD1	319	263	18143	3.2438	0.0562631	0.00960488	0.306661
GOTERM_CC_DIRECT	GO:0045121~membrane raft	14	4.01146	0.00063705	ERBB4, OLR1, KCNA3, KCNA5, ABCA1, NTSR1, GJA3, ABCB4, KCNN4, LCK, CD2, NGFR, FAIM2, OPRD1	319	257	18143	3.09823	0.144004	0.0219679	0.821297
GOTERM_CC_DIRECT	GO:0005887~integral component of plasma membrane	26	7.44986	0.00269942	GPR83, GPR84, PRLHR, GABRB2, SLCO4A1, KCNA4, KCNA3, OXTR, TNFRSF14, KCNA5, ABCA1, NTSR1, SLCO1A5, KCNK3, P2RX6, KLRI1, SLC6A5, SLC26A9, UPK1B, TNFRSF18, ABCC2, NGFR, SLCO5A1, HTR2B, GPNMB, OPRD1	319	778	18143	1.90069	0.482916	0.0791367	3.43765
GOTERM_CC_DIRECT	GO:0034361~very-low-density lipoprotein particle	4	1.14613	0.00302247	APOA2, APOE, APOC4, APOC1	319	17	18143	13.3823	0.522218	0.0787895	3.84166
GOTERM_CC_DIRECT	GO:0016323~basolateral plasma membrane	10	2.86533	0.00863058	EPCAM, KCNN4, AGTR1B, HFE2, ERBB4, FOLR1, CDH17, AJAP1, SLC4A5, CTNNA2	319	199	18143	2.85802	0.879367	0.190631	10.6113
GOTERM_CC_DIRECT	GO:0032590~dendrite membrane	4	1.14613	0.00921986	GABRA2, GRIA1, NGFR, OPRD1	319	25	18143	9.09994	0.895658	0.185729	11.2965
GOTERM_CC_DIRECT	GO:0005576~extracellular region	22	6.30372	0.0113423	IBSP, PNLIP, FGF5, CCL3, F10, OLR1, PLAC1, IL1RN, FAM24A, HP, LOC290595, C4BPA, MMP13, ACPP, OC90, CALCB, C1QTNF3, RSPO2, CD2, IL1B, CHGB, FGF4	319	696	18143	1.79776	0.938168	0.207009	13.7243
GOTERM_CC_DIRECT	GO:0046581~intercellular canaliculus	3	0.859599	0.0125582	ABCC2, MMP13, ABCB4	319	10	18143	17.0624	0.954206	0.211166	15.0874
GOTERM_CC_DIRECT	GO:0046658~anchored component of plasma membrane	4	1.14613	0.0152635	PRSS30, ART2B, FOLR1, CD2	319	30	18143	7.58328	0.976553	0.235147	18.0493
GOTERM_CC_DIRECT	GO:0016324~apical plasma membrane	12	3.4384	0.017559	EPCAM, KCNN4, HAVCR1, FOLR1, UPK1B, SLC26A9, OXTR, ABCC2, AJAP1, ATP6V0D2, DPEP1, ABCB4	319	301	18143	2.26743	0.986733	0.250361	20.4874
GOTERM_CC_DIRECT	GO:0030424~axon	13	3.72493	0.0243444	GABRA2, TRPV2, ATP1A3, KCNA4, NFASC, KCNA3, NTSR1, DBH, CTNNA2, PGR, NEFL, IL1RAPL1, MGARP	319	357	18143	2.07106	0.997555	0.313292	27.3085
GOTERM_CC_DIRECT	GO:0031012~extracellular matrix	8	2.29226	0.0366549	SOST, APOE, MMP9, MMP8, ACAN, MMP3, MMP13, MMP12	319	177	18143	2.5706	0.99989	0.414911	38.324
GOTERM_CC_DIRECT	GO:0043025~neuronal cell body	16	4.58453	0.0386926	NCF1, TBX21, PSD2, ESR2, NTSR1, DBH, PTPRN, KCNN4, PCSK1, P2RX6, CCR4, APOE, GRIA1, SRD5A2, HTR2B, TUBB4A	319	515	18143	1.76698	0.999934	0.414282	39.9911
GOTERM_CC_DIRECT	GO:0030141~secretory granule	6	1.7192	0.0415134	PCSK1, IL1B, PTPRN, INS1, CHGB, ACPP	319	108	18143	3.1597	0.999968	0.419869	42.2304
GOTERM_CC_DIRECT	GO:0005623~cell	7	2.00573	0.0463373	KCNN4, MEI1, CCL12, C1QTNF3, HK3, IL1RN, XCR1	319	148	18143	2.69002	0.999991	0.439448	45.882
Molecular Function
GOTERM_MF_DIRECT	GO:0030246~carbohydrate binding	15	4.29799	3.21049e-07	OLR1, GALNT6, SIGLEC10, CLEC2DL1, CLEC4E, KLRI1, LOC689757, ACAN, CLEC2D, CLEC4D, CLEC7A, CLEC2E, KLRB1C, KLRD1, KLRB1A	272	155	16276	5.7908	0.000165006	0.000165006	0.000464118
GOTERM_MF_DIRECT	GO:0008009~chemokine activity	8	2.29226	1.81342e-06	CCL12, CCL3, CCL21, CXCL3, CXCL2, CCL9, XCL1, CCL17	272	36	16276	13.2974	0.000931666	0.000465942	0.00262151
GOTERM_MF_DIRECT	GO:0005102~receptor binding	18	5.15759	8.91755e-05	HFE2, VTCN1, RT1-M2, GRIN2A, KCNA5, ABCA1, DDO, PGR, LEP, UCN2, APOE, REN, LCK, RSPO2, CD2, NPPB, TXK, IL1RAPL1	272	352	16276	3.05991	0.0448036	0.0151633	0.128838
GOTERM_MF_DIRECT	GO:0048020~CCR chemokine receptor binding	5	1.43266	0.000239223	CCL12, CCL3, CCL21, CCL9, XCL1	272	19	16276	15.7469	0.115715	0.0302761	0.345272
GOTERM_MF_DIRECT	GO:0004252~serine-type endopeptidase activity	11	3.15186	0.00195328	PRSS30, PCSK1, GZMK, F10, MMP8, MCPT8L2, GZMB, MCPT2, HP, CFI, CELA1	272	200	16276	3.2911	0.633943	0.182082	2.78691
GOTERM_MF_DIRECT	GO:0008201~heparin binding	9	2.5788	0.00250893	CCL3, COL23A1, SOST, APOE, WISP3, RSPO2, LIPG, MMP7, GPNMB	272	141	16276	3.81946	0.725063	0.193621	3.5664
GOTERM_MF_DIRECT	GO:0016494~C-X-C chemokine receptor activity	3	0.859599	0.00723847	CXCR4, CXCR1, CXCR3	272	8	16276	22.4393	0.976105	0.413418	9.96954
GOTERM_MF_DIRECT	GO:0042562~hormone binding	4	1.14613	0.00800767	PGR, UCN2, HK3, ESR2	272	25	16276	9.57412	0.983957	0.403433	10.9727
GOTERM_MF_DIRECT	GO:0016798~hydrolase activity, acting on glycosyl bonds	3	0.859599	0.0137579	ART2B, HPSE2, SMPDL3A	272	11	16276	16.3195	0.999192	0.546692	18.149
GOTERM_MF_DIRECT	GO:0017127~cholesterol transporter activity	3	0.859599	0.0190891	APOA2, APOE, ABCA1	272	13	16276	13.8088	0.99995	0.62867	24.3177
GOTERM_MF_DIRECT	GO:0005251~delayed rectifier potassium channel activity	4	1.14613	0.0201784	KCNA4, KCNA3, KCNA5, KCNQ2	272	35	16276	6.83866	0.999972	0.614234	25.5237
GOTERM_MF_DIRECT	GO:0016493~C-C chemokine receptor activity	3	0.859599	0.0220288	CCR4, CXCR4, CCR1L1	272	14	16276	12.8225	0.999989	0.614848	27.5313
GOTERM_MF_DIRECT	GO:0001077~transcriptional activator activity, RNA polymerase II core promoter proximal region sequence-specific binding	10	2.86533	0.0241563	DLX3, PGR, FOXA1, TFAP2A, SIX2, TXK, ESR2, TFAP2C, HMGA2, RUNX2	272	249	16276	2.40314	0.999997	0.619713	29.7773
GOTERM_MF_DIRECT	GO:0005149~interleukin-1 receptor binding	3	0.859599	0.0284231	IL1RN, IL1B, IL1A	272	16	16276	11.2197	1	0.653077	34.0878
GOTERM_MF_DIRECT	GO:0005179~hormone activity	6	1.7192	0.0332704	LEP, BMP10, CALCB, UCN2, NPPB, INS1	272	107	16276	3.35542	1	0.686345	38.6853
GOTERM_MF_DIRECT	GO:0005543~phospholipid binding	5	1.43266	0.0334483	APOA2, F10, APOE, PLA2G7, PSD2	272	73	16276	4.09851	1	0.66476	38.8483
GOTERM_MF_DIRECT	GO:0042803~protein homodimerization activity	21	6.01719	0.0359792	COL23A1, CD8A, ERBB4, BCL2A1, HP, MYH7, ZBTB16, NTSR1, LY49S3, ACPP, KCNK3, APOA2, UGT1A9, DMRTC2, GRIA1, ADH1, APOE, NP4, CD2, NGFR, XCL1	272	779	16276	1.6131	1	0.669747	41.1227
GOTERM_MF_DIRECT	GO:0042626~ATPase activity, coupled to transmembrane movement of substances	4	1.14613	0.0387817	ABCA17, ABCA1, ABCC2, ABCB4	272	45	16276	5.31895	1	0.676799	43.5493
GOTERM_MF_DIRECT	GO:0005125~cytokine activity	7	2.00573	0.0407932	IL17C, LEP, BMP10, TNFSF11, IL1RN, IL1B, IL1A	272	151	16276	2.77396	1	0.6759	45.2332
GOTERM_MF_DIRECT	GO:0004222~metalloendopeptidase activity	6	1.7192	0.0419111	MMP9, MMP8, MMP7, MMP3, MMP13, MMP12	272	114	16276	3.14938	1	0.667241	46.1486
GOTERM_MF_DIRECT	GO:0043395~heparan sulfate proteoglycan binding	3	0.859599	0.043093	SEMA5A, HPSE2, ATP1A3	272	20	16276	8.97574	1	0.659777	47.1011
GOTERM_MF_DIRECT	GO:0005031~tumor necrosis factor-activated receptor activity	3	0.859599	0.043093	TNFRSF18, TNFRSF14, NGFR	272	20	16276	8.97574	1	0.659777	47.1011
GOTERM_MF_DIRECT	GO:0051117~ATPase binding	5	1.43266	0.0479606	PGR, SLC26A9, LCK, GRIN2A, ABCA1	272	82	16276	3.64867	1	0.682823	50.8607
14d
Biological Process
GOTERM_BP_DIRECT	GO:0006955~immune response	23	0.0711502	8.28948e-11	CXCL3, RT1-M2, ENDOU, GZMB, TNFRSF14, MCPT2, OAS2, C4BPA, IL10, CTSW, CCR7, CLEC4E, IRF8, TNFRSF18, MCPT8L2, SLPI, IL1B, NGFR, XCL1, FCGR3A, CCR1L1, CD27, IL1A	256	266	17126	5.78445	1.31554e-07	1.31554e-07	1.38672e-07
GOTERM_BP_DIRECT	GO:0006954~inflammatory response	22	0.0680567	4.64482e-10	NLRP6, CCL3, OLR1, CD8A, CXCL3, CCL9, TNFRSF14, CXCR3, CELA1, IL10, CCL17, CCL12, CCR7, CCL21, TNFRSF18, IL1B, SERPINA1, NGFR, XCL1, CCR1L1, CD27, IL1A	256	264	17126	5.57487	7.37133e-07	3.68567e-07	7.77017e-07
GOTERM_BP_DIRECT	GO:0032496~response to lipopolysaccharide	21	0.0649632	3.94571e-09	PTGER2, CYP1A1, CXCL3, MMP9, IL1RN, UGT2B1, TNFRSF14, SFTPA1, MMP3, IL10, APOB, CCR7, REN, TNFRSF18, SLPI, TFAP2A, IL1B, SERPINA1, NGFR, CD27, IL1A	256	269	17126	5.22255	6.26182e-06	2.08728e-06	6.60064e-06
GOTERM_BP_DIRECT	GO:0070098~chemokine-mediated signaling pathway	11	0.0340283	8.76181e-09	CCL12, CCL3, CCL21, CXCL3, CCL9, CXCR1, CXCR3, XCL1, XCR1, CCR1L1, CCL17	256	56	17126	13.1408	1.39049e-05	3.47624e-06	1.46573e-05
GOTERM_BP_DIRECT	GO:0070374~positive regulation of ERK1 and ERK2 cascade	14	0.0433088	1.74005e-06	CCL12, CCL3, C1QTNF3, CCL21, CCL9, IL1B, ESR2, HTR2B, XCL1, NTSR2, IL1A, PLA2G5, CCL17, FGF4	256	171	17126	5.47707	0.00275765	0.000552139	0.00291083
GOTERM_BP_DIRECT	GO:0030593~neutrophil chemotaxis	9	0.0278414	2.18115e-06	CCL12, CCL3, CCL21, CXCL3, CCL9, IL1B, ITGB2, XCL1, CCL17	256	58	17126	10.3808	0.00345551	0.00057675	0.00364872
GOTERM_BP_DIRECT	GO:0048247~lymphocyte chemotaxis	6	0.0185609	1.50624e-05	CCL12, CCL3, CCL21, CCL9, XCL1, CCL17	256	22	17126	18.245	0.0236207	0.00340905	0.0251943
GOTERM_BP_DIRECT	GO:0090023~positive regulation of neutrophil chemotaxis	6	0.0185609	2.92991e-05	CCR7, SELL, CCL21, CXCL3, IL1B, XCL1	256	25	17126	16.0556	0.0454339	0.00579544	0.0490022
GOTERM_BP_DIRECT	GO:0042127~regulation of cell proliferation	14	0.0433088	4.0731e-05	PTGER2, CXCL3, MZB1, MMP7, TNFRSF14, ESR2, CELA1, LCK, TNFRSF18, TFAP2A, TXK, TFAP2C, NGFR, CD27	256	229	17126	4.08986	0.0625964	0.00715664	0.0681156
GOTERM_BP_DIRECT	GO:0071347~cellular response to interleukin-1	9	0.0278414	4.98101e-05	CCL12, CCL3, APOE, CCL21, MMP9, CCL9, XCL1, MMP3, CCL17	256	88	17126	6.84189	0.0760068	0.00787389	0.0832929
GOTERM_BP_DIRECT	GO:0002548~monocyte chemotaxis	6	0.0185609	8.71083e-05	CCL12, CCL3, CCL21, CCL9, XCL1, CCL17	256	31	17126	12.9481	0.129116	0.0124893	0.145621
GOTERM_BP_DIRECT	GO:0006898~receptor-mediated endocytosis	9	0.0278414	9.9833e-05	OLR1, APOE, CD300A, ENDOU, CD5L, CFI, ILDR1, LRP2, CD5	256	97	17126	6.20707	0.146528	0.0131168	0.166876
GOTERM_BP_DIRECT	GO:0010033~response to organic substance	11	0.0340283	9.98999e-05	APOB, CYP1A1, ALB, SLC6A12, MMP9, REN, TFAP2A, IL12B, NEFL, IL1A, IL10	256	153	17126	4.80969	0.146619	0.012122	0.166988
GOTERM_BP_DIRECT	GO:0050715~positive regulation of cytokine secretion	6	0.0185609	0.000101993	C1QTNF3, CLEC4E, HTR2B, IL1A, RGD1561778, IL10	256	32	17126	12.5435	0.14945	0.0114957	0.170485
GOTERM_BP_DIRECT	GO:0030101~natural killer cell activation	4	0.0123739	0.000172871	KLRE1, KLRA5, ITGB2, IL12B	256	8	17126	33.4492	0.23995	0.0181251	0.288798
GOTERM_BP_DIRECT	GO:0009615~response to virus	8	0.0247479	0.000219614	OASL, APOB, CYP1A1, TBX21, OAS2, XCL1, MX1, HMGA2	256	82	17126	6.52668	0.2943	0.0215497	0.36675
GOTERM_BP_DIRECT	GO:0071346~cellular response to interferon-gamma	7	0.0216544	0.000239142	CCL12, CCL3, CCL21, CCL9, IL12B, XCL1, CCL17	256	59	17126	7.9371	0.315841	0.0220799	0.399302
GOTERM_BP_DIRECT	GO:0006935~chemotaxis	7	0.0216544	0.000287488	CCL3, CCR7, CXCR1, CXCR3, XCL1, XCR1, CCR1L1	256	61	17126	7.67687	0.366382	0.0250319	0.479843
GOTERM_BP_DIRECT	GO:0051930~regulation of sensory perception of pain	6	0.0185609	0.000426697	CCL3, NTSR1, FCGR3A, IL1A, ACPP, IL10	256	43	17126	9.33467	0.49202	0.0350201	0.711417
GOTERM_BP_DIRECT	GO:0042157~lipoprotein metabolic process	5	0.0154674	0.000643366	APOA4, APOB, OLR1, APOE, APOC1	256	27	17126	12.3886	0.639891	0.0497855	1.07084
GOTERM_BP_DIRECT	GO:0045087~innate immune response	12	0.0371218	0.000939749	NLRP6, OASL, CLEC4E, LCK, SLPI, TXK, CFI, CLEC4D, OAS2, C4BPA, CLEC7A, MX1	256	239	17126	3.35892	0.775096	0.0685862	1.56051
GOTERM_BP_DIRECT	GO:0032729~positive regulation of interferon-gamma production	6	0.0185609	0.000945375	IRF8, KLRE1, SLAMF6, IL1B, TXK, IL12B	256	51	17126	7.8704	0.777097	0.0659527	1.56978
GOTERM_BP_DIRECT	GO:0042493~response to drug	18	0.0556827	0.00149773	CCL3, CYP1A1, MMP9, IL1RN, MMP7, ATP1A3, ESR2, IL10, MMP12, CYP2B1, SLC1A2, GRIA1, REN, LCK, ACAN, IL1B, LRP2, HTR2B	256	504	17126	2.38923	0.907327	0.0982523	2.4762
GOTERM_BP_DIRECT	GO:0071356~cellular response to tumor necrosis factor	8	0.0247479	0.00159063	CCL12, CCL3, APOB, CCL21, MMP9, CCL9, XCL1, CCL17	256	114	17126	4.69463	0.920049	0.0999134	2.62789
GOTERM_BP_DIRECT	GO:0051209~release of sequestered calcium ion into cytosol	5	0.0154674	0.00238071	CCL21, LCK, XCL1, HTR2B, XCR1	256	38	17126	8.80243	0.977239	0.140417	3.90891
GOTERM_BP_DIRECT	GO:0030574~collagen catabolic process	4	0.0123739	0.00308339	MMP9, MMP8, MMP7, MMP3	256	20	17126	13.3797	0.99256	0.171796	5.0349
GOTERM_BP_DIRECT	GO:0001660~fever generation	3	0.00928046	0.0031843	IL1RN, IL1B, IL1A	256	6	17126	33.4492	0.993664	0.170942	5.19557
GOTERM_BP_DIRECT	GO:0006508~proteolysis	16	0.0494958	0.0038645	CYM, F10, MMP9, MMP8, ENDOU, MMP7, GZMB, CELA1, MMP3, MMP12, GZMK, REN, KLK10, CFI, CPA1, DPEP1	256	460	17126	2.3269	0.997855	0.197047	6.27199
GOTERM_BP_DIRECT	GO:0043066~negative regulation of apoptotic process	17	0.0525892	0.00397076	MMP9, IL1RN, BCL2A1, NTSR1, GREM1, HMGA2, IL10, WT1, PGR, EPCAM, ALB, TFAP2A, NGFR, HTR2B, DPEP1, CD27, FGF4	256	507	17126	2.24314	0.998189	0.195657	6.43911
GOTERM_BP_DIRECT	GO:0034374~low-density lipoprotein particle remodeling	3	0.00928046	0.00441432	APOB, APOE, PLA2G7	256	7	17126	28.6708	0.999107	0.208666	7.13368
GOTERM_BP_DIRECT	GO:0014070~response to organic cyclic compound	11	0.0340283	0.00684023	CYP1A1, GRIA1, MMP9, IL1RN, ACAN, IL1B, SERPINA1, ESR2, IL1A, CYP2B1, MMP12	256	267	17126	2.75612	0.999981	0.296283	10.8474
GOTERM_BP_DIRECT	GO:0033344~cholesterol efflux	4	0.0123739	0.00732815	APOA4, APOB, APOE, APOC1	256	27	17126	9.91088	0.999991	0.305643	11.5773
GOTERM_BP_DIRECT	GO:0038094~Fc-gamma receptor signaling pathway	3	0.00928046	0.00742005	CLEC4E, LOC498276, CLEC4D	256	9	17126	22.2995	0.999993	0.301044	11.7141
GOTERM_BP_DIRECT	GO:0009968~negative regulation of signal transduction	4	0.0123739	0.0081185	RGS1, IL1RN, RGS8, LY49I2	256	28	17126	9.55692	0.999998	0.316473	12.7477
GOTERM_BP_DIRECT	GO:0035987~endodermal cell differentiation	4	0.0123739	0.0081185	MMP9, MMP8, ITGB2, HMGA2	256	28	17126	9.55692	0.999998	0.316473	12.7477
GOTERM_BP_DIRECT	GO:0017144~drug metabolic process	4	0.0123739	0.0081185	CYP1A1, FMO2, UGT2B1, CYP2B1	256	28	17126	9.55692	0.999998	0.316473	12.7477
GOTERM_BP_DIRECT	GO:0043065~positive regulation of apoptotic process	12	0.0371218	0.00832315	GZMA, MMP9, BCL2A1, HRK, IL1B, UBD, ESR2, ZBTB16, NGFR, NTSR1, HMGA2, WT1	256	318	17126	2.52447	0.999998	0.315437	13.0483
GOTERM_BP_DIRECT	GO:0051607~defense response to virus	7	0.0216544	0.0084676	OASL, ISG15, CD8A, OAS2, IL12B, MX1, NCR1	256	118	17126	3.96855	0.999999	0.312621	13.26
GOTERM_BP_DIRECT	GO:0045766~positive regulation of angiogenesis	7	0.0216544	0.00916055	MMP9, IL1B, ITGB2, CXCR3, GREM1, CELA1, IL1A	256	120	17126	3.90241	1	0.326134	14.2685
GOTERM_BP_DIRECT	GO:0042060~wound healing	7	0.0216544	0.0102746	NLRP6, IL1B, LOC683313, MMP3, FCGR3A, IL1A, MMP12	256	123	17126	3.80723	1	0.35035	15.8669
GOTERM_BP_DIRECT	GO:0006869~lipid transport	5	0.0154674	0.0121997	APOA4, APOB, APOE, APOC4, APOC1	256	60	17126	5.57487	1	0.393159	18.563
GOTERM_BP_DIRECT	GO:0051781~positive regulation of cell division	4	0.0123739	0.012805	FGF5, IL1B, HTR2B, IL1A	256	33	17126	8.1089	1	0.400295	19.3937
GOTERM_BP_DIRECT	GO:0043691~reverse cholesterol transport	3	0.00928046	0.0132092	APOA4, APOE, LIPG	256	12	17126	16.7246	1	0.40232	19.9441
GOTERM_BP_DIRECT	GO:0014012~peripheral nervous system axon regeneration	3	0.00928046	0.0132092	APOA4, APOE, NEFL	256	12	17126	16.7246	1	0.40232	19.9441
GOTERM_BP_DIRECT	GO:0001823~mesonephros development	3	0.00928046	0.015459	REN, ZBTB16, WT1	256	13	17126	15.4381	1	0.444947	22.9432
GOTERM_BP_DIRECT	GO:0007204~positive regulation of cytosolic calcium ion concentration	7	0.0216544	0.0173159	CCL3, CXCL3, TRHR, AVPR1B, IL1B, CD52, CXCR3	256	138	17126	3.3934	1	0.475167	25.3387
GOTERM_BP_DIRECT	GO:0033700~phospholipid efflux	3	0.00928046	0.0178602	APOA4, APOE, APOC1	256	14	17126	14.3354	1	0.477958	26.0276
GOTERM_BP_DIRECT	GO:0019221~cytokine-mediated signaling pathway	7	0.0216544	0.0178792	IL1RN, IL36B, IL1B, IL12B, LRRC15, IL1A, EBI3	256	139	17126	3.36899	1	0.470724	26.0515
GOTERM_BP_DIRECT	GO:0010628~positive regulation of gene expression	12	0.0371218	0.0183108	BMP10, ACTG2, CCL3, APOB, STAP1, SLC26A9, LCK, IL1B, TFAP2A, HMGA2, IL1A, FGF4	256	357	17126	2.24869	1	0.471428	26.5932
GOTERM_BP_DIRECT	GO:0016042~lipid catabolic process	5	0.0154674	0.0185906	PNLIP, APOB, LIPG, PLA2G7, PLA2G5	256	68	17126	4.919	1	0.469343	26.9425
GOTERM_BP_DIRECT	GO:0019433~triglyceride catabolic process	3	0.00928046	0.0204079	APOA4, APOB, APOE	256	15	17126	13.3797	1	0.494252	29.1729
GOTERM_BP_DIRECT	GO:0033209~tumor necrosis factor-mediated signaling pathway	4	0.0123739	0.0214949	TNFRSF18, TNFRSF14, NGFR, CD27	256	40	17126	6.68984	1	0.50528	30.4763
GOTERM_BP_DIRECT	GO:0071222~cellular response to lipopolysaccharide	8	0.0247479	0.0227526	STAP1, MMP9, CXCL3, IRF8, IL1B, IL12B, FCGR3A, IL10	256	188	17126	2.84674	1	0.518337	31.9562
GOTERM_BP_DIRECT	GO:0050829~defense response to Gram-negative bacterium	4	0.0123739	0.0244426	CHGA, MMP7, TNFRSF14, IL12B	256	42	17126	6.37128	1	0.537008	33.898
GOTERM_BP_DIRECT	GO:0007166~cell surface receptor signaling pathway	8	0.0247479	0.0244619	GPR83, CD3D, CD8A, LCK, CXCR1, IL12B, CXCR3, SCTR	256	191	17126	2.80203	1	0.530385	33.92
GOTERM_BP_DIRECT	GO:0032526~response to retinoic acid	5	0.0154674	0.0256171	DKK1, APOE, MMP9, SFTPA1, LRP2	256	75	17126	4.4599	1	0.540243	35.2168
GOTERM_BP_DIRECT	GO:0055093~response to hyperoxia	4	0.0123739	0.0259941	CYP1A1, SELL, MMP9, SFTPA1	256	43	17126	6.22311	1	0.538854	35.6348
GOTERM_BP_DIRECT	GO:0030514~negative regulation of BMP signaling pathway	4	0.0123739	0.0275972	SOST, DKK1, HFE2, GREM1	256	44	17126	6.08168	1	0.554028	37.3843
GOTERM_BP_DIRECT	GO:0045671~negative regulation of osteoclast differentiation	3	0.00928046	0.031968	CCL3, LILRB3, LILRB4	256	19	17126	10.5629	1	0.601778	41.9297
GOTERM_BP_DIRECT	GO:0044130~negative regulation of growth of symbiont in host	3	0.00928046	0.0351774	IRF8, IL12B, IL10	256	20	17126	10.0348	1	0.631035	45.0678
GOTERM_BP_DIRECT	GO:0019722~calcium-mediated signaling	4	0.0123739	0.0363831	CCL3, VSNL1, CXCR3, HTR2B	256	49	17126	5.4611	1	0.637263	46.2049
GOTERM_BP_DIRECT	GO:0002376~immune system process	3	0.00928046	0.0385057	OLR1, CD300A, CD300LF	256	21	17126	9.55692	1	0.652228	48.1533
GOTERM_BP_DIRECT	GO:0001666~response to hypoxia	9	0.0278414	0.0397453	ATP1B1, CYP1A1, MMP9, HIF3A, IL1B, SERPINA1, SFTPA1, MMP3, IL1A	256	258	17126	2.33367	1	0.657925	49.2602
GOTERM_BP_DIRECT	GO:0051897~positive regulation of protein kinase B signaling	5	0.0154674	0.0409432	CCL3, F10, C1QTNF3, CCL21, NGFR	256	87	17126	3.84474	1	0.66298	50.3087
GOTERM_BP_DIRECT	GO:0002687~positive regulation of leukocyte migration	3	0.00928046	0.0419488	CCL12, MMP9, TNFRSF18	256	22	17126	9.12251	1	0.666104	51.1732
GOTERM_BP_DIRECT	GO:0042742~defense response to bacterium	6	0.0185609	0.042643	ISG15, CLEC4E, IRF8, MMP7, CLEC4D, IL10	256	128	17126	3.13586	1	0.666387	51.7617
GOTERM_BP_DIRECT	GO:0032374~regulation of cholesterol transport	2	0.00618697	0.0440097	APOA4, APOE	256	3	17126	44.599	1	0.672427	52.9008
GOTERM_BP_DIRECT	GO:0034447~very-low-density lipoprotein particle clearance	2	0.00618697	0.0440097	APOE, APOC1	256	3	17126	44.599	1	0.672427	52.9008
GOTERM_BP_DIRECT	GO:0051902~negative regulation of mitochondrial depolarization	2	0.00618697	0.0440097	NGFR, HSH2D	256	3	17126	44.599	1	0.672427	52.9008
GOTERM_BP_DIRECT	GO:0050850~positive regulation of calcium-mediated signaling	3	0.00928046	0.0455025	CCL3, CD8A, TRAT1	256	23	17126	8.72588	1	0.67923	54.1162
GOTERM_BP_DIRECT	GO:0033198~response to ATP	3	0.00928046	0.0455025	DNTT, SELL, IL1B	256	23	17126	8.72588	1	0.67923	54.1162
GOTERM_BP_DIRECT	GO:1901215~negative regulation of neuron death	4	0.0123739	0.0464304	CHGA, GABRB2, APOE, ESR2	256	54	17126	4.95544	1	0.681199	54.8567
GOTERM_BP_DIRECT	GO:0045471~response to ethanol	7	0.0216544	0.0482039	APOE, MMP9, IL1B, ESR2, GRIN3A, HTR3A, CD27	256	176	17126	2.66073	1	0.689702	56.2409
GOTERM_BP_DIRECT	GO:0007267~cell-cell signaling	5	0.0154674	0.0485757	CCL12, CCL3, PANX3, XCL1, GREM1	256	92	17126	3.63578	1	0.687181	56.5259
GOTERM_BP_DIRECT	GO:0042832~defense response to protozoan	3	0.00928046	0.0491627	IRF8, IL12B, IL10	256	24	17126	8.3623	1	0.686352	56.9725
GOTERM_BP_DIRECT	GO:0007214~gamma-aminobutyric acid signaling pathway	3	0.00928046	0.0491627	GABRA2, GABRA1, GABRB2	256	24	17126	8.3623	1	0.686352	56.9725
GOTERM_BP_DIRECT	GO:0032735~positive regulation of interleukin-12 production	3	0.00928046	0.0491627	CCR7, IRF8, IL12B	256	24	17126	8.3623	1	0.686352	56.9725
Cellular Component
GOTERM_CC_DIRECT	GO:0009986~cell surface	38	0.117552	1.54898e-12	BMP10, CD209A, HFE2, CD8A, CD8B, TRPV2, TRHR, MMP7, ITGB2, CXCR3, GREM1, EPCAM, APOA4, SLC1A2, FOLR1, APOE, CD2, TNN, FCGR3A, IL1RAPL1, IL1A, CD27, COL23A1, SELL, RT1-M2, NTSR1, NTSR2, SLC7A11, LY49S3, CCR7, GRIA1, CDH17, SLC26A9, LIPG, KLRE1, NGFR, KLRB1C, PLA2G5	290	598	18143	3.97552	3.28384e-10	3.28384e-10	1.96e-09
GOTERM_CC_DIRECT	GO:0005615~extracellular space	54	0.167048	4.17087e-11	PNLIP, BMP10, HFE2, MMP9, MMP8, MMP7, DLK1, MMP3, IL10, APOA4, ACTG2, APOB, APOE, SMPDL3A, MS4A1, IL1B, SERPINA1, CPA1, CFI, DPEP1, IL1A, COL23A1, NGP, CES5A, CTSW, CHGA, UCN2, PLA2G7, IL36B, WNT9B, SLPI, IL12B, OLFM4, CCL3, CES4A, CXCL3, CCL9, SFTPA1, GREM1, C1QTNF3, ALB, CCL21, REN, IL1RN, C4BPA, CELA1, ACPP, CCL17, CCL12, SOST, DKK1, LIPG, XCL1, LRP2	290	1247	18143	2.70918	8.84225e-09	4.42113e-09	5.27761e-08
GOTERM_CC_DIRECT	GO:0009897~external side of plasma membrane	18	0.0556827	1.15431e-06	CD8A, SELL, CD8B, TNFRSF14, TMC1, CXCR3, DLK1, CCR7, MS4A1, KLRE1, TNFRSF18, CD2, NGFR, FCGR3A, KLRD1, CD5, CD27, KLRC1	290	263	18143	4.28181	0.000244683	8.15678e-05	0.00146059
GOTERM_CC_DIRECT	GO:0034361~very-low-density lipoprotein particle	5	0.0154674	0.000127414	APOA4, APOB, APOE, APOC4, APOC1	290	17	18143	18.4006	0.026652	0.00673064	0.161104
GOTERM_CC_DIRECT	GO:0016021~integral component of membrane	118	0.365031	0.000330751	SLC36A3, CD209A, CD52, CLEC2DL1, ILDR1, DLK1, GLT6D1, SIDT1, SCTR, MCOLN3, CLEC4E, OSCAR, CLEC4D, MCOLN2, LY49I2, KLRD1, RGD1561778, SLC4A5, LY49SI3, LY49SI1, CD3D, LY49I7, DUOXA2, SLCO4A1, OLR1738, HRK, MRGPRG, TMEM130, NTSR2, TRAT1, CCR7, ASPHD2, OLR1684, LILRB3, LILRB4, MC2R, CD300LF, NRSN1, FAM163B, SLC30A10, KLRC1, GCNT3, TM4SF19, TRHR, KCNA4, PANX3, MRAP2, GPR141, CD68, LOC689757, IL1RAPL1,…	290	5612	18143	1.31545	0.0677282	0.0139283	0.41771
GOTERM_CC_DIRECT	GO:0005887~integral component of plasma membrane	25	0.0773371	0.00156594	GPR83, CLDN4, GABRB2, KCNA4, SLC19A3, KCNA6, MS4A1, TNFRSF18, GPNMB, SLCO5A1, HTR3A, CD27, GABRA1, SLCO4A1, SLCO6B1, SLC6A12, TNFRSF14, MRGPRG, NTSR1, KLRI1, AVPR1B, SLC26A9, KLRE1, NGFR, HTR2B	290	778	18143	2.01035	0.282684	0.053868	1.96348
GOTERM_CC_DIRECT	GO:0005578~proteinaceous extracellular matrix	12	0.0371218	0.00216366	COL9A1, LECT1, HPSE2, MMP9, MMP8, ACAN, MMP7, WNT9B, TNN, SFTPA1, MMP3, MMP12	290	248	18143	3.0272	0.368207	0.0634937	2.70353
GOTERM_CC_DIRECT	GO:0034364~high-density lipoprotein particle	4	0.0123739	0.00230495	APOA4, APOE, APOC4, APOC1	290	17	18143	14.7205	0.386892	0.0593196	2.87772
GOTERM_CC_DIRECT	GO:0005576~extracellular region	22	0.0680567	0.00396682	PNLIP, FGF5, CCL3, F10, OLR1, PLAC1, IL1RN, MZB1, C4BPA, ACPP, DNASE2B, CALCB, ISG15, C1QTNF3, ALB, CD2, DSC3, SLPI, IL1B, SERPINA1, PLA2G5, FGF4	290	696	18143	1.97754	0.569427	0.0893771	4.90501
GOTERM_CC_DIRECT	GO:0034362~low-density lipoprotein particle	3	0.00928046	0.0104577	APOB, APOE, PLA2G7	290	10	18143	18.7686	0.892333	0.199782	12.4556
GOTERM_CC_DIRECT	GO:0072562~blood microparticle	7	0.0216544	0.0115727	APOA4, ACTG2, APOE, ALB, CD5L, C4BPA, HBE1	290	118	18143	3.71131	0.915223	0.200956	13.6956
GOTERM_CC_DIRECT	GO:0042627~chylomicron	3	0.00928046	0.0126483	APOA4, APOB, APOE	290	11	18143	17.0624	0.932696	0.201387	14.8764
GOTERM_CC_DIRECT	GO:0045211~postsynaptic membrane	9	0.0278414	0.0126882	GABRA2, ARC, GABRA1, GABRB2, GRIA1, GRIN3A, HTR3A, FAIM2, LIN7A	290	194	18143	2.90236	0.93327	0.187987	14.9199
GOTERM_CC_DIRECT	GO:0031012~extracellular matrix	8	0.0247479	0.0234431	SOST, APOE, MMP9, MMP8, ACAN, SLPI, MMP3, MMP12	290	177	18143	2.82766	0.993455	0.301781	25.9307
GOTERM_CC_DIRECT	GO:0030424~axon	12	0.0371218	0.0284821	PGR, SLC1A2, GABRA2, TRPV2, KCNA4, ATP1A3, KCNA6, ROBO3, HTR3A, NTSR1, IL1RAPL1, NEFL	290	357	18143	2.10293	0.997814	0.335281	30.624
GOTERM_CC_DIRECT	GO:1902711~GABA-A receptor complex	3	0.00928046	0.0327066	GABRA2, GABRA1, GABRB2	290	18	18143	10.427	0.999132	0.356355	34.346
GOTERM_CC_DIRECT	GO:0005886~plasma membrane	76	0.235105	0.0344192	ATP1B1, HFE2, CLDN4, GABRB2, TRPV2, LOC498276, CXCR1, CD52, CLEC2DL1, CXCR3, ILDR1, SCTR, PGR, EPCAM, SLC1A2, APOB, MCOLN3, APOE, CLEC4D, IL1A, RGD1561778, DPEP1, NLRP6, ARC, PTGER2, COL23A1, SLCO4A1, OLR1738, RT1-M2, ESR2, NTSR1, NCR1, SIGLEC15, NTSR2, SLC7A11, TRAT1, CCR7, ALOX15B, OLR1684, LCK, MC2R, CD300LF, NGFR, SLC30A10, STEAP1, PLA2G5, OLFM4, TRHR, ITGB2, PANX3, ZBTB16, MRAP2, LOC689757, …	290	3875	18143	1.22702	0.999404	0.353892	35.8018
GOTERM_CC_DIRECT	GO:1903561~extracellular vesicle	4	0.0123739	0.0452895	ATP1B1, APOE, ATP1A3, ITGB2	290	50	18143	5.00497	0.999946	0.42066	44.3703
GOTERM_CC_DIRECT	GO:1902710~GABA receptor complex	2	0.00618697	0.0470324	GABRA1, GABRB2	290	3	18143	41.708	0.999963	0.415808	45.6418
Molecular Function
GOTERM_MF_DIRECT	GO:0030246~carbohydrate binding	16	0.0494958	1.33019e-08	OLR1, SELL, GALNT6, SIGLEC10, CLEC2DL1, SFTPA1, CLEC4E, KLRI1, LOC689757, ACAN, KLRE1, CLEC4D, CLEC7A, KLRB1C, KLRD1, KLRB1A	247	155	16276	6.80204	5.97255e-06	5.97255e-06	1.88654e-05
GOTERM_MF_DIRECT	GO:0008009~chemokine activity	7	0.0216544	1.49394e-05	CCL12, CCL3, CCL21, CXCL3, CCL9, XCL1, CCL17	247	36	16276	12.8129	0.00668541	0.00334831	0.0211857
GOTERM_MF_DIRECT	GO:0048020~CCR chemokine receptor binding	5	0.0154674	0.000165093	CCL12, CCL3, CCL21, CCL9, XCL1	247	19	16276	17.3407	0.0714519	0.0244082	0.233888
GOTERM_MF_DIRECT	GO:0042562~hormone binding	5	0.0154674	0.000501767	PGR, UCN2, HK3, ESR2, LRP2	247	25	16276	13.1789	0.201763	0.0547799	0.70928
GOTERM_MF_DIRECT	GO:0008201~heparin binding	9	0.0278414	0.00136985	CCL3, APOB, COL23A1, SOST, APOE, LIPG, MMP7, GPNMB, PLA2G5	247	141	16276	4.20605	0.459621	0.115822	1.92534
GOTERM_MF_DIRECT	GO:0005149~interleukin-1 receptor binding	4	0.0123739	0.00165121	IL1RN, IL36B, IL1B, IL1A	247	16	16276	16.4737	0.523842	0.116327	2.31651
GOTERM_MF_DIRECT	GO:0050750~low-density lipoprotein particle receptor binding	4	0.0123739	0.0027632	APOB, DKK1, APOE, LRP2	247	19	16276	13.8726	0.711308	0.162627	3.84832
GOTERM_MF_DIRECT	GO:0005031~tumor necrosis factor-activated receptor activity	4	0.0123739	0.00321484	TNFRSF18, TNFRSF14, NGFR, CD27	247	20	16276	13.1789	0.76444	0.165334	4.46407
GOTERM_MF_DIRECT	GO:0004252~serine-type endopeptidase activity	10	0.0309349	0.00344014	GZMK, F10, GZMA, MMP8, MCPT8L2, GZMB, MCPT2, KLK10, CFI, CELA1	247	200	16276	3.29474	0.787175	0.157954	4.76986
GOTERM_MF_DIRECT	GO:0042803~protein homodimerization activity	23	0.0711502	0.00361037	OLFM4, COL23A1, CD8A, GZMA, TRHR, BCL2A1, MYH7, ZBTB16, NTSR1, NTSR2, LY49S3, ACPP, APOA4, DMRTC2, GRIA1, APOE, TRIM9, AVPR1B, KLRE1, CD2, IL12B, NGFR, XCL1	247	779	16276	1.94554	0.802889	0.149898	5.00031
GOTERM_MF_DIRECT	GO:0001948~glycoprotein binding	6	0.0185609	0.00618553	HFE2, LCK, CD2, SERPINA1, ITGB2, CD5	247	77	16276	5.13465	0.938328	0.223739	8.42377
GOTERM_MF_DIRECT	GO:1990405~protein antigen binding	3	0.00928046	0.00763673	LCK, KLRD1, KLRC1	247	9	16276	21.9649	0.968001	0.249366	10.3021
GOTERM_MF_DIRECT	GO:0005125~cytokine activity	8	0.0247479	0.0081155	BMP10, IL1RN, IL36B, IL1B, IL12B, GREM1, IL1A, IL10	247	151	16276	3.49111	0.974235	0.245304	10.9139
GOTERM_MF_DIRECT	GO:0016798~hydrolase activity, acting on glycosyl bonds	3	0.00928046	0.0114373	ART2B, HPSE2, SMPDL3A	247	11	16276	17.9713	0.994287	0.308522	15.0531
GOTERM_MF_DIRECT	GO:0001965~G-protein alpha-subunit binding	4	0.0123739	0.0133234	RGS1, GRIA1, RGS8, HTR2B	247	33	16276	7.98724	0.997576	0.330681	17.323
GOTERM_MF_DIRECT	GO:0017127~cholesterol transporter activity	3	0.00928046	0.0159013	APOA4, APOB, APOE	247	13	16276	15.2065	0.999251	0.362254	20.3343
GOTERM_MF_DIRECT	GO:0008236~serine-type peptidase activity	4	0.0123739	0.0181574	GZMK, GZMA, ENDOU, GZMB	247	37	16276	7.12376	0.999733	0.383672	22.8858
GOTERM_MF_DIRECT	GO:0005102~receptor binding	12	0.0371218	0.0183847	PGR, UCN2, HFE2, APOE, REN, LCK, RT1-M2, CD2, WNT9B, TXK, IL1RAPL1, PLA2G5	247	352	16276	2.24641	0.999759	0.370522	23.1387
GOTERM_MF_DIRECT	GO:0005543~phospholipid binding	5	0.0154674	0.0246107	APOB, F10, APOE, PLA2G7, PSD2	247	73	16276	4.51334	0.999986	0.445044	29.7709
GOTERM_MF_DIRECT	GO:0008144~drug binding	6	0.0185609	0.0257584	ATP1B1, GABRA1, FOLR1, ALB, ESR2, HTR2B	247	110	16276	3.59426	0.999992	0.44337	30.9338
GOTERM_MF_DIRECT	GO:0023024~MHC class I protein complex binding	2	0.00618697	0.030001	KLRD1, KLRC1	247	2	16276	65.8947	0.999999	0.478617	35.0792
GOTERM_MF_DIRECT	GO:0004890~GABA-A receptor activity	3	0.00928046	0.0328544	GABRA2, GABRA1, GABRB2	247	19	16276	10.4044	1	0.49429	37.7358
GOTERM_MF_DIRECT	GO:0005044~scavenger receptor activity	4	0.0123739	0.0358382	ENDOU, CD5L, CFI, CD5	247	48	16276	5.49123	1	0.509568	40.4054
GOTERM_MF_DIRECT	GO:0005254~chloride channel activity	4	0.0123739	0.041766	GABRA2, GABRA1, GABRB2, SLC26A9	247	51	16276	5.16821	1	0.549843	45.3964
GOTERM_MF_DIRECT	GO:0016492~G-protein coupled neurotensin receptor activity	2	0.00618697	0.0446637	NTSR1, NTSR2	247	3	16276	43.9298	1	0.559844	47.6921
