# Supplementary material for: Systemic functional enrichment and ceRNA network identification following peripheral nerve injury
Source: Mol Brain. 2018 Dec 17;11:73. doi: 10.1186/s13041-018-0421-4 (PMC6297964; doi:10.1186/s13041-018-0421-4)
Supplement: Supplementary file 4 — Table S4. List of enriched GO terms and KEGG pathways of co-expressed mRNAs and lncRNAs. (XLSX 86 kb) [file 13041_2018_421_MOESM4_ESM.xlsx]

## Sheet: Sheet1
cluster 1
Category	Name	Term	Count	%	PValue	Genes	List Total	Pop Hits	Pop Total	Fold Enrichment	Bonferroni	Benjamini	FDR
GOTERM_BP_DIRECT	GO:0030593	neutrophil chemotaxis	18	4.18605	3.60713e-15	CCL3, C5AR1, CCL2, S100A8, LGALS3, S100A9, CCL9, ITGB2, VAV1, CCL7, ITGAM, CCL6, CCL12, CCL21, CKLF, CSF3R, IL1B, TREM1	375	58	17126	14.1732	8.59401e-12	8.59401e-12	6.23945e-12
GOTERM_BP_DIRECT	GO:0006954	inflammatory response	32	7.44186	2.16493e-14	CCL3, TNF, CCL2, S100A8, CD8A, AIF1, TLR2, CCL9, PF4, CXCR3, CCL7, CCL6, SLC11A1, CCL21, MS4A2, IL1B, THBS1, HAVCR2, HCN1, HIST1H2BA, SELP, IL6, C5AR1, OLR1, NCF1, HCK, CCL12, CCR7, CYBB, CCR3, NGFR, SELE	375	264	17126	5.53568	5.23698e-11	2.61848e-11	3.80473e-11
GOTERM_CC_DIRECT	GO:0005615	extracellular space	69	16.0465	3.22219e-12	S100A8, KERA, MMP9, MMP8, S100A9, BTC, RETNLG, HP, GDNF, SHH, ACTG2, APOE, SMPDL3A, SERPINE1, IL1B, CES1D, NRG1, LTB, MT3, UCMA, CTSZ, COL23A1, NAPSA, PDE4C, CTSW, OSM, UCN2, SEMA4G, PTGDS, SERPINB8, CCR3, PLA2G7, SLPI, EPYC, LCP1, FMOD, CCL3, TNF, CCL2, TNC, ELN, CCL9, PLBD1, OAS3, PF4, CCL7, ITGAM, ALDH3A1, CCL6, LIF, ARG1, PCSK1, COL7A1, CCL21, AGT, CKLF, ENO3, PCSK6, THBS1, SELP, IL6, LYZ2, L…	402	1247	18143	2.49727	9.82771e-10	9.82771e-10	4.31668e-09
GOTERM_CC_DIRECT	GO:0009986	cell surface	44	10.2326	1.00762e-11	CAV3, ITGAL, TNF, CD8A, SLC6A1, CD8B, TRPV2, KCNA1, TLR2, ITGB2, CD53, ABCA1, CXCR3, SHH, ITGAM, EPCAM, SLC11A1, NOD2, CXCR4, APOE, ITGB7, CD2, TNN, FCGR3A, THBS1, PCSK6, TYROBP, HAVCR2, HCN1, PTPRC, COL23A1, C5AR1, LGALS3, CRYAB, SELL, ADIPOQ, CCR7, CD80, FCGR2B, ACE2, NGFR, CLEC5A, PLA2G5, SPTB	402	598	18143	3.32074	3.07323e-09	1.53661e-09	1.34987e-08
	KEGG_PATHWAY	rno04380:Osteoclast differentiation	22	5.11628	4.35472e-11	TNF, NCF2, SOCS3, NCF1, NCF4, LOC498276, LILRB3L, CYBB, FCGR2B, MAPK13, LILRB3, FCGR1A, LILRC2, OSCAR, LCK, IL1B, PIK3R5, FCGR2A, TREM2, FCGR3A, BLNK, TYROBP	219	128	7763	6.09254	9.53685e-09	9.53685e-09	5.53924e-08
GOTERM_BP_DIRECT	GO:0032496	response to lipopolysaccharide	28	6.51163	4.43004e-11	CCL2, TNF, S100A8, MMP9, S100A9, TLR2, PF4, HP, PCSK1, SLC11A1, ARG1, NOD2, FMO1, IL10RA, SERPINE1, IL1B, CD6, IRG1, SELP, IL6, C5AR1, NCF2, SOCS3, IL1RN, PCK1, CCR7, SLPI, NGFR	375	269	17126	4.75369	1.07163e-07	3.57208e-08	7.78576e-08
GOTERM_CC_DIRECT	GO:0009897	external side of plasma membrane	27	6.27907	1.91523e-10	ITGAL, TNF, CD8A, CD8B, TLR2, CXCR3, ABCA1, ITGAM, CXCR4, ICOS, FCGR1A, CD2, MS4A2, NRG1, THBS1, FCGR3A, CD5, SELP, PTPRC, IL6, LGALS3, CD3E, SELL, CCR7, FCGR2B, CD80, NGFR	402	263	18143	4.63331	5.84146e-08	1.94715e-08	2.56578e-07
GOTERM_BP_DIRECT	GO:0051384	response to glucocorticoid	19	4.4186	5.31489e-10	GPR83, IL6, TNF, CCL2, AIF1, SOCS3, SLC9A3, IL1RN, HP, BIRC5, PTPRU, CDO1, ADIPOQ, ABCB4, ALDH3A1, PCSK1, PTGDS, SULT1A1, IL1B	375	131	17126	6.6238	1.28567e-06	3.21418e-07	9.3409e-07
GOTERM_MF_DIRECT	GO:0030246	carbohydrate binding	20	4.65116	5.6514e-10	SELP, CLEC2D2, MAG, OLR1, LGALS3, GALNT6, SELL, FCNB, SIGLEC10, CLEC2DL1, SIGLEC1, CLEC4E, LOC689757, KLRI1, CLEC4A1, NKR-P1C, CLEC4D, CLEC7A, SELE, GALNT13	340	155	16276	6.17685	3.27781e-07	3.27781e-07	8.30796e-07
GOTERM_BP_DIRECT	GO:0006955	immune response	24	5.5814	2.20277e-08	TNF, LST1, TLR2, MYLPF, PF4, MCPT2, OAS2, VAV1, CTSW, OSM, LIF, CCR7, CLEC4E, CXCL14, FCGR2B, IRF8, SLPI, MS4A2, IL1B, NGFR, THBS1, FCGR3A, LTB, BLNK	375	266	17126	4.12054	5.32836e-05	1.06569e-05	3.87136e-05
GOTERM_BP_DIRECT	GO:0070098	chemokine-mediated signaling pathway	12	2.7907	2.87254e-08	CCL12, CCL3, CCL2, CXCR4, CCL21, CCR3, CX3CR1, CCL9, PF4, CXCR3, CCL7, CCL6	375	56	17126	9.78629	6.94843e-05	1.15811e-05	5.04847e-05
GOTERM_MF_DIRECT	GO:0008009	chemokine activity	10	2.32558	3.80564e-08	CCL12, CCL3, CCL2, CXCL14, CCL21, CKLF, CCL9, PF4, CCL7, CCL6	340	36	16276	13.2974	2.20725e-05	1.10363e-05	5.59456e-05
GOTERM_BP_DIRECT	GO:0070374	positive regulation of ERK1 and ERK2 cascade	19	4.4186	3.90811e-08	HAVCR2, CCL3, IL6, CCL2, C5AR1, ERBB4, TLR2, CCL9, CCL7, CCL6, CCL12, NOD2, CCL21, IL1B, TREM2, HTR2B, PLA2G5, FGF4, MT3	375	171	17126	5.07437	9.45327e-05	1.35052e-05	6.86848e-05
	KEGG_PATHWAY	rno05144:Malaria	13	3.02326	6.21481e-08	SELP, CCL12, ITGAL, IL6, CCL2, TNF, TLR2, IL1B, NKR-P1C, ITGB2, THBS1, SELE, RGD1565355	219	59	7763	7.81046	1.36103e-05	6.80519e-06	7.90527e-05
GOTERM_CC_DIRECT	GO:0045121	membrane raft	23	5.34884	6.72592e-08	CAV3, PTPRC, TNF, OLR1, ERBB4, TLR1, TLR2, ITGB2, MAL, KCNA5, ABCA1, BIRC3, SHH, ABCB4, KCNN4, FCGR2B, FCGR1A, LCK, CD2, MS4A2, NGFR, SELE, FAIM2	402	257	18143	4.03904	2.05138e-05	5.1285e-06	9.0105e-05
	KEGG_PATHWAY	rno04060:Cytokine-cytokine receptor interaction	23	5.34884	1.29897e-07	CCL3, IL6, TNF, CCL2, IL21R, PF4, CXCR3, CCL7, OSM, LIF, CCL12, CCR7, CXCL14, CLCF1, CCL21, CXCR4, CCR3, IL10RA, CX3CR1, CSF3R, IL1B, NGFR, LTB	219	215	7763	3.79206	2.84471e-05	9.48245e-06	0.00016523
GOTERM_MF_DIRECT	GO:0008201	heparin binding	16	3.72093	2.52659e-07	SELP, FMOD, PTPRC, CCL3, CCL2, COL23A1, PF4, ITGAM, CCL7, APOE, EPYC, THBS1, GPNMB, TPSB2, PCSK6, PLA2G5	340	141	16276	5.43212	0.000146531	4.88462e-05	0.000371426
GOTERM_BP_DIRECT	GO:0048247	lymphocyte chemotaxis	8	1.86047	2.87881e-07	CCL12, CCL3, CCL2, CCL21, CKLF, CCL9, CCL7, CCL6	375	22	17126	16.607	0.000696143	8.70443e-05	0.000505949
	KEGG_PATHWAY	rno04062:Chemokine signaling pathway	20	4.65116	3.89259e-07	CCL3, CCL2, FGR, NCF1, HCK, CCL9, PF4, CXCR3, VAV1, CCL7, CCL6, CCL12, GNGT2, CCR7, CXCL14, CCL21, CXCR4, CCR3, CX3CR1, PIK3R5	219	175	7763	4.05114	8.5244e-05	2.13117e-05	0.000495138
GOTERM_BP_DIRECT	GO:0050729	positive regulation of inflammatory response	11	2.55814	4.49024e-07	CCL12, CCL3, CCL2, TNF, S100A8, SERPINE1, S100A9, TLR2, CCL9, CCL7, CCL6	375	58	17126	8.66143	0.0010856	0.00012068	0.000789154
GOTERM_BP_DIRECT	GO:0071347	cellular response to interleukin-1	13	3.02326	4.55331e-07	CCL3, IL6, CCL2, MMP9, CCL9, CCL7, CCL6, PCK1, CCL12, CCL21, APOE, SERPINE1, IRG1	375	88	17126	6.74661	0.00110084	0.000110139	0.000800239
	KEGG_PATHWAY	rno05140:Leishmaniasis	13	3.02326	6.18013e-07	TNF, NCF2, MAPK13, NCF1, FCGR1A, NCF4, LOC498276, TLR2, IL1B, ITGB2, FCGR2A, FCGR3A, ITGAM	219	72	7763	6.40024	0.000135336	2.70686e-05	0.000786113
GOTERM_CC_DIRECT	GO:0016021	integral component of membrane	171	39.7674	6.4374e-07	SLC36A2, SLC9A3, BTC, TLR2, CLEC2DL1, AQP7, CLEC4E, MCOLN3, MRGPRX3, OSCAR, SLC25A29, CSF3R, ELOVL7, CLEC4D, MCOLN2, ZMYM6NB, ELOVL6, RGD1561778, SLC4A5, LY49SI3, MS4A7, C5AR1, CD3E, SLCO4A1, FA2H, GPR132, PTPRU, AJAP1, PTPRN, TMEM26, TMEM150B, CCR7, PTPRV, LSAMP, CCR3, LILRB3, CX3CR1, SLC37A2, LILRB4, CD300LF, VSIG4, PMP22, CLEC5A, CAV3, TM4SF19, LST1, IFITM1, ERBB4, MRAP, PCDH20, UNC93B1, PAQR6…	402	5612	18143	1.37519	0.000196322	3.92674e-05	0.000862396
GOTERM_BP_DIRECT	GO:0007159	leukocyte cell-cell adhesion	8	1.86047	7.66801e-07	SELP, PTPRC, ITGAL, OLR1, FERMT3, ITGB2, SELE, ITGAM	375	25	17126	14.6142	0.00185317	0.000168612	0.00134764
GOTERM_BP_DIRECT	GO:0042742	defense response to bacterium	15	3.48837	8.04089e-07	LYZ2, TNF, CEBPE, NCF1, SLAMF8, HP, LYC2, PLAC8, SLC11A1, NOD2, CLEC4E, ISG15, FCGR1A, IRF8, CLEC4D	375	128	17126	5.35187	0.0019432	0.000162078	0.00141317
GOTERM_BP_DIRECT	GO:0071222	cellular response to lipopolysaccharide	18	4.18605	8.31398e-07	HAVCR2, IL6, TNF, CCL2, CEBPE, STAP1, MMP9, ABCA1, ARG1, CD80, FCGR2B, IRF8, CX3CR1, SERPINE1, IL1B, FCGR3A, IRG1, GBP2	375	188	17126	4.3726	0.00200913	0.000154692	0.00146117
	KEGG_PATHWAY	rno04514:Cell adhesion molecules (CAMs)	19	4.4186	1.3741e-06	SELP, PTPRC, MAG, ITGAL, CLDN19, MPZ, CD8A, SELL, CD8B, NFASC, ITGB2, ITGAM, SIGLEC1, CD80, ITGB7, ICOS, CD2, CD6, SELE	219	172	7763	3.91571	0.000300884	5.01536e-05	0.00174785
GOTERM_BP_DIRECT	GO:0042493	response to drug	30	6.97674	2.17409e-06	CCL3, APOBEC1, CCL2, TNF, ERBB4, MMP9, HMGCS1, HP, AQP7, ABCA1, ALDH3A1, PCSK1, ARG1, ENO3, IL1B, THBS1, IL6, NCF2, SOCS3, IL1RN, ATP1A3, BIRC5, ADIPOQ, MMP12, ABCB4, CCNB1, CYBB, LCK, ABAT, HTR2B	375	504	17126	2.71841	0.00524534	0.000375582	0.00382089
	KEGG_PATHWAY	rno04145:Phagosome	20	4.65116	2.22732e-06	MSR1, OLR1, NCF2, NCF1, NCF4, LOC498276, TLR2, ITGB2, RGD1565355, ITGAM, CYBB, CORO1A, FCGR2B, FCGR1A, TUBA4A, FCGR2A, CLEC7A, THBS1, FCGR3A, TUBB4A	219	196	7763	3.61709	0.000487666	6.96811e-05	0.00283313
GOTERM_BP_DIRECT	GO:0002548	monocyte chemotaxis	8	1.86047	3.74643e-06	CCL12, CCL3, CCL2, LGALS3, CCL21, CCL9, CCL7, CCL6	375	31	17126	11.7856	0.00902169	0.000603993	0.00658413
GOTERM_BP_DIRECT	GO:0050715	positive regulation of cytokine secretion	8	1.86047	4.70605e-06	TNF, CLEC4E, FGR, AGT, TLR2, HTR2B, CLEC5A, RGD1561778	375	32	17126	11.4173	0.0113194	0.000711244	0.00827053
GOTERM_BP_DIRECT	GO:0071346	cellular response to interferon-gamma	10	2.32558	4.91747e-06	CCL12, CCL3, CCL2, AIF1, CCL21, CCL9, IRG1, CCL7, GBP2, CCL6	375	59	17126	7.74056	0.0118249	0.000699485	0.00864209
GOTERM_BP_DIRECT	GO:0045087	innate immune response	19	4.4186	5.50049e-06	HAVCR2, FGR, S100A8, LGALS3, HCK, S100A9, TLR2, OAS3, OAS2, OASL, NOD2, CYBB, CLEC4E, OASL2, LCK, SLPI, CLEC4D, CLEC7A, CLEC5A	375	239	17126	3.63062	0.0132176	0.000738933	0.00966664
	KEGG_PATHWAY	rno04670:Leukocyte transendothelial migration	15	3.48837	6.00757e-06	ITGAL, CLDN19, NCF2, NCF1, MMP9, NCF4, MYLPF, ITGB2, ACTN3, VAV1, ITGAM, CYBB, MAPK13, CXCR4, PIK3R5	219	120	7763	4.43094	0.0013148	0.000164444	0.0076414
GOTERM_CC_DIRECT	GO:0001772	immunological synapse	8	1.86047	6.35827e-06	HAVCR2, ITGAL, CORO1A, LGALS3, CD3E, LCK, CD53, CD6	402	33	18143	10.9411	0.0019374	0.000323161	0.00851765
GOTERM_BP_DIRECT	GO:0071356	cellular response to tumor necrosis factor	13	3.02326	7.36043e-06	GPD1, IL6, CCL3, CCL2, MMP9, CCL9, CCL7, PCK1, CCL6, CCL12, CCL21, THBS1, IRG1	375	114	17126	5.20791	0.0176474	0.000936663	0.0129351
GOTERM_BP_DIRECT	GO:0042102	positive regulation of T cell proliferation	10	2.32558	7.49424e-06	HAVCR2, PTPRC, ITGAL, CORO1A, IL6, CD80, AIF1, CD3E, IL1B, CD6	375	62	17126	7.36602	0.0179653	0.000906021	0.0131703
	KEGG_PATHWAY	rno05142:Chagas disease (American trypanosomiasis)	14	3.25581	8.30575e-06	GNA15, IL6, CCL3, CCL2, TNF, CD3E, CD247, TLR2, CCL12, MAPK13, SERPINE1, IL1B, PIK3R5, PPP2R2C	219	107	7763	4.63799	0.00181731	0.000202087	0.0105645
	KEGG_PATHWAY	rno04668:TNF signaling pathway	14	3.25581	9.21111e-06	IL6, CCL2, TNF, SOCS3, MMP9, BIRC3, LIF, CCL12, NOD2, MAPK13, RIPK3, IL1B, PIK3R5, SELE	219	108	7763	4.59504	0.00201521	0.000201704	0.011716
GOTERM_BP_DIRECT	GO:0050830	defense response to Gram-positive bacterium	11	2.55814	1.03518e-05	HAVCR2, LYZ2, NOD2, TNF, C5AR1, FGR, NCF1, HCK, TLR2, MYO1F, GBP2	375	81	17126	6.20201	0.0247302	0.00119172	0.0181917
GOTERM_BP_DIRECT	GO:0019221	cytokine-mediated signaling pathway	14	3.25581	1.13581e-05	IL6, CCL2, SOCS3, IL1RL2, IL21R, IL1RN, PF4, PTPRN, LRRC15, IL10RA, CX3CR1, CSF3R, IL1B, EBI3	375	139	17126	4.59979	0.0271013	0.0012481	0.0199599
	KEGG_PATHWAY	rno05150:Staphylococcus aureus infection	10	2.32558	1.18517e-05	SELP, ITGAL, C5AR1, FCGR2B, FCGR1A, LOC498276, ITGB2, FCGR2A, FCGR3A, ITGAM	219	52	7763	6.81682	0.00259216	0.000235929	0.0150743
GOTERM_BP_DIRECT	GO:0045766	positive regulation of angiogenesis	13	3.02326	1.24954e-05	SEMA5A, C5AR1, LGALS3, CCR3, MMP9, HMOX1, SERPINE1, CX3CR1, IL1B, ITGB2, CXCR3, THBS1, DDAH1	375	120	17126	4.94751	0.0297743	0.00131333	0.0219583
	KEGG_PATHWAY	rno05152:Tuberculosis	18	4.18605	1.27543e-05	IL6, TNF, TLR1, LOC498276, TLR2, ITGB2, ITGAM, NOD2, CORO1A, FCGR2B, CLEC4E, MAPK13, IL10RA, FCGR1A, IL1B, FCGR2A, CLEC7A, FCGR3A	219	182	7763	3.5058	0.00278931	0.00023274	0.0162223
	KEGG_PATHWAY	rno04640:Hematopoietic cell lineage	12	2.7907	1.4341e-05	IL6, TNF, CD8A, CD3E, CD8B, FCGR1A, CD2, IL1B, CSF3R, CD5, RGD1565355, ITGAM	219	81	7763	5.25148	0.00313578	0.000241563	0.0182403
GOTERM_BP_DIRECT	GO:0001666	response to hypoxia	19	4.4186	1.57145e-05	ATP1B1, TNF, CCL2, CRYAB, SOCS3, MMP9, TLR2, HP, KCNA5, ADIPOQ, SHH, DDIT4, ALDH3A1, CXCR4, HMOX1, ABAT, IL1B, MT3, MB	375	258	17126	3.36325	0.0373003	0.00158265	0.0276146
GOTERM_BP_DIRECT	GO:0009617	response to bacterium	8	1.86047	1.88542e-05	SLC11A1, IL6, FCGR2B, NCF1, SOCS3, FCGR1A, IRF8, TLR2	375	39	17126	9.36807	0.0445844	0.00182269	0.0331311
GOTERM_BP_DIRECT	GO:0006937	regulation of muscle contraction	6	1.39535	2.41003e-05	TNNT3, TNNT1, KCNA1, ATP2A1, ATP1A2, TNNI2	375	17	17126	16.1186	0.0566325	0.00223977	0.0423477
GOTERM_BP_DIRECT	GO:0038094	Fc-gamma receptor signaling pathway	5	1.16279	2.58572e-05	CLEC4E, FCGR1A, LOC498276, CLEC4D, FCGR2A	375	9	17126	25.3719	0.0606332	0.00231396	0.0454341
GOTERM_BP_DIRECT	GO:0045429	positive regulation of nitric oxide biosynthetic process	8	1.86047	3.12601e-05	IL6, TNF, AIF1, AGT, TLR2, IL1B, ITGB2, DDAH1	375	42	17126	8.69892	0.072831	0.00269705	0.0549253
GOTERM_MF_DIRECT	GO:0048020	CCR chemokine receptor binding	6	1.39535	3.47991e-05	CCL12, CCL3, CCL21, CCL9, CCL7, CCL6	340	19	16276	15.117	0.0199815	0.00503325	0.0511449
GOTERM_BP_DIRECT	GO:0010628	positive regulation of gene expression	22	5.11628	4.14666e-05	CCL3, IL6, TNF, CEBPE, STAP1, CD3E, TNC, TLR2, PF4, HMGA2, SHH, LIF, SLC11A1, ACTG2, AGT, SERPINE1, LCK, IL1B, NRG1, RUNX2, FGF4, MT3	375	357	17126	2.81436	0.0954428	0.00345298	0.0728523
GOTERM_BP_DIRECT	GO:0048245	eosinophil chemotaxis	5	1.16279	4.23528e-05	CCL12, CCL3, LGALS3, CCR3, CCL7	375	10	17126	22.8347	0.09738	0.0034093	0.0744087
GOTERM_MF_DIRECT	GO:0019864	IgG binding	5	1.16279	5.43478e-05	FCGR2B, FCGR1A, LOC498276, FCGR2A, FCGR3A	340	11	16276	21.7594	0.0310309	0.00628468	0.0798653
GOTERM_BP_DIRECT	GO:0050731	positive regulation of peptidyl-tyrosine phosphorylation	11	2.55814	5.55792e-05	OSM, LIF, NOD2, IL6, CD80, CD3E, AGT, HCLS1, TREM2, NRG1, ADIPOQ	375	98	17126	5.12615	0.125803	0.0043277	0.0976352
GOTERM_BP_DIRECT	GO:0048246	macrophage chemotaxis	5	1.16279	6.54086e-05	CCL3, CCL2, LGALS3, CKLF, CX3CR1	375	11	17126	20.7588	0.146345	0.00493244	0.114893
GOTERM_BP_DIRECT	GO:0030595	leukocyte chemotaxis	5	1.16279	6.54086e-05	CCL3, CORO1A, CKLF, S100A9, PF4	375	11	17126	20.7588	0.146345	0.00493244	0.114893
GOTERM_BP_DIRECT	GO:0016525	negative regulation of angiogenesis	9	2.09302	9.1287e-05	LIF, CCL2, LECT1, AGT, CX3CR1, PF4, NGFR, CXCR3, THBS1	375	66	17126	6.22764	0.19815	0.00666957	0.160315
GOTERM_BP_DIRECT	GO:0002687	positive regulation of leukocyte migration	6	1.39535	9.37356e-05	SELP, CCL12, CCL2, MMP9, TLR2, SELE	375	22	17126	12.4553	0.202886	0.00664713	0.164612
GOTERM_BP_DIRECT	GO:0002523	leukocyte migration involved in inflammatory response	5	1.16279	9.6425e-05	CCL2, S100A8, S100A9, ITGB2, ITGAM	375	12	17126	19.0289	0.208055	0.00664251	0.169331
GOTERM_BP_DIRECT	GO:0007568	aging	19	4.4186	0.000103549	HCN1, IL6, CCL2, NCF2, CRYAB, SOCS3, MMP9, BCL2A1, ELN, ITGB2, ALDH3A1, MBP, PCK1, ARG1, APOE, AGT, LCK, ABAT, ENO3	375	298	17126	2.9118	0.221586	0.00693409	0.18183
GOTERM_BP_DIRECT	GO:0006909	phagocytosis	7	1.62791	0.000116595	SLC11A1, CORO1A, CEBPE, HCK, IRF8, MYO1G, VAV1	375	36	17126	8.88015	0.245771	0.00759423	0.204717
GOTERM_BP_DIRECT	GO:0050900	leukocyte migration	6	1.39535	0.000145953	SELP, TNF, MMP9, ITGB7, IL1B, SELE	375	24	17126	11.4173	0.297482	0.00924867	0.256201
GOTERM_MF_DIRECT	GO:0005102	receptor binding	20	4.65116	0.000154655	MAG, IL6, FGR, HCK, KCNA5, ABCA1, ADIPOQ, SHH, GSTM7, NCR3, LIF, UCN2, CLCF1, APOE, LCK, SERPINE1, CD2, NRG1, PLA2G5, TYROBP	340	352	16276	2.71992	0.0858006	0.0148399	0.227112
	KEGG_PATHWAY	rno05323:Rheumatoid arthritis	11	2.55814	0.000165045	CCL12, ITGAL, CCL3, IL6, CCL2, TNF, CD80, TLR2, IL1B, ITGB2, LTB	219	88	7763	4.43094	0.0355023	0.00257866	0.209736
	KEGG_PATHWAY	rno04974:Protein digestion and absorption	11	2.55814	0.000165045	KCNN4, COL9A1, ATP1B1, COL9A2, COL7A1, SLC9A3, ELN, ACE2, ATP1A3, ATP1A2, COL11A2	219	88	7763	4.43094	0.0355023	0.00257866	0.209736
GOTERM_MF_DIRECT	GO:0001730	2'-5'-oligoadenylate synthetase activity	4	0.930233	0.000170962	OASL, OASL2, OAS3, OAS2	340	6	16276	31.9137	0.0944081	0.0140668	0.251032
GOTERM_BP_DIRECT	GO:0043524	negative regulation of neuron apoptotic process	13	3.02326	0.000175279	C5AR1, CCL2, BIRC5, GDNF, CORO1A, APOE, CLCF1, AGT, HMOX1, NGFR, NEFL, FAIM2, MT3	375	157	17126	3.78154	0.3456	0.0108138	0.307604
GOTERM_MF_DIRECT	GO:0001948	glycoprotein binding	9	2.09302	0.000196605	SELP, LCK, CD2, ACE2, ITGB2, CD6, CD5, SHH, ITGAM	340	77	16276	5.59526	0.10778	0.0141542	0.288635
GOTERM_BP_DIRECT	GO:0008284	positive regulation of cell proliferation	25	5.81395	0.000245939	CAV3, FGF5, IL6, LGALS3, ERBB4, HCK, TNC, HCLS1, BTC, CXCR3, HMGA2, GDNF, SHH, ALDH3A1, PLAC8, OSM, LIF, EPCAM, NOD2, CLCF1, AGT, HTR2B, NRG1, RUNX2, FGF4	375	496	17126	2.30188	0.448438	0.0147649	0.431358
GOTERM_BP_DIRECT	GO:0051607	defense response to virus	11	2.55814	0.00026311	PTPRC, OASL, IL6, APOBEC1, IFITM1, ISG15, CD8A, OASL2, OAS3, OAS2, DDIT4	375	118	17126	4.25731	0.470884	0.0154057	0.461409
GOTERM_BP_DIRECT	GO:0009612	response to mechanical stimulus	10	2.32558	0.000270118	CCNB1, IL6, CCL2, TNF, ANKRD23, MMP9, TNC, LCK, KCNA5, THBS1	375	97	17126	4.70818	0.47978	0.0154392	0.47367
GOTERM_MF_DIRECT	GO:0033691	sialic acid binding	4	0.930233	0.000294565	SELP, FCNB, ADIPOQ, SELE	340	7	16276	27.3546	0.157071	0.0188067	0.432158
	KEGG_PATHWAY	rno04650:Natural killer cell mediated cytotoxicity	11	2.55814	0.000369106	ITGAL, TNF, CD247, LCK, PIK3R5, ITGB2, FCGR2A, FCGR3A, VAV1, NCR3, TYROBP	219	97	7763	4.01982	0.0776672	0.00537545	0.468491
GOTERM_BP_DIRECT	GO:0032757	positive regulation of interleukin-8 production	6	1.39535	0.000372812	NOD2, TNF, SERPINE1, TLR2, IL1B, ADIPOQ	375	29	17126	9.44883	0.594243	0.0207583	0.653195
	KEGG_PATHWAY	rno05340:Primary immunodeficiency	7	1.62791	0.000375675	PTPRC, CD8A, CD3E, CD8B, ICOS, LCK, BLNK	219	35	7763	7.0895	0.0789936	0.00512982	0.476811
GOTERM_CC_DIRECT	GO:0005576	extracellular region	31	7.2093	0.000400737	FMOD, FGF5, CCL3, CCL2, TNC, FCNB, ELN, HP, GDNF, LIF, ISG15, CLCF1, GLIPR1, CKLF, SERPINE1, CD2, IL1B, NRG1, TPSB2, FGF4, LYZ2, OLR1, IL1RN, LYC2, ACPP, SFRP5, CXCL14, PTGDS, ACE2, SLPI, PLA2G5	402	696	18143	2.01018	0.115072	0.0173126	0.535524
GOTERM_CC_DIRECT	GO:0005886	plasma membrane	115	26.7442	0.000437365	SLC36A2, ATP1B1, SLC6A1, S100A8, SLC9A3, S100A9, TLR2, AQP7, CLEC2DL1, CD53, SHH, MCOLN3, APOE, CLEC4D, ORC1, RGD1561778, ARC, C5AR1, NCF1, BST1, SLCO4A1, CD3E, CRYAB, PTPRN, CCR7, CCR3, LSAMP, RIPK3, CD300LF, PMP22, SPTB, CAV3, ERBB4, FGR, MRAP, PCDH20, HMGCS1, PAQR6, OAS3, ITGB2, KCNA5, ABCA1, SLC11A1, LOC689757, BLNK, REEP6, HCN1, TBC1D10C, LGALS3, SLAMF6, MYO1G, ACPP, ABCB4, CORO1A, PKP1, CD3…	402	3875	18143	1.3394	0.124907	0.0165399	0.584339
GOTERM_BP_DIRECT	GO:0045471	response to ethanol	13	3.02326	0.000500509	APOBEC1, CCL2, S100A8, TNC, MMP9, S100A9, CDO1, ADIPOQ, SHH, APOE, ABAT, IL1B, CAR3	375	176	17126	3.3733	0.702111	0.0271482	0.876002
GOTERM_CC_DIRECT	GO:0005791	rough endoplasmic reticulum	8	1.86047	0.000513553	PCSK1, CYBB, CCL2, MPZ, PTGDS, NCF1, NGFR, MT3	402	64	18143	5.64148	0.145017	0.0172576	0.685806
GOTERM_BP_DIRECT	GO:0051897	positive regulation of protein kinase B signaling	9	2.09302	0.000624488	SEMA5A, CCL3, IL6, TNF, CCL21, HCLS1, NGFR, NRG1, THBS1	375	87	17126	4.72441	0.779335	0.0330226	1.09187
GOTERM_BP_DIRECT	GO:2001240	negative regulation of extrinsic apoptotic signaling pathway in absence of ligand	6	1.39535	0.00069362	TNF, CX3CR1, IL1B, PF4, NRG1, GDNF	375	33	17126	8.30352	0.813337	0.0358304	1.21205
GOTERM_CC_DIRECT	GO:0001891	phagocytic cup	5	1.16279	0.000700254	CORO1A, TNF, AIF1, MYO1G, LCP1	402	19	18143	11.8768	0.192371	0.0211386	0.934048
GOTERM_BP_DIRECT	GO:0032755	positive regulation of interleukin-6 production	7	1.62791	0.000735768	NOD2, IL6, TNF, MAPK13, IL1RL2, TLR2, IL1B	375	50	17126	6.39371	0.831442	0.0371739	1.28525
GOTERM_CC_DIRECT	GO:0014704	intercalated disc	7	1.62791	0.000784507	CAV3, ATP1B1, ANKRD23, MYH1, DSC2, KCNA5, ATP1A2	402	50	18143	6.31846	0.212875	0.0215257	1.04588
GOTERM_BP_DIRECT	GO:0071639	positive regulation of monocyte chemotactic protein-1 production	4	0.930233	0.000786925	CD84, NOD2, IL1B, ADIPOQ	375	9	17126	20.2975	0.851076	0.0388967	1.37403
GOTERM_BP_DIRECT	GO:0043066	negative regulation of apoptotic process	24	5.5814	0.000817281	IL6, MPZ, ERBB4, LGALS3, AIF1, CRYAB, SOCS3, HCK, MMP9, IL1RN, BCL2A1, BTC, BIRC5, HMGA2, BIRC3, SHH, PLAC8, EPCAM, NGFR, HTR2B, THBS1, CLEC5A, MT3, FGF4	375	507	17126	2.16186	0.861628	0.0395597	1.42668
GOTERM_BP_DIRECT	GO:0032729	positive regulation of interferon-gamma production	7	1.62791	0.000818758	HAVCR2, SLC11A1, TNF, CD3E, IRF8, SLAMF6, IL1B	375	51	17126	6.26834	0.862122	0.0388528	1.42924
GOTERM_BP_DIRECT	GO:0034113	heterotypic cell-cell adhesion	5	1.16279	0.00082183	PTPRC, ITGB7, NFASC, CD2, ITGB2	375	20	17126	11.4173	0.863144	0.038246	1.43457
	KEGG_PATHWAY	rno04621:NOD-like receptor signaling pathway	8	1.86047	0.00090017	CCL12, NOD2, IL6, CCL2, TNF, MAPK13, IL1B, BIRC3	219	56	7763	5.06393	0.178995	0.0115345	1.139
	KEGG_PATHWAY	rno04978:Mineral absorption	7	1.62791	0.000904456	SLC11A1, ATP1B1, SLC9A3, HMOX1, ATP1A3, ATP1A2, STEAP1	219	41	7763	6.05201	0.179766	0.0109488	1.1444
GOTERM_BP_DIRECT	GO:0002376	immune system process	5	1.16279	0.000997849	KCNN4, OLR1, CD300A, CD300LF, HP	375	21	17126	10.8737	0.910633	0.0453804	1.73929
GOTERM_BP_DIRECT	GO:0007166	cell surface receptor signaling pathway	13	3.02326	0.00103047	GPR83, ITGAL, CD8A, CD3E, CD247, CXCR3, CD53, FCGR2B, CLCF1, AGT, FCGR1A, LCK, MS4A2	375	191	17126	3.10838	0.917421	0.0459666	1.79567
GOTERM_BP_DIRECT	GO:0071407	cellular response to organic cyclic compound	10	2.32558	0.0010667	CCNB1, CCL3, NOD2, MSR1, CCL2, TNF, SERPINE1, ELN, HMGCS1, IL1B	375	117	17126	3.90336	0.924357	0.046685	1.85825
GOTERM_CC_DIRECT	GO:0034705	potassium channel complex	4	0.930233	0.00114558	KCNA2, KCNA1, KCNA5, KCNK1	402	10	18143	18.0527	0.295032	0.0287133	1.52385
	KEGG_PATHWAY	rno05146:Amoebiasis	11	2.55814	0.00115234	ARG1, GNA15, IL6, TNF, TLR2, IL1B, PIK3R5, ITGB2, ACTN3, COL11A2, ITGAM	219	112	7763	3.48145	0.223151	0.013202	1.45593
GOTERM_BP_DIRECT	GO:0002526	acute inflammatory response	5	1.16279	0.00119876	IL6, TNF, S100A8, IL1B, HP	375	22	17126	10.3794	0.945062	0.051388	2.08602
GOTERM_BP_DIRECT	GO:0006898	receptor-mediated endocytosis	9	2.09302	0.00127953	MSR1, OLR1, FCGR2B, APOE, CD300A, SLC9A3, FCGR1A, CD6, CD5	375	97	17126	4.23736	0.954822	0.0538047	2.22507
GOTERM_CC_DIRECT	GO:0005578	proteinaceous extracellular matrix	15	3.48837	0.00128701	FMOD, UCMA, KERA, LGALS3, TNC, MMP9, MMP8, ELN, SHH, MMP12, COL9A1, LECT1, EMID1, TNN, EPYC	402	248	18143	2.72975	0.32483	0.0297628	1.71048
GOTERM_BP_DIRECT	GO:0009408	response to heat	8	1.86047	0.0013432	OSM, IL6, CCL2, SOCS3, MMP9, TRPV2, IL1B, HP	375	76	17126	4.8073	0.961279	0.0554453	2.33456
GOTERM_BP_DIRECT	GO:0050850	positive regulation of calcium-mediated signaling	5	1.16279	0.00142637	ITGAL, CCL3, CD8A, CD3E, TREM2	375	23	17126	9.92812	0.968345	0.0577945	2.47742
GOTERM_BP_DIRECT	GO:0007422	peripheral nervous system development	5	1.16279	0.00142637	OSM, NFASC, PMP22, NRG1, GDNF	375	23	17126	9.92812	0.968345	0.0577945	2.47742
GOTERM_BP_DIRECT	GO:0042542	response to hydrogen peroxide	8	1.86047	0.00145036	OLR1, ERBB4, CRYAB, HMOX1, LCK, HP, KCNA5, MB	375	77	17126	4.74487	0.970132	0.0577718	2.51858
GOTERM_BP_DIRECT	GO:0032570	response to progesterone	7	1.62791	0.00147855	CCL2, NCF2, ERBB4, SOCS3, TLR2, NRG1, MBP	375	57	17126	5.60851	0.972104	0.0579099	2.56695
GOTERM_BP_DIRECT	GO:0042060	wound healing	10	2.32558	0.00151671	FMOD, SLC11A1, IL6, S100A8, TNC, SERPINE1, IL1B, NRG1, FCGR3A, MMP12	375	123	17126	3.71295	0.974567	0.058416	2.63236
GOTERM_BP_DIRECT	GO:0007155	cell adhesion	15	3.48837	0.0016757	PARVG, SELP, MAG, ATP1B1, SELL, ITGB2, AJAP1, ITGAM, LSAMP, CX3CR1, CD99L2, EMB, THBS1, GPNMB, SELE	375	258	17126	2.65519	0.982698	0.0633394	2.90449
GOTERM_BP_DIRECT	GO:0042832	defense response to protozoan	5	1.16279	0.00168245	BATF, SLC11A1, IL6, IRF8, GBP2	375	24	17126	9.51444	0.982979	0.0626094	2.91603
GOTERM_MF_DIRECT	GO:0042803	protein homodimerization activity	30	6.97674	0.0018105	TYRP1, CD8A, ERBB4, HMGCS1, HP, ZBTB16, GDNF, GSTM7, SLC11A1, APOE, PVALB, HMOX1, SULT1A1, CD2, ENO3, THRSP, GPD1, COL23A1, CEBPE, CRYAB, BCL2A1, BIRC5, ADIPOQ, GJB1, ACPP, NCR3, CORO1A, ATP2A1, ABAT, NGFR	340	779	16276	1.84354	0.650427	0.0997695	2.62881
GOTERM_CC_DIRECT	GO:0005911	cell-cell junction	12	2.7907	0.00181157	ITGAL, CORO1A, CXCR4, CD3E, LCK, CD2, AQP7, CD53, PTPRU, NGFR, VAV1, LIN7A	402	175	18143	3.09475	0.424795	0.038732	2.39984
GOTERM_CC_DIRECT	GO:0070062	extracellular exosome	81	18.8372	0.00188537	SLC36A2, ATP1B1, S100A8, FERMT3, MMP9, SLC9A3, CRABP2, S100A9, HP, CD53, LRRC15, GSTM7, EPCAM, ACTG2, PVALB, CXCR4, CLCF1, APOE, SMPDL3A, OSCAR, SERPINE1, AIF1L, IL1B, FCGR3A, DDAH1, MB, CTSZ, BST1, CRYAB, PADI2, ACTN3, NAPSA, CD84, PTGDS, SERPINB8, LCK, SLC37A2, LILRB4, ABAT, TUBA4A, SLPI, VSIG4, LCP1, CD101, ITGAL, FGR, APOC1, ITGB2, KMO, ITGAM, SEMA5A, ARG1, ITGB7, AGT, ENO3, THBS1, TUBB4A, HA…	402	2645	18143	1.38211	0.437621	0.0376451	2.49646
GOTERM_BP_DIRECT	GO:0048711	positive regulation of astrocyte differentiation	4	0.930233	0.00196287	LIF, MAG, CLCF1, IL1B	375	12	17126	15.2231	0.991373	0.0715728	3.39419
	KEGG_PATHWAY	rno05202:Transcriptional misregulation in cancer	13	3.02326	0.00196299	IL6, CCR7, CEBPE, ITGB7, FCGR1A, MMP9, BCL2A1, PAX8, NGFR, ZBTB16, HMGA2, RUNX2, ITGAM	219	162	7763	2.84455	0.349698	0.0212861	2.46842
GOTERM_BP_DIRECT	GO:0090023	positive regulation of neutrophil chemotaxis	5	1.16279	0.00196879	CCR7, C5AR1, SELL, CCL21, IL1B	375	25	17126	9.13387	0.991496	0.0707165	3.40425
GOTERM_CC_DIRECT	GO:0031012	extracellular matrix	12	2.7907	0.00198164	FMOD, LGALS3, APOE, MMP9, TNC, SERPINE1, ELN, MMP8, SLPI, PCSK6, THBS1, MMP12	402	177	18143	3.05979	0.453925	0.0371065	2.62238
GOTERM_BP_DIRECT	GO:0016337	single organismal cell-cell adhesion	9	2.09302	0.00199959	SELP, ITGAL, PKP1, ICOS, CD2, ITGB2, CD53, PTPRU, ITGAM	375	104	17126	3.95215	0.992108	0.0707352	3.45664
GOTERM_BP_DIRECT	GO:0009615	response to virus	8	1.86047	0.00208994	OASL, TNF, IFITM1, OASL2, OAS3, OAS2, HMGA2, HMGA1	375	82	17126	4.45554	0.99366	0.0727529	3.61013
GOTERM_BP_DIRECT	GO:0050766	positive regulation of phagocytosis	6	1.39535	0.00211756	SLC11A1, NOD2, TNF, FCGR2B, FCGR1A, IL1B	375	42	17126	6.52419	0.99407	0.0726357	3.657
GOTERM_CC_DIRECT	GO:0005887	integral component of plasma membrane	31	7.2093	0.00230569	GPR83, TNF, SLC6A1, KCNA2, KCNA1, ABCA1, KCNA5, CD53, ICOS, NCMAP, MRGPRX3, MS4A2, EMB, GPNMB, NRG1, HCN1, PTPRC, MPZ, SLCO4A1, SLC6A12, KCNK1, TMEM150B, NCR3, SLC16A3, CYBB, P2RX6, KLRI1, ATP2A1, SLC13A3, NGFR, HTR2B	402	778	18143	1.79831	0.50542	0.0405686	3.0451
GOTERM_BP_DIRECT	GO:0055093	response to hyperoxia	6	1.39535	0.00235396	NCF2, SELL, MMP9, SERPINE1, ELN, KCNA5	375	43	17126	6.37247	0.996657	0.0793012	4.05734
GOTERM_BP_DIRECT	GO:0007229	integrin-mediated signaling pathway	8	1.86047	0.00239944	ITGAL, FGR, FERMT3, ITGB7, ITGB2, VAV1, ITGAM, TYROBP	375	84	17126	4.34946	0.997006	0.0796648	4.13418
GOTERM_BP_DIRECT	GO:0031643	positive regulation of myelination	4	0.930233	0.00251067	MAG, NCMAP, NGFR, NRG1	375	13	17126	14.0521	0.997714	0.0820818	4.32186
GOTERM_BP_DIRECT	GO:0042157	lipoprotein metabolic process	5	1.16279	0.0026392	APOBEC1, OLR1, APOE, APOC1, ABCA1	375	27	17126	8.45728	0.998326	0.0849597	4.53831
GOTERM_BP_DIRECT	GO:0014068	positive regulation of phosphatidylinositol 3-kinase signaling	7	1.62791	0.0026892	SELP, ERBB4, FGR, AGT, HCLS1, PIK3AP1, NRG1	375	64	17126	4.99508	0.998517	0.0853667	4.62238
GOTERM_BP_DIRECT	GO:0002374	cytokine secretion involved in immune response	3	0.697674	0.00277195	NOD2, TLR2, TREM1	375	4	17126	34.252	0.998787	0.0867436	4.76137
GOTERM_BP_DIRECT	GO:0045123	cellular extravasation	3	0.697674	0.00277195	TNF, ITGB2, ITGAM	375	4	17126	34.252	0.998787	0.0867436	4.76137
GOTERM_BP_DIRECT	GO:0072108	positive regulation of mesenchymal to epithelial transition involved in metanephros morphogenesis	3	0.697674	0.00277195	LIF, PAX8, GDNF	375	4	17126	34.252	0.998787	0.0867436	4.76137
GOTERM_BP_DIRECT	GO:0032649	regulation of interferon-gamma production	3	0.697674	0.00277195	CCR7, ISG15, RIPK3	375	4	17126	34.252	0.998787	0.0867436	4.76137
GOTERM_BP_DIRECT	GO:0034154	toll-like receptor 7 signaling pathway	3	0.697674	0.00277195	HAVCR2, UNC93B1, PIK3AP1	375	4	17126	34.252	0.998787	0.0867436	4.76137
GOTERM_CC_DIRECT	GO:0043204	perikaryon	10	2.32558	0.00296414	PCSK1, CCL2, AIF1, CRYAB, KCNA2, KCNA1, NGFR, PTPRN, DDN, KCNK1	402	134	18143	3.36805	0.595622	0.0490562	3.89883
	KEGG_PATHWAY	rno04964:Proximal tubule bicarbonate reclamation	5	1.16279	0.00297243	ATP1B1, SLC9A3, ATP1A3, ATP1A2, PCK1	219	22	7763	8.05625	0.478962	0.0305675	3.71579
GOTERM_BP_DIRECT	GO:0035987	endodermal cell differentiation	5	1.16279	0.00302672	COL7A1, MMP9, MMP8, ITGB2, HMGA2	375	28	17126	8.15524	0.999346	0.0931424	5.18809
	KEGG_PATHWAY	rno04660:T cell receptor signaling pathway	10	2.32558	0.00304357	PTPRC, TNF, CD8A, CD3E, MAPK13, ICOS, CD247, LCK, PIK3R5, VAV1	219	107	7763	3.31285	0.48704	0.0298878	3.80313
GOTERM_BP_DIRECT	GO:0010243	response to organonitrogen compound	7	1.62791	0.00314262	SLC6A1, IL1RN, HMGCS1, IL1B, UBD, CDO1, SHH	375	66	17126	4.84372	0.999506	0.0953288	5.38161
GOTERM_BP_DIRECT	GO:0046888	negative regulation of hormone secretion	4	0.930233	0.00314403	OSM, LIF, IL6, ADIPOQ	375	14	17126	13.0484	0.999508	0.0941912	5.38396
GOTERM_BP_DIRECT	GO:0045060	negative thymic T cell selection	4	0.930233	0.00314403	PTPRC, CCR7, CD3E, SHH	375	14	17126	13.0484	0.999508	0.0941912	5.38396
GOTERM_BP_DIRECT	GO:0010332	response to gamma radiation	6	1.39535	0.00317817	PTPRC, CCL2, APOBEC1, SOCS3, IL1B, CCL7	375	46	17126	5.95687	0.999547	0.0940045	5.4409
GOTERM_BP_DIRECT	GO:0010043	response to zinc ion	6	1.39535	0.00383174	ARG1, APOBEC1, S100A8, APOE, S100A9, LCK	375	48	17126	5.70867	0.999907	0.110908	6.52462
GOTERM_BP_DIRECT	GO:0050901	leukocyte tethering or rolling	4	0.930233	0.00386692	SELP, TNF, ITGB7, SELE	375	15	17126	12.1785	0.999915	0.110551	6.58262
GOTERM_BP_DIRECT	GO:1901224	positive regulation of NIK/NF-kappaB signaling	4	0.930233	0.00386692	HAVCR2, NOD2, TNF, TLR2	375	15	17126	12.1785	0.999915	0.110551	6.58262
GOTERM_BP_DIRECT	GO:0042110	T cell activation	5	1.16279	0.00391471	IL6, CD8A, CD2, VAV1, HSH2D	375	30	17126	7.61156	0.999924	0.110539	6.66135
GOTERM_CC_DIRECT	GO:0033270	paranode region of axon	4	0.930233	0.00400113	MAG, NCMAP, KCNA1, NFASC	402	15	18143	12.0352	0.705593	0.0623303	5.22926
GOTERM_MF_DIRECT	GO:0016209	antioxidant activity	4	0.930233	0.00410013	S100A8, APOE, S100A9, HP	340	16	16276	11.9676	0.907723	0.194775	5.86109
GOTERM_MF_DIRECT	GO:0031727	CCR2 chemokine receptor binding	3	0.697674	0.00414922	CCL12, CCL2, CCL7	340	5	16276	28.7224	0.910324	0.182057	5.92929
GOTERM_MF_DIRECT	GO:0070891	lipoteichoic acid binding	3	0.697674	0.00414922	TLR2, CD6, TREM2	340	5	16276	28.7224	0.910324	0.182057	5.92929
GOTERM_MF_DIRECT	GO:0031014	troponin T binding	3	0.697674	0.00414922	TNNT3, TNNT1, TNNI2	340	5	16276	28.7224	0.910324	0.182057	5.92929
GOTERM_MF_DIRECT	GO:0019911	structural constituent of myelin sheath	3	0.697674	0.00414922	NCMAP, MAL, MBP	340	5	16276	28.7224	0.910324	0.182057	5.92929
GOTERM_BP_DIRECT	GO:0071549	cellular response to dexamethasone stimulus	6	1.39535	0.00419223	ARG1, IL6, CCL2, SERPINE1, ELN, GDNF	375	49	17126	5.59216	0.999961	0.116559	7.11734
GOTERM_BP_DIRECT	GO:0001755	neural crest cell migration	6	1.39535	0.00419223	SEMA5A, ERBB4, SEMA4G, HTR2B, GDNF, SHH	375	49	17126	5.59216	0.999961	0.116559	7.11734
GOTERM_BP_DIRECT	GO:0019722	calcium-mediated signaling	6	1.39535	0.00419223	CCL3, TNF, CXCR4, VSNL1, CXCR3, HTR2B	375	49	17126	5.59216	0.999961	0.116559	7.11734
GOTERM_BP_DIRECT	GO:0045071	negative regulation of viral genome replication	5	1.16279	0.00441843	OASL, TNF, ISG15, OAS3, SLPI	375	31	17126	7.36602	0.999978	0.121077	7.48744
GOTERM_BP_DIRECT	GO:0072540	T-helper 17 cell lineage commitment	3	0.697674	0.00455325	BATF, IL6, SLAMF6	375	5	17126	27.4016	0.999984	0.123152	7.70736
GOTERM_BP_DIRECT	GO:0006942	regulation of striated muscle contraction	3	0.697674	0.00455325	TNNT3, ATP2A1, ATP1A2	375	5	17126	27.4016	0.999984	0.123152	7.70736
GOTERM_BP_DIRECT	GO:0071224	cellular response to peptidoglycan	3	0.697674	0.00455325	NOD2, TLR2, TREM2	375	5	17126	27.4016	0.999984	0.123152	7.70736
GOTERM_BP_DIRECT	GO:0002606	positive regulation of dendritic cell antigen processing and presentation	3	0.697674	0.00455325	SLC11A1, CCR7, NOD2	375	5	17126	27.4016	0.999984	0.123152	7.70736
GOTERM_BP_DIRECT	GO:0002439	chronic inflammatory response to antigenic stimulus	3	0.697674	0.00455325	TNF, IL1RN, IL1B	375	5	17126	27.4016	0.999984	0.123152	7.70736
GOTERM_BP_DIRECT	GO:0090280	positive regulation of calcium ion import	4	0.930233	0.00468295	CCL2, LGALS3, TRPV2, SERPINE1	375	16	17126	11.4173	0.999988	0.125046	7.91849
GOTERM_BP_DIRECT	GO:0090026	positive regulation of monocyte chemotaxis	4	0.930233	0.00468295	CCL2, AIF1, SERPINE1, PLA2G7	375	16	17126	11.4173	0.999988	0.125046	7.91849
GOTERM_BP_DIRECT	GO:0030335	positive regulation of cell migration	12	2.7907	0.00477847	SEMA5A, CCL3, CORO1A, ERBB4, FGR, SEMA4G, AIF1, FERMT3, MYO1F, LRRC15, THBS1, CCL7	375	201	17126	2.72653	0.999991	0.126049	8.07366
GOTERM_CC_DIRECT	GO:0016323	basolateral plasma membrane	12	2.7907	0.00482079	EPCAM, HCN1, KCNN4, ATP1B1, NOD2, CLDN19, C5AR1, MPZ, ERBB4, AJAP1, SLC4A5, LIN7A	402	199	18143	2.72152	0.770968	0.0710448	6.26878
GOTERM_BP_DIRECT	GO:0006911	phagocytosis, engulfment	5	1.16279	0.00496404	FCGR2B, AIF1, FCGR1A, ABCA1, TREM2	375	32	17126	7.13583	0.999994	0.129221	8.37445
GOTERM_BP_DIRECT	GO:0031663	lipopolysaccharide-mediated signaling pathway	5	1.16279	0.00496404	CCL3, CCL2, TNF, IL1B, CD6	375	32	17126	7.13583	0.999994	0.129221	8.37445
GOTERM_BP_DIRECT	GO:0007202	activation of phospholipase C activity	4	0.930233	0.00559534	AGT, MS4A2, HTR2B, SELE	375	17	17126	10.7457	0.999999	0.142934	9.39075
GOTERM_BP_DIRECT	GO:0050870	positive regulation of T cell activation	4	0.930233	0.00559534	CORO1A, CCL2, CD3E, LCK	375	17	17126	10.7457	0.999999	0.142934	9.39075
	KEGG_PATHWAY	rno04620:Toll-like receptor signaling pathway	9	2.09302	0.00576317	CCL3, IL6, TNF, CD80, MAPK13, TLR1, TLR2, IL1B, PIK3R5	219	97	7763	3.28894	0.717982	0.0535471	7.08823
GOTERM_CC_DIRECT	GO:0034364	high-density lipoprotein particle	4	0.930233	0.00578719	APOE, APOC4, APOC1, ABCA1	402	17	18143	10.6193	0.829705	0.080841	7.48084
GOTERM_BP_DIRECT	GO:0014070	response to organic cyclic compound	14	3.25581	0.00607379	SELP, IL6, SLC6A1, NCF2, SOCS3, MMP9, IL1RN, HMGCS1, HP, MMP12, ALDH3A1, PCSK1, UGT1A7C, IL1B	375	267	17126	2.39465	1	0.152604	10.1539
GOTERM_MF_DIRECT	GO:0008329	signaling pattern recognition receptor activity	3	0.697674	0.00613836	FCNB, TLR2, CLEC7A	340	6	16276	23.9353	0.971878	0.240207	8.65405
GOTERM_MF_DIRECT	GO:0031726	CCR1 chemokine receptor binding	3	0.697674	0.00613836	CCL3, CCL9, CCL7	340	6	16276	23.9353	0.971878	0.240207	8.65405
GOTERM_MF_DIRECT	GO:0003779	actin binding	13	3.02326	0.00614185	PARVG, MYH1, HCLS1, SPIRE2, ACTN3, TNNI2, TNNT3, NOD2, CORO1A, CXCR4, LCP1, PSTPIP2, SPTB	340	249	16276	2.49927	0.971936	0.225264	8.65878
GOTERM_CC_DIRECT	GO:0005622	intracellular	34	7.90698	0.00617132	FMOD, ATP1B1, CCL3, TNF, TRPV2, SEC14L5, CXCR3, RHOV, LRRC15, SHH, ARL11, CCL21, CLCF1, NRG1, ARL5C, MT3, TYROBP, PTPRC, TBC1D10C, SOCS3, NFASC, ACTN3, VAV1, TRPM2, ACPP, LIN7A, DDIT4, CIDEC, OSM, SH2D2A, CYBB, CCR7, MAPK13, RIPK3	402	941	18143	1.63069	0.848639	0.0822425	7.95858
GOTERM_BP_DIRECT	GO:0032760	positive regulation of tumor necrosis factor production	6	1.39535	0.00636428	CCL3, NOD2, CCL2, TLR2, CD2, PF4	375	54	17126	5.07437	1	0.157688	10.6143
GOTERM_BP_DIRECT	GO:0042158	lipoprotein biosynthetic process	3	0.697674	0.00673149	APOBEC1, APOE, ABCA1	375	6	17126	22.8347	1	0.164349	11.1931
GOTERM_BP_DIRECT	GO:2000503	positive regulation of natural killer cell chemotaxis	3	0.697674	0.00673149	CCL3, CXCL14, CCL7	375	6	17126	22.8347	1	0.164349	11.1931
GOTERM_BP_DIRECT	GO:0034162	toll-like receptor 9 signaling pathway	3	0.697674	0.00673149	HAVCR2, UNC93B1, PIK3AP1	375	6	17126	22.8347	1	0.164349	11.1931
GOTERM_MF_DIRECT	GO:0042802	identical protein binding	24	5.5814	0.00675302	HCN1, LYZ2, CCL3, TNF, CRYAB, MMP9, CD247, BIRC5, ZBTB16, ADIPOQ, ACPP, CORO1A, P2RX6, COL7A1, APOE, LCK, RIPK3, ABAT, TNN, PIK3AP1, NEFL, LCP1, TRIP13, TYROBP	340	630	16276	1.82364	0.980357	0.230491	9.48104
GOTERM_MF_DIRECT	GO:0005070	SH3/SH2 adaptor activity	4	0.930233	0.00677475	SH2D2A, STAP1, HSH2D, BLNK	340	19	16276	10.078	0.980605	0.218406	9.51015
GOTERM_CC_DIRECT	GO:0043209	myelin sheath	11	2.55814	0.00711333	PRX, MAG, ATP1B1, MPZ, CRYAB, NFASC, ATP1A3, ATP1A2, NEFL, TUBB4A, MBP	402	181	18143	2.74282	0.886655	0.0903233	9.12049
GOTERM_BP_DIRECT	GO:0043491	protein kinase B signaling	5	1.16279	0.00759502	CCL3, CCL2, TNF, IL1B, MT3	375	36	17126	6.34296	1	0.181647	12.5403
GOTERM_BP_DIRECT	GO:0031295	T cell costimulation	4	0.930233	0.00772033	CD80, CD3E, ICOS, CD5	375	19	17126	9.6146	1	0.182571	12.7341
GOTERM_MF_DIRECT	GO:0043395	heparan sulfate proteoglycan binding	4	0.930233	0.0078489	SEMA5A, PTPRC, ATP1A3, ITGAM	340	20	16276	9.57412	0.989645	0.235736	10.9382
GOTERM_MF_DIRECT	GO:0001530	lipopolysaccharide binding	4	0.930233	0.0078489	SELP, TLR2, CD6, TREM2	340	20	16276	9.57412	0.989645	0.235736	10.9382
GOTERM_BP_DIRECT	GO:0032722	positive regulation of chemokine production	4	0.930233	0.00893771	HAVCR2, IL6, TNF, TLR2	375	20	17126	9.13387	1	0.20629	14.5968
GOTERM_BP_DIRECT	GO:0006883	cellular sodium ion homeostasis	4	0.930233	0.00893771	ATP1B1, AGT, ATP1A3, ATP1A2	375	20	17126	9.13387	1	0.20629	14.5968
GOTERM_BP_DIRECT	GO:0044130	negative regulation of growth of symbiont in host	4	0.930233	0.00893771	NOD2, TNF, IRF8, TLR2	375	20	17126	9.13387	1	0.20629	14.5968
GOTERM_CC_DIRECT	GO:0005783	endoplasmic reticulum	29	6.74419	0.00908441	CAV3, MRAP, CRABP2, KCNA1, UNC93B1, APOC1, HP, OAS2, KCNA5, SHH, ALDH3A1, APOE, PLIN1, EMID1, HMOX1, ELOVL7, ELOVL6, THBS1, CTSZ, FA2H, ATP1A3, MAL, DDN, CDS1, ADIPOQ, GJB1, CIDEC, CYBB, ATP2A1	402	786	18143	1.66517	0.938172	0.109503	11.5079
GOTERM_BP_DIRECT	GO:0060135	maternal process involved in female pregnancy	5	1.16279	0.00919893	HAVCR2, LIF, ARG1, CCL2, ACE2	375	38	17126	6.00912	1	0.20968	14.9915
GOTERM_BP_DIRECT	GO:0060664	epithelial cell proliferation involved in salivary gland morphogenesis	3	0.697674	0.00928858	IL6, TNF, SHH	375	7	17126	19.5726	1	0.209545	15.1266
GOTERM_BP_DIRECT	GO:0043305	negative regulation of mast cell degranulation	3	0.697674	0.00928858	CD84, CD300A, HMOX1	375	7	17126	19.5726	1	0.209545	15.1266
GOTERM_BP_DIRECT	GO:0002925	positive regulation of humoral immune response mediated by circulating immunoglobulin	3	0.697674	0.00928858	PTPRC, NOD2, TNF	375	7	17126	19.5726	1	0.209545	15.1266
GOTERM_CC_DIRECT	GO:0005901	caveola	7	1.62791	0.00959556	CAV3, ATP1B1, ERBB4, HCK, HMOX1, ATP1A2, SELE	402	82	18143	3.85272	0.947175	0.110976	12.1175
	KEGG_PATHWAY	rno04666:Fc gamma R-mediated phagocytosis	8	1.86047	0.00967029	PTPRC, FCGR2B, NCF1, FCGR1A, HCK, LOC498276, PIK3R5, VAV1	219	85	7763	3.33623	0.880937	0.0848532	11.6271
GOTERM_BP_DIRECT	GO:0007169	transmembrane receptor protein tyrosine kinase signaling pathway	7	1.62791	0.010728	STAP1, ERBB4, FGR, HCK, LCK, NRG1, BLNK	375	85	17126	3.761	1	0.235842	17.2679
GOTERM_BP_DIRECT	GO:0043410	positive regulation of MAPK cascade	8	1.86047	0.0109444	OSM, CD84, LIF, PTPRC, NOD2, IL6, AGT, NGFR	375	111	17126	3.29148	1	0.23787	17.5855
GOTERM_BP_DIRECT	GO:0030217	T cell differentiation	5	1.16279	0.0110086	PTPRC, CORO1A, LCK, RUNX2, VAV1	375	40	17126	5.70867	1	0.236986	17.6793
GOTERM_MF_DIRECT	GO:0016175	superoxide-generating NADPH oxidase activity	3	0.697674	0.0111465	CYBB, NCF2, NCF1	340	8	16276	17.9515	0.998498	0.303147	15.1921
GOTERM_MF_DIRECT	GO:0042834	peptidoglycan binding	3	0.697674	0.0111465	NOD2, TLR2, TREM2	340	8	16276	17.9515	0.998498	0.303147	15.1921
	KEGG_PATHWAY	rno05322:Systemic lupus erythematosus	10	2.32558	0.0118191	HIST1H2BA, HIST1H2BO, TNF, CD80, FCGR1A, LOC498276, FCGR2A, ACTN3, HIST3H2BB, FCGR3A	219	132	7763	2.68542	0.926008	0.0989117	14.0355
GOTERM_BP_DIRECT	GO:0008360	regulation of cell shape	8	1.86047	0.0119975	CCL12, CCL3, CORO1A, IL6, CCL2, FGR, HCK, CCL7	375	113	17126	3.23323	1	0.253213	19.1141
GOTERM_BP_DIRECT	GO:0042127	regulation of cell proliferation	12	2.7907	0.0121606	IL6, TNF, APOBEC1, FGR, FA2H, DUSP15, HCK, SERPINE1, LCK, PF4, NGFR, SHH	375	229	17126	2.39315	1	0.254006	19.3485
GOTERM_BP_DIRECT	GO:0032494	response to peptidoglycan	3	0.697674	0.012207	NOD2, C5AR1, TLR2	375	8	17126	17.126	1	0.252693	19.415
GOTERM_BP_DIRECT	GO:0045730	respiratory burst	3	0.697674	0.012207	SLC11A1, CYBB, NCF1	375	8	17126	17.126	1	0.252693	19.415
	KEGG_PATHWAY	rno04064:NF-kappa B signaling pathway	8	1.86047	0.0122929	TNF, CCL21, BCL2A1, LCK, IL1B, BIRC3, LTB, BLNK	219	89	7763	3.18629	0.933385	0.0989421	14.5583
GOTERM_CC_DIRECT	GO:0005861	troponin complex	3	0.697674	0.0124926	TNNT3, TNNT1, TNNI2	402	8	18143	16.9244	0.978383	0.137113	15.4996
GOTERM_BP_DIRECT	GO:0051092	positive regulation of NF-kappaB transcription factor activity	8	1.86047	0.0125507	CD84, NOD2, IL6, TNF, TLR2, RIPK3, IL1B, ITGB2	375	114	17126	3.20487	1	0.256676	19.9063
GOTERM_BP_DIRECT	GO:0007010	cytoskeleton organization	7	1.62791	0.0125947	CCL12, CCL3, ARC, CCL2, UGT8, CCL7, PSTPIP2	375	88	17126	3.63279	1	0.255326	19.9691
GOTERM_BP_DIRECT	GO:0014823	response to activity	7	1.62791	0.0132646	CCL2, TNF, NCF2, SULT1A1, IL1RN, ADIPOQ, PCK1	375	89	17126	3.59197	1	0.264817	20.918
GOTERM_MF_DIRECT	GO:0005125	cytokine activity	9	2.09302	0.0138716	OSM, LIF, IL6, TNF, CLCF1, IL1RN, IL1B, RETNLG, LTB	340	151	16276	2.85321	0.999697	0.347153	18.5638
GOTERM_BP_DIRECT	GO:0043407	negative regulation of MAP kinase activity	5	1.16279	0.0141283	CAV3, APOE, CD300A, IL1B, ADIPOQ	375	43	17126	5.31039	1	0.277268	22.1257
GOTERM_MF_DIRECT	GO:0004499	N,N-dimethylaniline monooxygenase activity	3	0.697674	0.0141354	FMO1, FMO2, FMO3	340	9	16276	15.9569	0.999741	0.338239	18.8834
	KEGG_PATHWAY	rno04151:PI3K-Akt signaling pathway	18	4.18605	0.0144746	FGF5, IL6, TNC, TLR2, PCK1, DDIT4, OSM, GNGT2, ITGB7, CSF3R, PIK3R5, TNN, PIK3AP1, NGFR, COL11A2, THBS1, PPP2R2C, FGF4	219	339	7763	1.88217	0.958956	0.111538	16.9281
GOTERM_BP_DIRECT	GO:0008285	negative regulation of cell proliferation	16	3.72093	0.0146686	IL6, TNF, ERBB4, TRPV2, TLR2, ZBTB16, PTPRU, SLFN3, HMGA1, OSM, LIF, SFRP5, HMOX1, AGT, IL1B, PMP22	375	365	17126	2.00194	1	0.284001	22.8724
GOTERM_BP_DIRECT	GO:0032735	positive regulation of interleukin-12 production	4	0.930233	0.0148816	CCR7, NOD2, IRF8, TLR2	375	24	17126	7.61156	1	0.285253	23.165
GOTERM_BP_DIRECT	GO:0031100	organ regeneration	7	1.62791	0.0154232	LIF, CCL2, C5AR1, SOCS3, HP, PTPRU, LCP1	375	92	17126	3.47484	1	0.291744	23.904
GOTERM_BP_DIRECT	GO:0048146	positive regulation of fibroblast proliferation	6	1.39535	0.0154625	CCNB1, CDC6, AGT, SERPINE1, BTC, NGFR	375	67	17126	4.08979	1	0.290143	23.9574
GOTERM_BP_DIRECT	GO:0036376	sodium ion export from cell	3	0.697674	0.0154699	ATP1B1, ATP1A3, ATP1A2	375	9	17126	15.2231	1	0.288064	23.9674
GOTERM_CC_DIRECT	GO:0043020	NADPH oxidase complex	3	0.697674	0.015829	CYBB, NCF1, NCF4	402	9	18143	15.0439	0.9923	0.16493	19.2452
	KEGG_PATHWAY	rno05133:Pertussis	7	1.62791	0.0163234	IL6, TNF, MAPK13, IRF8, IL1B, ITGB2, ITGAM	219	73	7763	3.39907	0.972794	0.120785	18.8887
GOTERM_BP_DIRECT	GO:0002062	chondrocyte differentiation	5	1.16279	0.0164896	COL9A1, CYTL1, HMGA2, COL11A2, RUNX2	375	45	17126	5.07437	1	0.301706	25.3396
GOTERM_BP_DIRECT	GO:0007157	heterophilic cell-cell adhesion via plasma membrane cell adhesion molecules	5	1.16279	0.0164896	SELP, ITGAL, CD6, SELE, NCR3	375	45	17126	5.07437	1	0.301706	25.3396
GOTERM_CC_DIRECT	GO:0005764	lysosome	12	2.7907	0.0174839	SLC11A1, CTSZ, MPZ, CXCR4, APOE, HCK, PLBD1, UNC93B1, IL1B, NAPSA, TMEM150B, CTSW	402	239	18143	2.26603	0.995391	0.174804	21.0455
GOTERM_BP_DIRECT	GO:0070371	ERK1 and ERK2 cascade	4	0.930233	0.0185149	CCR3, AGT, HTR2B, MT3	375	26	17126	7.02605	1	0.329724	27.996
GOTERM_BP_DIRECT	GO:0001819	positive regulation of cytokine production	4	0.930233	0.0185149	HAVCR2, SLC11A1, TNF, HTR2B	375	26	17126	7.02605	1	0.329724	27.996
GOTERM_BP_DIRECT	GO:0006874	cellular calcium ion homeostasis	7	1.62791	0.0186642	CCL12, ATP1B1, CCL3, CCL2, APOE, ATP2A1, HTR2B	375	96	17126	3.33006	1	0.329535	28.1883
GOTERM_BP_DIRECT	GO:0007417	central nervous system development	7	1.62791	0.0186642	PAX8, VSNL1, NGFR, ZBTB16, SHH, FAIM2, MBP	375	96	17126	3.33006	1	0.329535	28.1883
GOTERM_MF_DIRECT	GO:0046982	protein heterodimerization activity	20	4.65116	0.0188455	HIST1H2BA, ITGAL, TYRP1, CEBPE, CD3E, TLR1, BCL2A1, TLR2, BIRC5, ITGB2, ITGAM, HIST1H2BO, CYBB, PVALB, CLCF1, ENO3, CENPW, HIST3H2BB, NEFL, SPTB	340	541	16276	1.76971	0.999984	0.408718	24.3979
GOTERM_BP_DIRECT	GO:0071377	cellular response to glucagon stimulus	3	0.697674	0.0190609	ARG1, SERPINE1, PCK1	375	10	17126	13.7008	1	0.332898	28.6967
GOTERM_BP_DIRECT	GO:0034138	toll-like receptor 3 signaling pathway	3	0.697674	0.0190609	HAVCR2, TNF, UNC93B1	375	10	17126	13.7008	1	0.332898	28.6967
GOTERM_BP_DIRECT	GO:0006936	muscle contraction	5	1.16279	0.0190842	TNNT3, MYH1, MYBPC2, MYLPF, ACTN3	375	47	17126	4.85844	1	0.330897	28.7265
GOTERM_CC_DIRECT	GO:0005890	sodium:potassium-exchanging ATPase complex	3	0.697674	0.0194999	ATP1B1, ATP1A3, ATP1A2	402	10	18143	13.5396	0.997537	0.187071	23.1884
GOTERM_BP_DIRECT	GO:0034097	response to cytokine	7	1.62791	0.0204472	CORO1A, IL6, AIF1, SOCS3, SERPINE1, SELE, PLA2G5	375	98	17126	3.2621	1	0.347623	30.4471
	KEGG_PATHWAY	rno05134:Legionellosis	6	1.39535	0.0213899	IL6, TNF, TLR2, IL1B, ITGB2, ITGAM	219	57	7763	3.73131	0.991219	0.150649	24.0452
GOTERM_BP_DIRECT	GO:0010629	negative regulation of gene expression	11	2.55814	0.0218404	HAVCR2, CCNB1, CCL3, TNF, UCN2, AIF1, CD3E, CRYAB, SERPINE1, IL1B, SHH	375	218	17126	2.30442	1	0.364084	32.1654
GOTERM_BP_DIRECT	GO:0060048	cardiac muscle contraction	5	1.16279	0.0219178	ATP1B1, CXCR4, ATP1A3, ATP1A2, TNNI2	375	49	17126	4.66014	1	0.362687	32.2596
GOTERM_BP_DIRECT	GO:0043552	positive regulation of phosphatidylinositol 3-kinase activity	4	0.930233	0.0225961	NOD2, ERBB4, FGR, CCL21	375	28	17126	6.52419	1	0.369174	33.0806
GOTERM_BP_DIRECT	GO:0003009	skeletal muscle contraction	4	0.930233	0.0225961	TNNT3, TNNT1, TNF, TNNI2	375	28	17126	6.52419	1	0.369174	33.0806
GOTERM_BP_DIRECT	GO:0017144	drug metabolic process	4	0.930233	0.0225961	FMO1, SULT1A1, FMO2, FMO3	375	28	17126	6.52419	1	0.369174	33.0806
GOTERM_BP_DIRECT	GO:0042554	superoxide anion generation	3	0.697674	0.0229641	CYBB, NCF2, NCF1	375	11	17126	12.4553	1	0.371517	33.5221
GOTERM_BP_DIRECT	GO:2000010	positive regulation of protein localization to cell surface	3	0.697674	0.0229641	TNF, ERBB4, NRG1	375	11	17126	12.4553	1	0.371517	33.5221
GOTERM_BP_DIRECT	GO:0046641	positive regulation of alpha-beta T cell proliferation	3	0.697674	0.0229641	PTPRC, CD80, CD3E	375	11	17126	12.4553	1	0.371517	33.5221
GOTERM_BP_DIRECT	GO:0050798	activated T cell proliferation	3	0.697674	0.0229641	ITGAL, ITGB2, ITGAM	375	11	17126	12.4553	1	0.371517	33.5221
GOTERM_BP_DIRECT	GO:0007584	response to nutrient	8	1.86047	0.0240686	CYBB, NOD2, CD3E, MMP9, IL1B, ABCA1, ADIPOQ, ALDH3A1	375	130	17126	2.81042	1	0.383111	34.8305
GOTERM_CC_DIRECT	GO:0005829	cytosol	48	11.1628	0.0242144	PRX, CAV3, GNA15, CCL3, SEPT3, MSR1, FGR, AIF1, CRABP2, KCNA1, HMGCS1, ZBTB16, CXCR3, KCNA5, HSH2D, ALDH3A1, NOD2, PPP1R1B, PLIN1, PVALB, HK3, SULT1A1, HMOX1, IL1B, CES1D, PIK3AP1, THRSP, CAR3, ZBP1, PSTPIP2, GPD1, C5AR1, CRYAB, NCF1, HCK, NCF4, BIRC5, ATP1A2, SAMSN1, CDO1, PCK1, DDIT4, CIDEC, FAM72A, SERPINB8, VSNL1, RIPK3, LCP1	402	1591	18143	1.36161	0.999434	0.220583	27.9914
GOTERM_CC_DIRECT	GO:1903561	extracellular vesicle	5	1.16279	0.024362	ATP1B1, APOE, ATP1A3, ITGB2, ATP1A2	402	50	18143	4.51318	0.999459	0.21546	28.1372
GOTERM_MF_DIRECT	GO:0005391	sodium:potassium-exchanging ATPase activity	3	0.697674	0.0248707	ATP1B1, ATP1A3, ATP1A2	340	12	16276	11.9676	1	0.485199	30.9432
GOTERM_BP_DIRECT	GO:0033138	positive regulation of peptidyl-serine phosphorylation	6	1.39535	0.0252763	OSM, LIF, IL6, TNF, AGT, HCLS1	375	76	17126	3.60547	1	0.395583	36.2334
GOTERM_BP_DIRECT	GO:0051260	protein homooligomerization	10	2.32558	0.0254527	P2RX6, SLC6A1, CRYAB, KCNA2, HMOX1, KCNA1, RIPK3, KCNA5, ADIPOQ, KCTD4	375	192	17126	2.37861	1	0.395263	36.4359
GOTERM_BP_DIRECT	GO:0009611	response to wounding	6	1.39535	0.026565	ARG1, IL6, CCL2, TNC, NGFR, GDNF	375	77	17126	3.55865	1	0.406097	37.699
GOTERM_BP_DIRECT	GO:0071404	cellular response to low-density lipoprotein particle stimulus	3	0.697674	0.0271644	MMP9, SERPINE1, ITGB2	375	12	17126	11.4173	1	0.410646	38.3697
GOTERM_BP_DIRECT	GO:0034616	response to laminar fluid shear stress	3	0.697674	0.0271644	NCF2, SERPINE1, ABCA1	375	12	17126	11.4173	1	0.410646	38.3697
GOTERM_BP_DIRECT	GO:0042535	positive regulation of tumor necrosis factor biosynthetic process	3	0.697674	0.0271644	TLR1, TLR2, THBS1	375	12	17126	11.4173	1	0.410646	38.3697
GOTERM_BP_DIRECT	GO:0010759	positive regulation of macrophage chemotaxis	3	0.697674	0.0271644	CCL2, C5AR1, THBS1	375	12	17126	11.4173	1	0.410646	38.3697
GOTERM_BP_DIRECT	GO:0002544	chronic inflammatory response	3	0.697674	0.0271644	S100A8, S100A9, THBS1	375	12	17126	11.4173	1	0.410646	38.3697
GOTERM_BP_DIRECT	GO:0014012	peripheral nervous system axon regeneration	3	0.697674	0.0271644	APOE, TNC, NEFL	375	12	17126	11.4173	1	0.410646	38.3697
GOTERM_BP_DIRECT	GO:0030007	cellular potassium ion homeostasis	3	0.697674	0.0271644	ATP1B1, ATP1A3, ATP1A2	375	12	17126	11.4173	1	0.410646	38.3697
	KEGG_PATHWAY	rno04973:Carbohydrate digestion and absorption	5	1.16279	0.0272151	ATP1B1, HK3, ATP1A3, PIK3R5, ATP1A2	219	41	7763	4.32286	0.997625	0.182434	29.5999
GOTERM_MF_DIRECT	GO:0005249	voltage-gated potassium channel activity	5	1.16279	0.0274447	HCN1, KCNA2, KCNA1, KCNA5, KCNK1	340	55	16276	4.35187	1	0.504287	33.5749
GOTERM_MF_DIRECT	GO:0008144	drug binding	7	1.62791	0.0275194	ATP1B1, CXCR4, HMGCS1, PDE4C, ATP1A2, HTR2B, MT3	340	110	16276	3.04631	1	0.490525	33.65
GOTERM_MF_DIRECT	GO:0008083	growth factor activity	8	1.86047	0.0282994	OSM, LIF, FGF5, IL6, BTC, NRG1, GDNF, FGF4	340	141	16276	2.71606	1	0.486248	34.428
GOTERM_BP_DIRECT	GO:0097190	apoptotic signaling pathway	5	1.16279	0.0283204	TNF, CD3E, NGFR, CD5, SHH	375	53	17126	4.30843	1	0.421439	39.6442
GOTERM_BP_DIRECT	GO:0009967	positive regulation of signal transduction	4	0.930233	0.0295592	SH2D2A, ADIPOQ, HSH2D, BLNK	375	31	17126	5.89282	1	0.432802	40.9824
GOTERM_BP_DIRECT	GO:0042517	positive regulation of tyrosine phosphorylation of Stat3 protein	4	0.930233	0.0295592	OSM, LIF, IL6, CLCF1	375	31	17126	5.89282	1	0.432802	40.9824
GOTERM_BP_DIRECT	GO:0050918	positive chemotaxis	4	0.930233	0.0295592	SEMA5A, CCL3, CORO1A, LGALS3	375	31	17126	5.89282	1	0.432802	40.9824
GOTERM_BP_DIRECT	GO:2001244	positive regulation of intrinsic apoptotic signaling pathway	4	0.930233	0.0295592	S100A8, S100A9, LCK, RIPK3	375	31	17126	5.89282	1	0.432802	40.9824
GOTERM_BP_DIRECT	GO:0016477	cell migration	10	2.32558	0.0302448	ARC, CORO1A, ERBB4, CXCR4, TNN, TREM1, NRG1, THBS1, LCP1, PSTPIP2	375	198	17126	2.30653	1	0.437802	41.7109
GOTERM_MF_DIRECT	GO:0004896	cytokine receptor activity	4	0.930233	0.0308174	IL21R, CX3CR1, CSF3R, EBI3	340	33	16276	5.8025	1	0.50256	36.8821
GOTERM_BP_DIRECT	GO:0030194	positive regulation of blood coagulation	3	0.697674	0.0316469	SERPINE1, S100A9, THBS1	375	13	17126	10.5391	1	0.450307	43.1744
GOTERM_BP_DIRECT	GO:0050873	brown fat cell differentiation	4	0.930233	0.0321036	MRAP, ADIPOQ, MB, PLAC8	375	32	17126	5.70867	1	0.452579	43.6436
GOTERM_BP_DIRECT	GO:0001937	negative regulation of endothelial cell proliferation	4	0.930233	0.0321036	LECT1, APOE, CXCR3, THBS1	375	32	17126	5.70867	1	0.452579	43.6436
GOTERM_CC_DIRECT	GO:0042101	T cell receptor complex	3	0.697674	0.0323587	CD3E, CD247, CD6	402	13	18143	10.415	0.999956	0.269129	35.6394
GOTERM_MF_DIRECT	GO:0016493	C-C chemokine receptor activity	3	0.697674	0.0333681	CCR7, CXCR4, CCR3	340	14	16276	10.258	1	0.517623	39.2805
GOTERM_BP_DIRECT	GO:0050728	negative regulation of inflammatory response	6	1.39535	0.0336333	APOE, SOCS3, AOAH, SLPI, ADIPOQ, IRG1	375	82	17126	3.34166	1	0.465786	45.1886
	KEGG_PATHWAY	rno04510:Focal adhesion	12	2.7907	0.0342249	CAV3, PARVG, TNC, ITGB7, MYLPF, PIK3R5, TNN, ACTN3, COL11A2, BIRC3, THBS1, VAV1	219	210	7763	2.02557	0.999513	0.218091	35.7872
GOTERM_BP_DIRECT	GO:0051781	positive regulation of cell division	4	0.930233	0.0347586	FGF5, IL1B, HTR2B, SHH	375	33	17126	5.53568	1	0.474517	46.2996
GOTERM_BP_DIRECT	GO:0051592	response to calcium ion	6	1.39535	0.035174	HCN1, PCSK1, IL6, APOBEC1, SLC6A1, THBS1	375	83	17126	3.3014	1	0.476075	46.7044
	KEGG_PATHWAY	rno05321:Inflammatory bowel disease (IBD)	6	1.39535	0.0353051	NOD2, IL6, TNF, IL21R, TLR2, IL1B	219	65	7763	3.27208	0.999619	0.218068	36.6948
GOTERM_BP_DIRECT	GO:0045785	positive regulation of cell adhesion	5	1.16279	0.0357253	SELP, CCL2, TNF, NRG1, VAV1	375	57	17126	4.00608	1	0.478924	47.237
GOTERM_BP_DIRECT	GO:0010875	positive regulation of cholesterol efflux	3	0.697674	0.0363974	APOE, ABCA1, ADIPOQ	375	14	17126	9.78629	1	0.482873	47.8796
GOTERM_BP_DIRECT	GO:0033700	phospholipid efflux	3	0.697674	0.0363974	APOE, APOC1, ABCA1	375	14	17126	9.78629	1	0.482873	47.8796
GOTERM_BP_DIRECT	GO:0045651	positive regulation of macrophage differentiation	3	0.697674	0.0363974	LIF, HCLS1, PF4	375	14	17126	9.78629	1	0.482873	47.8796
GOTERM_BP_DIRECT	GO:0051044	positive regulation of membrane protein ectodomain proteolysis	3	0.697674	0.0363974	TNF, APOE, IL1B	375	14	17126	9.78629	1	0.482873	47.8796
GOTERM_BP_DIRECT	GO:0032703	negative regulation of interleukin-2 production	3	0.697674	0.0363974	HAVCR2, NOD2, VSIG4	375	14	17126	9.78629	1	0.482873	47.8796
GOTERM_CC_DIRECT	GO:0005581	collagen trimer	5	1.16279	0.0370999	COL9A1, COL23A1, FCNB, COL11A2, ADIPOQ	402	57	18143	3.95893	0.99999	0.2949	39.7381
GOTERM_BP_DIRECT	GO:0034612	response to tumor necrosis factor	4	0.930233	0.0375236	MMP9, UBD, ADIPOQ, MBP	375	34	17126	5.37286	1	0.490998	48.9399
GOTERM_BP_DIRECT	GO:0048863	stem cell differentiation	4	0.930233	0.0375236	EPCAM, LIF, HMGA2, RUNX2	375	34	17126	5.37286	1	0.490998	48.9399
GOTERM_CC_DIRECT	GO:0043679	axon terminus	6	1.39535	0.0401073	HCN1, PCSK1, CCL2, KCNA2, KCNA1, PTPRN	402	85	18143	3.18578	0.999996	0.307329	42.2113
GOTERM_CC_DIRECT	GO:0005768	endosome	11	2.55814	0.0411478	ARC, CXCR4, APOE, CCR3, KCNA2, UNC93B1, MS4A2, ATP1A2, PTPRN, KCNK1, STEAP1	402	240	18143	2.06854	0.999997	0.306608	43.0449
GOTERM_MF_DIRECT	GO:0030369	ICAM-3 receptor activity	2	0.465116	0.0412239	ITGAL, ITGB2	340	2	16276	47.8706	1	0.581895	46.1445
GOTERM_BP_DIRECT	GO:0032695	negative regulation of interleukin-12 production	3	0.697674	0.0414021	NOD2, TLR2, THBS1	375	15	17126	9.13387	1	0.523452	52.4378
GOTERM_BP_DIRECT	GO:0010248	establishment or maintenance of transmembrane electrochemical gradient	3	0.697674	0.0414021	ATP1B1, ATP1A3, ATP1A2	375	15	17126	9.13387	1	0.523452	52.4378
GOTERM_BP_DIRECT	GO:0071397	cellular response to cholesterol	3	0.697674	0.0414021	APOE, HMGCS1, ABCA1	375	15	17126	9.13387	1	0.523452	52.4378
GOTERM_BP_DIRECT	GO:0014002	astrocyte development	3	0.697674	0.0414021	S100A8, S100A9, MT3	375	15	17126	9.13387	1	0.523452	52.4378
GOTERM_BP_DIRECT	GO:0042552	myelination	5	1.16279	0.0419458	NFASC, MAL, UGT8, PMP22, MBP	375	60	17126	3.80578	1	0.525612	52.9097
	KEGG_PATHWAY	rno04672:Intestinal immune network for IgA production	5	1.16279	0.0421373	IL6, CD80, CXCR4, ITGB7, ICOS	219	47	7763	3.77101	0.99992	0.248513	42.1669
GOTERM_BP_DIRECT	GO:0043123	positive regulation of I-kappaB kinase/NF-kappaB signaling	8	1.86047	0.0426379	NOD2, TNF, CCL21, HMOX1, IL1B, UBD, HTR2B, ADIPOQ	375	147	17126	2.48541	1	0.528996	53.504
GOTERM_BP_DIRECT	GO:2001204	regulation of osteoclast development	2	0.465116	0.0432006	SIGLEC15, TYROBP	375	2	17126	45.6693	1	0.531227	53.982
GOTERM_BP_DIRECT	GO:2000296	negative regulation of hydrogen peroxide catabolic process	2	0.465116	0.0432006	HP, MT3	375	2	17126	45.6693	1	0.531227	53.982
GOTERM_BP_DIRECT	GO:0070488	neutrophil aggregation	2	0.465116	0.0432006	S100A8, S100A9	375	2	17126	45.6693	1	0.531227	53.982
GOTERM_BP_DIRECT	GO:0090402	oncogene-induced cell senescence	2	0.465116	0.0432006	HMGA2, HMGA1	375	2	17126	45.6693	1	0.531227	53.982
GOTERM_BP_DIRECT	GO:0071402	cellular response to lipoprotein particle stimulus	2	0.465116	0.0432006	CCL2, SIGLEC15	375	2	17126	45.6693	1	0.531227	53.982
GOTERM_BP_DIRECT	GO:0031444	slow-twitch skeletal muscle fiber contraction	2	0.465116	0.0432006	TNNT1, MB	375	2	17126	45.6693	1	0.531227	53.982
GOTERM_BP_DIRECT	GO:2000521	negative regulation of immunological synapse formation	2	0.465116	0.0432006	HAVCR2, LGALS3	375	2	17126	45.6693	1	0.531227	53.982
GOTERM_BP_DIRECT	GO:0032701	negative regulation of interleukin-18 production	2	0.465116	0.0432006	CD84, NOD2	375	2	17126	45.6693	1	0.531227	53.982
GOTERM_BP_DIRECT	GO:0006952	defense response	4	0.930233	0.0433797	TNF, FCGR2B, TLR1, IRG1	375	36	17126	5.07437	1	0.53022	54.1331
GOTERM_CC_DIRECT	GO:0042995	cell projection	6	1.39535	0.0436249	AIF1, HCK, TLR2, DDN, TUBB4A, MBP	402	87	18143	3.11254	0.999999	0.314704	44.9848
GOTERM_CC_DIRECT	GO:0034687	integrin alphaL-beta2 complex	2	0.465116	0.0437171	ITGAL, ITGB2	402	2	18143	45.1318	0.999999	0.308218	45.0558
GOTERM_BP_DIRECT	GO:0006935	chemotaxis	5	1.16279	0.0441467	CCL3, CCR7, CXCR4, CCR3, CXCR3	375	61	17126	3.74339	1	0.534096	54.7752
GOTERM_BP_DIRECT	GO:0006814	sodium ion transport	6	1.39535	0.0453273	ATP1B1, SLC9A3, ATP1A3, SLC13A3, ATP1A2, SLC4A5	375	89	17126	3.07883	1	0.541242	55.7469
GOTERM_BP_DIRECT	GO:0001934	positive regulation of protein phosphorylation	9	2.09302	0.045582	TNF, AIF1, CXCR4, MMP9, IL1B, CD6, ADIPOQ, MT3, FGF4	375	181	17126	2.27085	1	0.540818	55.9539
GOTERM_CC_DIRECT	GO:0005884	actin filament	5	1.16279	0.0458082	CORO1A, AIF1, HCK, AIF1L, LCP1	402	61	18143	3.69933	0.999999	0.313644	46.6438
GOTERM_BP_DIRECT	GO:0043122	regulation of I-kappaB kinase/NF-kappaB signaling	3	0.697674	0.0466477	TNF, IL1B, PIK3AP1	375	16	17126	8.563	1	0.54683	56.8103
GOTERM_BP_DIRECT	GO:0002224	toll-like receptor signaling pathway	3	0.697674	0.0466477	TLR1, TLR2, UNC93B1	375	16	17126	8.563	1	0.54683	56.8103
GOTERM_BP_DIRECT	GO:0030833	regulation of actin filament polymerization	3	0.697674	0.0466477	CORO1A, HCLS1, ELN	375	16	17126	8.563	1	0.54683	56.8103
GOTERM_BP_DIRECT	GO:0021675	nerve development	3	0.697674	0.0466477	PRX, FCGR2A, NGFR	375	16	17126	8.563	1	0.54683	56.8103
GOTERM_BP_DIRECT	GO:0000165	MAPK cascade	6	1.39535	0.0471725	CCL3, CCL2, TNF, MAPK13, IL1B, NRG1	375	90	17126	3.04462	1	0.548494	57.2263
	KEGG_PATHWAY	rno04976:Bile secretion	6	1.39535	0.048723	ATP1B1, SLC9A3, ATP1A3, ATP1A2, SLC4A5, ABCB4	219	71	7763	2.99556	0.999982	0.275111	47.0259
GOTERM_BP_DIRECT	GO:0035094	response to nicotine	5	1.16279	0.0487394	MMP9, HMOX1, ABAT, ATP1A2, KCNK1	375	63	17126	3.62455	1	0.55811	58.4458
GOTERM_BP_DIRECT	GO:0051209	release of sequestered calcium ion into cytosol	4	0.930233	0.0496632	PTPRC, CCL21, LCK, HTR2B	375	38	17126	4.8073	1	0.562635	59.1494
cluster 2
Category	Name	Term	Count	%	PValue	Genes	List Total	Pop Hits	Pop Total	Fold Enrichment	Bonferroni	Benjamini	FDR
	KEGG_PATHWAY	rno04080:Neuroactive ligand-receptor interaction	30	6.84932	2.63078e-11	MCHR1, PRLHR, GLRA1, CYSLTR2, GABRB2, TRHR, OXTR, BDKRB1, ADRB3, S1PR5, ADRA2C, HTR1D, CHRNA2, GABRD, PTGER2, GABRA2, GABRA1, PTH2R, GRIN2A, NTSR1, NTSR2, NPY5R, GRM5, LEP, AGTR1B, GRIA1, MC2R, AVPR1B, TSHR, OPRD1	183	292	7763	4.3583	5.13003e-09	5.13003e-09	3.28374e-08
GOTERM_CC_DIRECT	GO:0005887	integral component of plasma membrane	47	10.7306	7.02796e-10	QRFPR, KCNK16, MCHR1, GPR84, PRLHR, CALY, CLDN4, GLRA1, CYSLTR2, GABRB2, KCNA4, AQP4, KCNA3, OXTR, KCNA6, SLC19A3, KCNK12, ADRB3, UPK1B, MS4A1, TNFRSF18, TRPV5, ADRA2C, HTR3A, SLCO5A1, HTR1D, CD27, RGD1560028, GABRA1, SLCO6B1, TNFRSF14, MRGPRG, NTSR1, SLCO1A5, KCNK3, NPY5R, GRM5, KLRI2, SLC6A5, SLC26A9, AVPR1B, KLRE1, ABCC2, SLC14A1, TSHR, OPRD1, ATP7B	395	778	18143	2.77479	1.72185e-07	1.72185e-07	9.10097e-07
GOTERM_CC_DIRECT	GO:0005615	extracellular space	56	12.7854	3.8827e-07	BMP10, GDF3, HFE2, GDF7, CRHBP, MMP7, SPINK2, TNFSF14, MMP3, VGF, IL10, IL11, APOA2, APOB, PLA2G1B, MS4A1, CFI, DPEP1, IL1A, NGP, CAMP, ELANE, CES5A, AMY2A3, MMP13, SERPINB2, IL36B, WNT9B, NPPB, IL12B, OLFM4, CES4A, CXCL3, CXCL2, SPOCK1, SFTPA1, IL17C, ALB, REN, SERPINB10, KRT1, KRT2, CPA4, HAVCR1, CELA1, CCL17, IL36RN, LEP, TNFSF11, DKK1, LIPG, AREG, XCL1, LRP2, AGR2, CES2H	395	1247	18143	2.06269	9.51217e-05	4.7562e-05	0.000502796
GOTERM_BP_DIRECT	GO:0007218	neuropeptide signaling pathway	13	2.96804	6.84274e-07	QRFPR, GPR84, MCHR1, PRLHR, ECEL1, GLRA1, CYSLTR2, MC2R, NTSR1, NTSR2, RGD1560028, NPY5R, OPRD1	356	96	17126	6.51445	0.00118104	0.00118104	0.00115631
GOTERM_CC_DIRECT	GO:0009986	cell surface	32	7.30594	7.54617e-06	BMP10, CD209A, HFE2, CLSTN2, TRHR, MMP7, ACVR1C, FOLR1, RSPO2, PLA2G1B, CLEC2D, KCNQ2, DPP6, IL1RAPL1, IL1A, CD27, HAVCR1, TNMD, ELANE, GRIN2A, NTSR1, NTSR2, LY49S3, CCR6, GRIA1, CDH17, SLC26A9, KLRE1, LIPG, ABCC2, AREG, KLRB1C	395	598	18143	2.45788	0.00184711	0.000616083	0.0097716
	KEGG_PATHWAY	rno04020:Calcium signaling pathway	16	3.65297	2.04905e-05	NOS1, CYSLTR2, MYLK3, TRHR, CACNA1I, GRIN2A, MYLK2, OXTR, BDKRB1, NTSR1, GRM5, ADRB3, AGTR1B, CALML3, AVPR1B, CACNA1F	183	181	7763	3.7499	0.00398772	0.00199585	0.0255732
GOTERM_BP_DIRECT	GO:0051930	regulation of sensory perception of pain	8	1.82648	2.62721e-05	VIP, NOS1, GRIN2A, ADRA2C, NTSR1, IL1A, IL10, OPRD1	356	43	17126	8.95009	0.0443586	0.0224309	0.0443867
GOTERM_MF_DIRECT	GO:0005125	cytokine activity	14	3.19635	2.95691e-05	GDF3, BMP10, GDF7, TNFSF14, IL10, IL11, IL36RN, LEP, IL17C, TNFSF11, IL36B, IL12B, AREG, IL1A	359	151	16276	4.20343	0.0162481	0.0162481	0.0431858
GOTERM_BP_DIRECT	GO:0006955	immune response	18	4.10959	4.24516e-05	MILL1, RT1-DB2, CXCL3, CXCL2, ENDOU, TNFSF14, GZMB, TNFRSF14, IL10, CCR6, TNFSF11, FCAR, CCR4, TNFRSF18, XCL1, CCR1L1, CD27, IL1A	356	266	17126	3.25534	0.0706924	0.0241423	0.0717127
GOTERM_BP_DIRECT	GO:0032496	response to lipopolysaccharide	18	4.10959	4.89283e-05	PTGER2, NOS1, CYP1A1, CXCL3, ELANE, UGT2B1, TNFRSF14, BDKRB1, SFTPA1, MMP3, IL10, APOB, REN, TNFRSF18, TFAP2A, NPPB, CD27, IL1A	356	269	17126	3.21904	0.0810295	0.0209037	0.0826493
GOTERM_BP_DIRECT	GO:0034765	regulation of ion transmembrane transport	11	2.51142	6.49591e-05	CACNG6, CACNA1I, KCNA4, GRIN2A, KCNA3, KCNA6, CACNA1F, KCNQ2, CACNG1, KCNK12, KCNV1	356	105	17126	5.03975	0.106124	0.0221878	0.109714
GOTERM_BP_DIRECT	GO:0010033	response to organic substance	13	2.96804	8.41495e-05	CYP1A1, AQP9, NR0B1, IL10, AMPD1, APOB, ALB, REN, TFAP2A, IL12B, SRD5A2, IL1A, CES2H	356	153	17126	4.0875	0.135265	0.023931	0.142105
GOTERM_BP_DIRECT	GO:0042127	regulation of cell proliferation	16	3.65297	9.02477e-05	PTGER2, CXCL3, CXCL2, MMP7, TNFRSF14, ESR2, CELA1, GUCY2C, DBH, ARX, TNFRSF18, TFAP2A, TXK, TFAP2C, CD27, SRMS	356	229	17126	3.36117	0.144325	0.0220203	0.152396
GOTERM_CC_DIRECT	GO:0016021	integral component of membrane	158	36.0731	9.20626e-05	OLR1341, OLR29, SLC36A3, CD209A, SYT4, AQP9, SLC44A5, RGD1566226, TNFSF14, AQP4, CD52, SIDT1, ILDR1, CD209E, OLR1201, S1PR5, LPCAT2B, LY49I4, LY49I2, KLRD1, CD3D, LY49I7, DUOXA2, OLR37, OLR1738, HRK, CHODL, MRGPRG, TMEM130, NTSR2, TRAT1, CNGA2, SLITRK1, CCR6, AGTR1B, CCR4, ASPHD2, OLR1684, MC2R, CAR9, TEX38, NRSN1, FAM163B, SLC30A10, KLRC1, TM6SF2, MILL1, GCNT3, PRLHR, TRHR, KCNA4, BDKRB1, PANX3,…	395	5612	18143	1.29316	0.0223039	0.00562322	0.119152
	KEGG_PATHWAY	rno00830:Retinol metabolism	10	2.28311	0.000129609	UGT1A9, CYP1A1, UGT1A3, UGT1A2, ADH1, UGT2B1, ALDH1A7, AOX4, CYP2B1, CYP2C22	183	83	7763	5.11094	0.0249586	0.00838974	0.161657
GOTERM_BP_DIRECT	GO:0006954	inflammatory response	17	3.88128	0.000132384	CRHBP, CXCL3, CXCL2, TNFRSF14, BDKRB1, CELA1, IL10, CCL17, IL17C, AGTR1B, CCR4, TNFRSF18, NPPB, XCL1, CCR1L1, CD27, IL1A	356	264	17126	3.09778	0.204387	0.0281757	0.223474
GOTERM_BP_DIRECT	GO:0070098	chemokine-mediated signaling pathway	8	1.82648	0.000150114	CCR6, CCR4, CXCL3, CXCL2, XCL1, XCR1, CCR1L1, CCL17	356	56	17126	6.87239	0.228383	0.0283964	0.253368
GOTERM_BP_DIRECT	GO:0042445	hormone metabolic process	5	1.14155	0.000271197	LEP, PRLHR, CRHBP, FOXA1, DDO	356	16	17126	15.0334	0.37401	0.0457619	0.457295
GOTERM_BP_DIRECT	GO:0007268	synaptic transmission	11	2.51142	0.00038023	GRM5, GABRD, CLSTN2, SNCB, GLRA1, GRIA1, GRIN2A, HTR3A, HTR1D, NPY5R, OPRD1	356	130	17126	4.07057	0.481482	0.0579599	0.640592
GOTERM_BP_DIRECT	GO:0030154	cell differentiation	20	4.56621	0.000440749	TSPY1, CCIN, ONECUT1, FOXA1, MTL5, VAX1, NR0B1, ACVR1C, ARX, MURC, DLX2, RGS20, TXNDC2, TNFSF11, NKX6-2, SPATA31A5, TXK, SRD5A2, TFAP2C, SRMS	356	384	17126	2.50556	0.53296	0.0614744	0.742196
GOTERM_BP_DIRECT	GO:0014070	response to organic cyclic compound	16	3.65297	0.000478822	NOS1, CYP1A1, GRIN2A, OXTR, ESR2, TRH, DBH, CYP2B1, ACVR1C, UGT1A2, GRIA1, ACAN, NPPB, AREG, SRD5A2, IL1A	356	267	17126	2.8828	0.562695	0.0616431	0.806065
GOTERM_BP_DIRECT	GO:0007565	female pregnancy	10	2.28311	0.000503869	LEP, NOS1, CLDN4, STE2, CRHBP, ENDOU, OXTR, AQP4, ADRA2C, MMP3	356	111	17126	4.33394	0.581216	0.0602783	0.848061
	KEGG_PATHWAY	rno04060:Cytokine-cytokine receptor interaction	15	3.42466	0.000504224	LEP, CCR6, TNFSF11, CCR4, TNFRSF18, TNFSF14, TNFRSF14, IL12B, IL5RA, XCR1, CCR1L1, IL1A, CD27, IL10, IL11	183	215	7763	2.95959	0.0936671	0.0242873	0.627554
	KEGG_PATHWAY	rno00140:Steroid hormone biosynthesis	9	2.05479	0.000584278	UGT1A9, CYP1A1, UGT1A3, UGT1A2, STE2, UGT2B1, SRD5A2, CYP2B1, CYP2C22	183	81	7763	4.71342	0.107713	0.0225357	0.726854
GOTERM_MF_DIRECT	GO:0030246	carbohydrate binding	12	2.73973	0.000643751	KLRI2, ACAN, KLRE1, GRIFIN, KRT1, CLEC2D, SFTPA1, CLEC2E, KLRB1B, KLRD1, KLRB1C, KLRB1A	359	155	16276	3.50996	0.300054	0.163373	0.936281
GOTERM_BP_DIRECT	GO:0035902	response to immobilization stress	6	1.36986	0.000724219	TNFSF11, CYP1A1, AGTR1B, REN, DBH, NR0B1	356	35	17126	8.24687	0.713833	0.0800279	1.2168
GOTERM_BP_DIRECT	GO:0042493	response to drug	23	5.25114	0.000864122	HAVCR1, CYP1A1, MMP7, GRIN2A, OXTR, ESR2, DBH, MMP13, CYP2B1, IL10, KCNK3, ACVR1C, APOA2, AGTR1B, GRIA1, REN, ACAN, NPC1L1, CAR9, NPPB, ABCC2, SRD5A2, LRP2	356	504	17126	2.19535	0.775299	0.0890903	1.45025
GOTERM_BP_DIRECT	GO:0042755	eating behavior	6	1.36986	0.000940059	LEP, ADRB3, OXTR, TRH, NPY5R, OPRD1	356	37	17126	7.80109	0.80294	0.0911215	1.57674
GOTERM_BP_DIRECT	GO:0071805	potassium ion transmembrane transport	10	2.28311	0.00105698	KCNK16, KCNA4, KCNA3, KCNA6, HTR3A, KCNQ2, KCNK12, KCNK3, KCNV1, CNGA2	356	123	17126	3.91112	0.839002	0.0964868	1.7712
GOTERM_MF_DIRECT	GO:0004983	neuropeptide Y receptor activity	4	0.913242	0.00112883	QRFPR, PRLHR, RGD1560028, NPY5R	359	10	16276	18.1348	0.465128	0.18826	1.63639
GOTERM_CC_DIRECT	GO:0045095	keratin filament	8	1.82648	0.00151777	KRT72, KRT75, KRT5, LOC690478, RGD1561557, KRT1, KRT13, KRT2	395	78	18143	4.71094	0.31074	0.0717252	1.94774
GOTERM_BP_DIRECT	GO:0002021	response to dietary excess	4	0.913242	0.00216426	LEP, GDF3, VGF, ACVR1C	356	13	17126	14.8021	0.976287	0.178754	3.59502
	KEGG_PATHWAY	rno05033:Nicotine addiction	6	1.36986	0.00226735	GABRD, GABRA2, GABRA1, GRIA1, GABRB2, GRIN2A	183	40	7763	6.36311	0.357658	0.0711169	2.79355
GOTERM_MF_DIRECT	GO:0005198	structural molecule activity	12	2.73973	0.00247593	KRT72, KRT75, EVPL, KRT42, KRT5, CLDN4, KRT1, KRT13, KRT2, OC90, CLDN24, SNTG2	359	183	16276	2.97292	0.746748	0.290605	3.55653
GOTERM_CC_DIRECT	GO:0045211	postsynaptic membrane	12	2.73973	0.00352805	GRM5, GABRD, GABRA2, GABRA1, CLSTN2, GLRA1, GRIA1, GABRB2, GRIN2A, HTR3A, OPRD1, CHRNA2	395	194	18143	2.84113	0.579328	0.134387	4.47363
GOTERM_MF_DIRECT	GO:0000987	core promoter proximal region sequence-specific DNA binding	5	1.14155	0.0035391	DMRTC2, DMRT3, TFAP2A, DMRT2, MYOG	359	29	16276	7.81673	0.859723	0.324855	5.04725
GOTERM_MF_DIRECT	GO:0042803	protein homodimerization activity	30	6.84932	0.00398915	OLFM4, GDF7, TRHR, RAG1, SDCBP2, ADRB3, APOA2, STAT4, UGT1A9, ADH1, TRIM9, UGT1A2, ADRA2C, NOS1, DMRT3, DMRT2, MYH7, NR0B1, NTSR1, NTSR2, LY49S3, KCNK3, DMRTC2, GRIA1, MAPK4, AVPR1B, KLRE1, IL12B, XCL1, AGR2	359	779	16276	1.74597	0.890782	0.308622	5.6718
GOTERM_BP_DIRECT	GO:0006833	water transport	4	0.913242	0.00404683	AQP9, MYLK2, AQP4, SLC14A1	356	16	17126	12.0267	0.999091	0.295419	6.6229
GOTERM_BP_DIRECT	GO:0032924	activin receptor signaling pathway	4	0.913242	0.00404683	BMP10, HFE2, GDF7, ACVR1C	356	16	17126	12.0267	0.999091	0.295419	6.6229
	KEGG_PATHWAY	rno04924:Renin secretion	7	1.59817	0.0046673	ADRB3, CLCA2, PTGER2, AGTR1B, CALML3, REN, CACNA1F	183	67	7763	4.43202	0.598382	0.122187	5.67213
GOTERM_BP_DIRECT	GO:0052696	flavonoid glucuronidation	4	0.913242	0.00483925	UGT1A9, UGT1A3, UGT1A2, UGT2B1	356	17	17126	11.3192	0.99977	0.328967	7.87045
GOTERM_MF_DIRECT	GO:0005254	chloride channel activity	6	1.36986	0.00513276	GABRD, GABRA2, CLCA2, GABRA1, GABRB2, SLC26A9	359	51	16276	5.33377	0.942206	0.334534	7.24163
	KEGG_PATHWAY	rno05204:Chemical carcinogenesis	8	1.82648	0.00535666	UGT1A9, CYP1A1, UGT1A3, UGT1A2, ADH1, UGT2B1, CYP2B1, CYP2C22	183	91	7763	3.7293	0.649136	0.122712	6.48436
GOTERM_CC_DIRECT	GO:1902711	GABA-A receptor complex	4	0.913242	0.00650787	GABRD, GABRA2, GABRA1, GABRB2	395	18	18143	10.207	0.798031	0.20429	8.10744
GOTERM_BP_DIRECT	GO:0034220	ion transmembrane transport	8	1.82648	0.00654912	GABRA2, GABRA1, AQP9, GLRA1, GRIA1, GRIN2A, AQP4, KCNK3	356	106	17126	3.6307	0.999988	0.402975	10.5092
GOTERM_MF_DIRECT	GO:0005251	delayed rectifier potassium channel activity	5	1.14155	0.00703693	KCNA4, KCNA3, KCNA6, KCNQ2, KCNV1	359	35	16276	6.47672	0.980004	0.386779	9.80161
	KEGG_PATHWAY	rno00500:Starch and sucrose metabolism	6	1.36986	0.00774402	UGT1A9, UGT1A3, UGT1A2, UGT2B1, GYS2, AMY2A3	183	53	7763	4.80235	0.780403	0.155018	9.24776
GOTERM_BP_DIRECT	GO:0044130	negative regulation of growth of symbiont in host	4	0.913242	0.00774895	CAMP, ELANE, IL12B, IL10	356	20	17126	9.62135	0.999999	0.442399	12.3182
GOTERM_MF_DIRECT	GO:0050750	low-density lipoprotein particle receptor binding	4	0.913242	0.00787167	APOB, DKK1, LRP2, MMP13	359	19	16276	9.54464	0.987452	0.385202	10.903
GOTERM_MF_DIRECT	GO:0004890	GABA-A receptor activity	4	0.913242	0.00787167	GABRD, GABRA2, GABRA1, GABRB2	359	19	16276	9.54464	0.987452	0.385202	10.903
GOTERM_BP_DIRECT	GO:0071363	cellular response to growth factor stimulus	7	1.59817	0.00797078	NOS1, GRIA1, ACAN, GRIN2A, MYOG, HTR3A, OPRD1	356	84	17126	4.0089	0.999999	0.43778	12.6488
GOTERM_BP_DIRECT	GO:0007204	positive regulation of cytosolic calcium ion concentration	9	2.05479	0.00813025	MCHR1, CCR6, AGTR1B, CXCL3, TRHR, AVPR1B, CXCL2, OXTR, CD52	356	138	17126	3.1374	0.999999	0.431033	12.8858
GOTERM_BP_DIRECT	GO:0007548	sex differentiation	4	0.913242	0.0089035	DMRTC2, DMRT3, DMRT2, SRD5A2	356	21	17126	9.16319	1	0.447911	14.0264
GOTERM_BP_DIRECT	GO:0070588	calcium ion transmembrane transport	8	1.82648	0.00918779	LOXHD1, CACNG6, CACNA1I, TRPV5, GRIN2A, CACNA1F, CACNG1, IL1RAPL1	356	113	17126	3.40579	1	0.445891	14.4422
GOTERM_BP_DIRECT	GO:0033209	tumor necrosis factor-mediated signaling pathway	5	1.14155	0.00921574	STAT4, TNFSF11, TNFRSF18, TNFRSF14, CD27	356	40	17126	6.01334	1	0.435068	14.4829
GOTERM_BP_DIRECT	GO:1902476	chloride transmembrane transport	7	1.59817	0.00940709	GABRD, GABRA2, CLCA2, GABRA1, GLRA1, GABRB2, SLC26A9	356	87	17126	3.87066	1	0.430422	14.7616
GOTERM_BP_DIRECT	GO:0071347	cellular response to interleukin-1	7	1.59817	0.0099244	MYLK3, CAMP, CXCL2, AQP4, XCL1, MMP3, CCL17	356	88	17126	3.82667	1	0.436827	15.5107
GOTERM_BP_DIRECT	GO:0050829	defense response to Gram-negative bacterium	5	1.14155	0.010929	VIP, CAMP, MMP7, TNFRSF14, IL12B	356	42	17126	5.72699	1	0.457846	16.9478
GOTERM_BP_DIRECT	GO:0052697	xenobiotic glucuronidation	3	0.684932	0.0110458	UGT1A9, UGT1A3, UGT1A2	356	8	17126	18.04	1	0.450885	17.1134
GOTERM_BP_DIRECT	GO:0045663	positive regulation of myoblast differentiation	4	0.913242	0.0114998	TNFSF14, SMYD1, MYOG, NEU2	356	23	17126	8.36639	1	0.454095	17.754
GOTERM_MF_DIRECT	GO:0005102	receptor binding	16	3.65297	0.0115719	VIP, MCHR1, HFE2, VTCN1, GRIN2A, TNFSF14, DDO, LEP, REN, RSPO2, PLA2G1B, WNT9B, NPPB, TXK, IL1RAPL1, SRMS	359	352	16276	2.06077	0.998417	0.475245	15.6359
	KEGG_PATHWAY	rno04640:Hematopoietic cell lineage	7	1.59817	0.0116085	CD19, CD3D, DNTT, MS4A1, IL5RA, IL1A, IL11	183	81	7763	3.66599	0.897397	0.203628	13.5621
	KEGG_PATHWAY	rno00350:Tyrosine metabolism	5	1.14155	0.0126797	ADH1, LAO1, AOX4, DBH, HPD	183	39	7763	5.43856	0.916954	0.202453	14.7243
GOTERM_CC_DIRECT	GO:0009897	external side of plasma membrane	13	2.96804	0.0127205	GLRA1, VTCN1, AQP4, TNFRSF14, CD19, CCR4, MS4A1, CLEC2D, TNFRSF18, KLRE1, KLRD1, CD27, KLRC1	395	263	18143	2.27039	0.956566	0.324339	15.277
GOTERM_CC_DIRECT	GO:0034707	chloride channel complex	5	1.14155	0.0127971	GABRD, GABRA2, GABRA1, GLRA1, GABRB2	395	42	18143	5.46805	0.957384	0.295745	15.3621
GOTERM_BP_DIRECT	GO:0071392	cellular response to estradiol stimulus	5	1.14155	0.0128352	CRHBP, AQP4, MYOG, ESR2, IL10	356	44	17126	5.46668	1	0.481168	19.6116
GOTERM_BP_DIRECT	GO:0009755	hormone-mediated signaling pathway	4	0.913242	0.0129442	REN, CRHBP, TRH, TSHR	356	24	17126	8.01779	1	0.474221	19.7614
	KEGG_PATHWAY	rno04925:Aldosterone synthesis and secretion	7	1.59817	0.0137306	CAMK1G, AGTR1B, CALML3, MC2R, CACNA1I, CACNA1F, KCNK3	183	84	7763	3.53506	0.932527	0.201219	15.8503
GOTERM_CC_DIRECT	GO:0016324	apical plasma membrane	14	3.19635	0.014783	HAVCR1, CLDN4, OXTR, CLDN24, FOLR1, SLC26A9, UPK1B, TRPV5, NPC1L1, ABCC2, LRP2, SLC39A4, ATP6V0D2, DPEP1	395	301	18143	2.13636	0.973979	0.305724	17.5405
	KEGG_PATHWAY	rno04024:cAMP signaling pathway	11	2.51142	0.0156971	PTGER2, GRIA1, CALML3, FFAR2, MC2R, GRIN2A, OXTR, CACNA1F, HTR1D, TSHR, CNGA2	183	194	7763	2.4053	0.95428	0.211264	17.9207
GOTERM_BP_DIRECT	GO:0019732	antifungal humoral response	3	0.684932	0.017273	VIP, CAMP, IL36RN	356	10	17126	14.432	1	0.566501	25.505
GOTERM_CC_DIRECT	GO:0043025	neuronal cell body	20	4.56621	0.017841	VIP, GLRA1, SNCB, TBX21, ERMN, MYLK2, ESR2, PSD2, NTSR1, VGF, DBH, APOB, CCR4, GRIA1, KLHL14, SRD5A2, CACNA1F, NRSN1, DPP6, HTR3A	395	515	18143	1.78375	0.987851	0.33032	20.7942
GOTERM_BP_DIRECT	GO:0043434	response to peptide hormone	8	1.82648	0.0180183	NOS1, GRIA1, OXTR, NPPB, SRD5A2, AREG, DBH, NR0B1	356	129	17126	2.98336	1	0.572022	26.4539
GOTERM_CC_DIRECT	GO:0043005	neuron projection	16	3.65297	0.0183336	CAMK1G, SYT4, GLRA1, SPINK2, GRIN2A, BDKRB1, ESR2, VGF, NPY5R, GRM5, SYNPR, GRIA1, KLHL14, SLC30A3, NRSN1, CD27	395	377	18143	1.94935	0.989256	0.314622	21.3071
GOTERM_BP_DIRECT	GO:0009314	response to radiation	5	1.14155	0.0184886	TNFSF11, CCR4, ACAN, KRT13, AQP4	356	49	17126	4.90885	1	0.571781	27.0469
GOTERM_BP_DIRECT	GO:0001666	response to hypoxia	12	2.73973	0.0190191	LEP, NOS1, CYP1A1, AGTR1B, HIF3A, CAR9, NPPB, SFTPA1, TRH, MMP3, MMP13, IL1A	356	258	17126	2.23752	1	0.57272	27.7104
GOTERM_BP_DIRECT	GO:0002437	inflammatory response to antigenic stimulus	4	0.913242	0.0197175	IL36B, IL5RA, IL1A, IL36RN	356	28	17126	6.87239	1	0.576757	28.5752
GOTERM_BP_DIRECT	GO:0017144	drug metabolic process	4	0.913242	0.0197175	UGT1A9, CYP1A1, UGT2B1, CYP2B1	356	28	17126	6.87239	1	0.576757	28.5752
GOTERM_CC_DIRECT	GO:0005578	proteinaceous extracellular matrix	12	2.73973	0.0200831	HAPLN2, HPSE2, WISP3, DMP1, ACAN, MMP7, WNT9B, SPOCK1, SFTPA1, MMP3, MMP13, OC90	395	248	18143	2.2225	0.99306	0.317738	23.104
GOTERM_BP_DIRECT	GO:0010831	positive regulation of myotube differentiation	3	0.684932	0.0208253	SMYD1, MYOG, NEU2	356	11	17126	13.12	1	0.58789	29.927
GOTERM_MF_DIRECT	GO:0015020	glucuronosyltransferase activity	4	0.913242	0.020883	UGT1A9, UGT1A3, UGT1A2, UGT2B1	359	27	16276	6.7166	0.999992	0.654541	26.5297
	KEGG_PATHWAY	rno00053:Ascorbate and aldarate metabolism	4	0.913242	0.0221766	UGT1A9, UGT1A3, UGT1A2, UGT2B1	183	26	7763	6.52627	0.987388	0.268286	24.4159
GOTERM_BP_DIRECT	GO:0001890	placenta development	5	1.14155	0.0225171	DLX3, LEP, PLAC1, MC2R, TTPA	356	52	17126	4.62565	1	0.607988	31.945
GOTERM_MF_DIRECT	GO:0046703	natural killer cell lectin-like receptor binding	3	0.684932	0.0232725	MILL1, CLEC2D, CLEC2E	359	11	16276	12.3646	0.999998	0.662812	29.1059
	KEGG_PATHWAY	rno04270:Vascular smooth muscle contraction	8	1.82648	0.0243047	AGTR1B, CALML3, MYLK3, AVPR1B, PLA2G1B, MYLK2, CACNA1F, PLA2G4C	183	122	7763	2.78169	0.991753	0.273752	26.4437
GOTERM_BP_DIRECT	GO:0006941	striated muscle contraction	3	0.684932	0.0246523	NOS1, MYLK2, MYH7	356	12	17126	12.0267	1	0.633043	34.4139
GOTERM_BP_DIRECT	GO:0030431	sleep	3	0.684932	0.0246523	CACNA1I, GRIN2A, OXTR	356	12	17126	12.0267	1	0.633043	34.4139
GOTERM_BP_DIRECT	GO:0048149	behavioral response to ethanol	3	0.684932	0.0246523	ADH1, CRHBP, DBH	356	12	17126	12.0267	1	0.633043	34.4139
GOTERM_CC_DIRECT	GO:0008076	voltage-gated potassium channel complex	6	1.36986	0.0247661	KCNA4, KCNA3, KCNA6, DPP6, KCNQ2, KCNV1	395	76	18143	3.62618	0.997854	0.355232	27.7293
GOTERM_BP_DIRECT	GO:0044849	estrous cycle	4	0.913242	0.0258552	MMP7, OXTR, ESR2, MMP13	356	31	17126	6.20732	1	0.642338	35.7676
GOTERM_BP_DIRECT	GO:0033574	response to testosterone	5	1.14155	0.0286608	HAVCR1, ADH1, CAR9, ESR2, SRD5A2	356	56	17126	4.29524	1	0.672415	38.8231
GOTERM_CC_DIRECT	GO:0016323	basolateral plasma membrane	10	2.28311	0.0301623	AQP9, AGTR1B, HFE2, FOLR1, CDH17, CAR9, AQP4, SLC4A9, SLC14A1, ATP7B	395	199	18143	2.30812	0.999449	0.393611	32.7399
GOTERM_BP_DIRECT	GO:0051281	positive regulation of release of sequestered calcium ion into cytosol	4	0.913242	0.0304512	CD19, BDKRB1, NTSR1, XCL1	356	33	17126	5.83112	1	0.686831	40.7009
GOTERM_BP_DIRECT	GO:0045471	response to ethanol	9	2.05479	0.0305913	LEP, NOS1, GRIN2A, ESR2, HTR3A, TRH, DBH, NEU2, CD27	356	176	17126	2.46	1	0.680698	40.8456
GOTERM_BP_DIRECT	GO:0006508	proteolysis	17	3.88128	0.0308174	CPA4, PRSS30, CYM, F10, ECEL1, ENDOU, ELANE, MMP7, GZMB, CELA1, MMP3, MMP13, REN, PRSS32, CFI, DPP6, DPEP1	356	460	17126	1.77786	1	0.675747	41.0784
GOTERM_MF_DIRECT	GO:0005249	voltage-gated potassium channel activity	5	1.14155	0.0326115	KCNA4, KCNA3, HTR3A, KCNQ2, CNGA2	359	55	16276	4.12155	1	0.756568	38.389
GOTERM_BP_DIRECT	GO:0071294	cellular response to zinc ion	3	0.684932	0.0330791	GLRA1, GRIN2A, KCNK3	356	14	17126	10.3086	1	0.694433	43.3592
	KEGG_PATHWAY	rno04921:Oxytocin signaling pathway	9	2.05479	0.0342167	CAMK1G, CALML3, MYLK3, CACNG6, MYLK2, OXTR, CACNA1F, PLA2G4C, CACNG1	183	160	7763	2.38617	0.998874	0.345784	35.2457
GOTERM_MF_DIRECT	GO:0008144	drug binding	7	1.59817	0.03458	GABRA1, FOLR1, ALB, ADH1, NPC1L1, ESR2, CHRNA2	359	110	16276	2.88508	1	0.751571	40.1952
GOTERM_BP_DIRECT	GO:0048701	embryonic cranial skeleton morphogenesis	4	0.913242	0.0354471	DLX2, WNT9B, TFAP2A, SIX2	356	35	17126	5.49791	1	0.712511	45.6582
GOTERM_MF_DIRECT	GO:0005509	calcium ion binding	23	5.25114	0.0357251	F10, SYT4, SNCB, CLSTN2, PCDH11X, SPOCK1, AMY2A3, MMP3, MMP13, OC90, EFHB, ANXA10, ALOX15B, DSG3, CALML3, CDH17, FAT2, ACAN, DSC3, PLA2G1B, SYTL5, LPCAT2B, LRP2	359	662	16276	1.57515	1	0.739093	41.223
GOTERM_CC_DIRECT	GO:0031362	anchored component of external side of plasma membrane	3	0.684932	0.0360305	MILL1, ART2B, FOLR1	395	14	18143	9.8425	0.999875	0.429876	37.8237
GOTERM_MF_DIRECT	GO:0008083	growth factor activity	8	1.82648	0.0364144	LEP, BMP10, GDF3, GDF7, IL12B, AREG, VGF, IL11	359	141	16276	2.57231	1	0.723177	41.8339
GOTERM_MF_DIRECT	GO:0016493	C-C chemokine receptor activity	3	0.684932	0.0368752	CCR6, CCR4, CCR1L1	359	14	16276	9.71508	1	0.706071	42.2389
GOTERM_BP_DIRECT	GO:0006935	chemotaxis	5	1.14155	0.037612	CCR6, CCR4, XCL1, XCR1, CCR1L1	356	61	17126	3.94318	1	0.726981	47.6829
GOTERM_CC_DIRECT	GO:0043679	axon terminus	6	1.36986	0.0376384	SNCB, CRHBP, KCNA6, ADRA2C, NTSR1, OPRD1	395	85	18143	3.24223	0.999917	0.424726	39.1534
GOTERM_BP_DIRECT	GO:0001878	response to yeast	3	0.684932	0.0376545	VIP, CAMP, ELANE	356	15	17126	9.62135	1	0.72049	47.7219
GOTERM_BP_DIRECT	GO:1901652	response to peptide	3	0.684932	0.0376545	QRFPR, AVPR1B, RGD1560028	356	15	17126	9.62135	1	0.72049	47.7219
GOTERM_BP_DIRECT	GO:0006821	chloride transport	5	1.14155	0.0395737	GABRA2, CLCA2, GABRA1, GLRA1, SLC26A9	356	62	17126	3.87958	1	0.731718	49.4561
	KEGG_PATHWAY	rno04022:cGMP-PKG signaling pathway	9	2.05479	0.0409243	ADRB3, AGTR1B, CALML3, MYLK3, MYLK2, NPPB, ADRA2C, CACNA1F, OPRD1	183	166	7763	2.29992	0.999711	0.380784	40.6408
GOTERM_BP_DIRECT	GO:0072038	mesenchymal stem cell maintenance involved in nephron morphogenesis	2	0.456621	0.0410289	WNT9B, SIX2	356	2	17126	48.1067	1	0.738114	50.7348
GOTERM_BP_DIRECT	GO:0060598	dichotomous subdivision of terminal units involved in mammary gland duct morphogenesis	2	0.456621	0.0410289	TFAP2C, AREG	356	2	17126	48.1067	1	0.738114	50.7348
GOTERM_BP_DIRECT	GO:0030317	sperm motility	5	1.14155	0.0415928	APOB, TXNDC2, RHOX5, CACNA1I, WT1	356	63	17126	3.818	1	0.736566	51.222
GOTERM_MF_DIRECT	GO:0008528	G-protein coupled peptide receptor activity	3	0.684932	0.0419415	GPR84, CYSLTR2, TSHR	359	15	16276	9.06741	1	0.732522	46.522
GOTERM_BP_DIRECT	GO:0031100	organ regeneration	6	1.36986	0.0424103	APOA2, UGT1A3, UGT1A2, ADH1, LRP2, SLCO1A5	356	92	17126	3.1374	1	0.737223	51.9204
GOTERM_BP_DIRECT	GO:0030322	stabilization of membrane potential	3	0.684932	0.0424556	KCNK16, KCNK12, KCNK3	356	16	17126	9.02001	1	0.731374	51.9587
GOTERM_BP_DIRECT	GO:0050892	intestinal absorption	3	0.684932	0.0424556	LEP, GCNT3, SLCO1A5	356	16	17126	9.02001	1	0.731374	51.9587
GOTERM_BP_DIRECT	GO:0009813	flavonoid biosynthetic process	3	0.684932	0.0424556	UGT1A3, UGT1A2, UGT2B1	356	16	17126	9.02001	1	0.731374	51.9587
GOTERM_BP_DIRECT	GO:0032355	response to estradiol	9	2.05479	0.0433194	LEP, GRIA1, FOXA1, CXCL2, OXTR, ESR2, AREG, DBH, MMP3	356	189	17126	2.2908	1	0.732502	52.6859
GOTERM_MF_DIRECT	GO:0023024	MHC class I protein complex binding	2	0.456621	0.0435087	KLRD1, KLRC1	359	2	16276	45.337	1	0.726662	47.7857
GOTERM_MF_DIRECT	GO:0008009	chemokine activity	4	0.913242	0.0441492	CXCL3, CXCL2, XCL1, CCL17	359	36	16276	5.03745	1	0.71371	48.2941
GOTERM_MF_DIRECT	GO:0005516	calmodulin binding	8	1.82648	0.0467217	GRM5, CAMK1G, NOS1, TRPV5, MYLK2, MYH7, KCNQ2, CNGA2	359	149	16276	2.4342	1	0.716993	50.2901
GOTERM_BP_DIRECT	GO:0051260	protein homooligomerization	9	2.05479	0.0471556	OLFM4, TNFSF11, GLRA1, KCNA4, KCNA3, AQP4, KCNA6, TRIM72, KCNV1	356	192	17126	2.255	1	0.756808	55.7917
GOTERM_MF_DIRECT	GO:0005149	interleukin-1 receptor binding	3	0.684932	0.0472508	IL36B, IL1A, IL36RN	359	16	16276	8.5007	1	0.704442	50.6917
GOTERM_MF_DIRECT	GO:0022841	potassium ion leak channel activity	3	0.684932	0.0472508	KCNK16, KCNK12, KCNK3	359	16	16276	8.5007	1	0.704442	50.6917
GOTERM_BP_DIRECT	GO:0007141	male meiosis I	3	0.684932	0.0474711	MEI1, DMRTC2, MEIOB	356	17	17126	8.48942	1	0.753371	56.0385
	KEGG_PATHWAY	rno05340:Primary immunodeficiency	4	0.913242	0.0479441	CD19, CD3D, RAG1, AICDA	183	35	7763	4.84809	0.999931	0.412723	45.8417
GOTERM_BP_DIRECT	GO:0043408	regulation of MAPK cascade	5	1.14155	0.0479939	BMP10, GDF3, GDF7, REN, MYLK2	356	66	17126	3.64445	1	0.751538	56.4444
GOTERM_BP_DIRECT	GO:0048662	negative regulation of smooth muscle cell proliferation	4	0.913242	0.0496494	VIP, NPPB, ESR2, IL12B	356	40	17126	4.81067	1	0.75792	57.7068
GOTERM_MF_DIRECT	GO:0001077	transcriptional activator activity, RNA polymerase II core promoter proximal region sequence-specific binding	11	2.51142	0.0496792	DLX3, ONECUT1, FOXA1, POU4F2, TFAP2A, SIX2, TXK, MYOG, ESR2, TFAP2C, WT1	359	249	16276	2.00284	1	0.706937	52.4961
