# Supplementary material for: Systemic functional enrichment and ceRNA network identification following peripheral nerve injury
Source: Mol Brain. 2018 Dec 17;11:73. doi: 10.1186/s13041-018-0421-4 (PMC6297964; doi:10.1186/s13041-018-0421-4)
Supplement: Supplementary file 5 — Table S5. List of enriched GO terms of co-expressed mRNAs and lncRNAs with validated mRNAs. (XLSX 23 kb) [file 13041_2018_421_MOESM5_ESM.xlsx]

## Sheet: all
cluster 1
Category	GOname	Term	Count	%	PValue	Genes	List_Total	Pop_Hits	Pop_Total	Fold_Enrichment	Bonferroni	Benjamini	FDR	Validated_genes	Validated_Num	Validated%
GOTERM_BP_DIRECT	GO:0032496	response to lipopolysaccharide	28	6.51163	4.43004e-11	CCL2, TNF, S100A8, MMP9, S100A9, TLR2, PF4, HP, PCSK1, SLC11A1, ARG1, NOD2, FMO1, IL10RA, SERPINE1, IL1B, CD6, IRG1, SELP, IL6, C5AR1, NCF2, SOCS3, IL1RN, PCK1, CCR7, SLPI, NGFR	375	269	17126	4.75368	1.07163e-07	3.57208e-08	7.78576e-08	MMP9	1	0.0357143
GOTERM_BP_DIRECT	GO:0006955	immune response	24	5.58139	2.20277e-08	TNF, LST1, TLR2, MYLPF, PF4, MCPT2, OAS2, VAV1, CTSW, OSM, LIF, CCR7, CLEC4E, CXCL14, FCGR2B, IRF8, SLPI, MS4A2, IL1B, NGFR, THBS1, FCGR3A, LTB, BLNK	375	266	17126	4.12054	5.32836e-05	1.06569e-05	3.87136e-05	LIF	1	0.0416667
GOTERM_BP_DIRECT	GO:0071347	cellular response to interleukin-1	13	3.02326	4.55331e-07	CCL3, IL6, CCL2, MMP9, CCL9, CCL7, CCL6, PCK1, CCL12, CCL21, APOE, SERPINE1, IRG1	375	88	17126	6.74661	0.00110084	0.000110139	0.000800239	MMP9	1	0.0769231
GOTERM_BP_DIRECT	GO:0042493	response to drug	30	6.97674	2.17409e-06	CCL3, APOBEC1, CCL2, TNF, ERBB4, MMP9, HMGCS1, HP, AQP7, ABCA1, ALDH3A1, PCSK1, ARG1, ENO3, IL1B, THBS1, IL6, NCF2, SOCS3, IL1RN, ATP1A3, BIRC5, ADIPOQ, MMP12, ABCB4, CCNB1, CYBB, LCK, ABAT, HTR2B	375	504	17126	2.71841	0.00524534	0.000375582	0.00382089	MMP9	1	0.0333333
GOTERM_BP_DIRECT	GO:0071356	cellular response to tumor necrosis factor	13	3.02326	7.36043e-06	GPD1, IL6, CCL3, CCL2, MMP9, CCL9, CCL7, PCK1, CCL6, CCL12, CCL21, THBS1, IRG1	375	114	17126	5.20791	0.0176474	0.000936663	0.0129351	GPD1	1	0.0769231
GOTERM_BP_DIRECT	GO:0045766	positive regulation of angiogenesis	13	3.02326	1.24954e-05	SEMA5A, C5AR1, LGALS3, CCR3, MMP9, HMOX1, SERPINE1, CX3CR1, IL1B, ITGB2, CXCR3, THBS1, DDAH1	375	120	17126	4.94751	0.0297743	0.00131333	0.0219583	MMP9,HMOX1	2	0.153846
GOTERM_BP_DIRECT	GO:0001666	response to hypoxia	19	4.41861	1.57145e-05	ATP1B1, TNF, CCL2, CRYAB, SOCS3, MMP9, TLR2, HP, KCNA5, ADIPOQ, SHH, DDIT4, ALDH3A1, CXCR4, HMOX1, ABAT, IL1B, MT3, MB	375	258	17126	3.36325	0.0373003	0.00158265	0.0276146	MMP9,HMOX1	2	0.105263
GOTERM_BP_DIRECT	GO:0050731	positive regulation of peptidyl-tyrosine phosphorylation	11	2.55814	5.55792e-05	OSM, LIF, NOD2, IL6, CD80, CD3E, AGT, HCLS1, TREM2, NRG1, ADIPOQ	375	98	17126	5.12615	0.125803	0.0043277	0.0976352	LIF	1	0.0909091
GOTERM_BP_DIRECT	GO:0016525	negative regulation of angiogenesis	9	2.09302	9.1287e-05	LIF, CCL2, LECT1, AGT, CX3CR1, PF4, NGFR, CXCR3, THBS1	375	66	17126	6.22764	0.19815	0.00666957	0.160315	LIF	1	0.111111
GOTERM_BP_DIRECT	GO:0002687	positive regulation of leukocyte migration	6	1.39535	9.37356e-05	SELP, CCL12, CCL2, MMP9, TLR2, SELE	375	22	17126	12.4553	0.202885	0.00664713	0.164612	MMP9	1	0.166667
GOTERM_BP_DIRECT	GO:0007568	aging	19	4.41861	0.000103549	HCN1, IL6, CCL2, NCF2, CRYAB, SOCS3, MMP9, BCL2A1, ELN, ITGB2, ALDH3A1, MBP, PCK1, ARG1, APOE, AGT, LCK, ABAT, ENO3	375	298	17126	2.9118	0.221586	0.00693409	0.18183	MMP9	1	0.0526316
GOTERM_BP_DIRECT	GO:0043524	negative regulation of neuron apoptotic process	13	3.02326	0.000175279	C5AR1, CCL2, BIRC5, GDNF, CORO1A, APOE, CLCF1, AGT, HMOX1, NGFR, NEFL, FAIM2, MT3	375	157	17126	3.78154	0.3456	0.0108138	0.307604	HMOX1	1	0.0769231
GOTERM_BP_DIRECT	GO:0008284	positive regulation of cell proliferation	25	5.81395	0.000245939	CAV3, FGF5, IL6, LGALS3, ERBB4, HCK, TNC, HCLS1, BTC, CXCR3, HMGA2, GDNF, SHH, ALDH3A1, PLAC8, OSM, LIF, EPCAM, NOD2, CLCF1, AGT, HTR2B, NRG1, RUNX2, FGF4	375	496	17126	2.30188	0.448438	0.0147649	0.431358	LIF	1	0.04
GOTERM_BP_DIRECT	GO:0009612	response to mechanical stimulus	10	2.32558	0.000270118	CCNB1, IL6, CCL2, TNF, ANKRD23, MMP9, TNC, LCK, KCNA5, THBS1	375	97	17126	4.70818	0.47978	0.0154392	0.47367	MMP9	1	0.1
GOTERM_BP_DIRECT	GO:0045471	response to ethanol	13	3.02326	0.000500509	APOBEC1, CCL2, S100A8, TNC, MMP9, S100A9, CDO1, ADIPOQ, SHH, APOE, ABAT, IL1B, CAR3	375	176	17126	3.3733	0.702111	0.0271482	0.876002	MMP9	1	0.0769231
GOTERM_BP_DIRECT	GO:0009408	response to heat	8	1.86047	0.0013432	OSM, IL6, CCL2, SOCS3, MMP9, TRPV2, IL1B, HP	375	76	17126	4.8073	0.961279	0.0554453	2.33456	MMP9	1	0.125
GOTERM_BP_DIRECT	GO:0007422	peripheral nervous system development	5	1.16279	0.00142637	OSM, NFASC, PMP22, NRG1, GDNF	375	23	17126	9.92812	0.968345	0.0577945	2.47742	PMP22	1	0.2
GOTERM_BP_DIRECT	GO:0042542	response to hydrogen peroxide	8	1.86047	0.00145036	OLR1, ERBB4, CRYAB, HMOX1, LCK, HP, KCNA5, MB	375	77	17126	4.74487	0.970132	0.0577718	2.51858	HMOX1	1	0.125
GOTERM_BP_DIRECT	GO:0048711	positive regulation of astrocyte differentiation	4	0.930233	0.00196287	LIF, MAG, CLCF1, IL1B	375	12	17126	15.2231	0.991373	0.0715728	3.39419	LIF	1	0.25
GOTERM_BP_DIRECT	GO:0055093	response to hyperoxia	6	1.39535	0.00235396	NCF2, SELL, MMP9, SERPINE1, ELN, KCNA5	375	43	17126	6.37247	0.996657	0.0793012	4.05734	MMP9	1	0.166667
GOTERM_BP_DIRECT	GO:0072108	positive regulation of mesenchymal to epithelial transition involved in metanephros morphogenesis	3	0.697674	0.00277195	LIF, PAX8, GDNF	375	4	17126	34.252	0.998787	0.0867436	4.76137	LIF	1	0.333333
GOTERM_BP_DIRECT	GO:0046888	negative regulation of hormone secretion	4	0.930233	0.00314403	OSM, LIF, IL6, ADIPOQ	375	14	17126	13.0484	0.999508	0.0941912	5.38396	LIF	1	0.25
GOTERM_BP_DIRECT	GO:0019722	calcium-mediated signaling	6	1.39535	0.00419223	CCL3, TNF, CXCR4, VSNL1, CXCR3, HTR2B	375	49	17126	5.59216	0.999961	0.116559	7.11734	VSNL1	1	0.166667
GOTERM_BP_DIRECT	GO:0014070	response to organic cyclic compound	14	3.25581	0.00607379	SELP, IL6, SLC6A1, NCF2, SOCS3, MMP9, IL1RN, HMGCS1, HP, MMP12, ALDH3A1, PCSK1, UGT1A7C, IL1B	375	267	17126	2.39465	1	0.152604	10.1539	MMP9	1	0.0714286
GOTERM_BP_DIRECT	GO:0060135	maternal process involved in female pregnancy	5	1.16279	0.00919893	HAVCR2, LIF, ARG1, CCL2, ACE2	375	38	17126	6.00912	1	0.20968	14.9915	LIF	1	0.2
GOTERM_BP_DIRECT	GO:0043410	positive regulation of MAPK cascade	8	1.86047	0.0109444	OSM, CD84, LIF, PTPRC, NOD2, IL6, AGT, NGFR	375	111	17126	3.29148	1	0.23787	17.5855	LIF	1	0.125
GOTERM_BP_DIRECT	GO:0007010	cytoskeleton organization	7	1.62791	0.0125947	CCL12, CCL3, ARC, CCL2, UGT8, CCL7, PSTPIP2	375	88	17126	3.63279	1	0.255326	19.9691	ARC	1	0.142857
GOTERM_BP_DIRECT	GO:0008285	negative regulation of cell proliferation	16	3.72093	0.0146686	IL6, TNF, ERBB4, TRPV2, TLR2, ZBTB16, PTPRU, SLFN3, HMGA1, OSM, LIF, SFRP5, HMOX1, AGT, IL1B, PMP22	375	365	17126	2.00194	1	0.284001	22.8725	LIF,HMOX1,PMP22	3	0.1875
GOTERM_BP_DIRECT	GO:0031100	organ regeneration	7	1.62791	0.0154232	LIF, CCL2, C5AR1, SOCS3, HP, PTPRU, LCP1	375	92	17126	3.47484	1	0.291744	23.904	LIF	1	0.142857
GOTERM_BP_DIRECT	GO:0007417	central nervous system development	7	1.62791	0.0186642	PAX8, VSNL1, NGFR, ZBTB16, SHH, FAIM2, MBP	375	96	17126	3.33006	1	0.329535	28.1883	VSNL1	1	0.142857
GOTERM_BP_DIRECT	GO:0007584	response to nutrient	8	1.86047	0.0240686	CYBB, NOD2, CD3E, MMP9, IL1B, ABCA1, ADIPOQ, ALDH3A1	375	130	17126	2.81042	1	0.383111	34.8305	MMP9	1	0.125
GOTERM_BP_DIRECT	GO:0033138	positive regulation of peptidyl-serine phosphorylation	6	1.39535	0.0252763	OSM, LIF, IL6, TNF, AGT, HCLS1	375	76	17126	3.60547	1	0.395583	36.2334	LIF	1	0.166667
GOTERM_BP_DIRECT	GO:0051260	protein homooligomerization	10	2.32558	0.0254527	P2RX6, SLC6A1, CRYAB, KCNA2, HMOX1, KCNA1, RIPK3, KCNA5, ADIPOQ, KCTD4	375	192	17126	2.37861	1	0.395263	36.4359	HMOX1	1	0.1
GOTERM_BP_DIRECT	GO:0042517	positive regulation of tyrosine phosphorylation of Stat3 protein	4	0.930233	0.0295592	OSM, LIF, IL6, CLCF1	375	31	17126	5.89282	1	0.432802	40.9824	LIF	1	0.25
GOTERM_BP_DIRECT	GO:0016477	cell migration	10	2.32558	0.0302448	ARC, CORO1A, ERBB4, CXCR4, TNN, TREM1, NRG1, THBS1, LCP1, PSTPIP2	375	198	17126	2.30653	1	0.437802	41.7109	ARC	1	0.1
GOTERM_BP_DIRECT	GO:0045651	positive regulation of macrophage differentiation	3	0.697674	0.0363974	LIF, HCLS1, PF4	375	14	17126	9.78629	1	0.482873	47.8796	LIF	1	0.333333
GOTERM_BP_DIRECT	GO:0034612	response to tumor necrosis factor	4	0.930233	0.0375236	MMP9, UBD, ADIPOQ, MBP	375	34	17126	5.37286	1	0.490998	48.9399	MMP9	1	0.25
GOTERM_BP_DIRECT	GO:0042552	myelination	5	1.16279	0.0419458	NFASC, MAL, UGT8, PMP22, MBP	375	60	17126	3.80578	1	0.525612	52.9097	PMP22	1	0.2
GOTERM_BP_DIRECT	GO:0043123	positive regulation of I-kappaB kinase/NF-kappaB signaling	8	1.86047	0.0426379	NOD2, TNF, CCL21, HMOX1, IL1B, UBD, HTR2B, ADIPOQ	375	147	17126	2.48541	1	0.528996	53.504	HMOX1	1	0.125
GOTERM_BP_DIRECT	GO:0035094	response to nicotine	5	1.16279	0.0487394	MMP9, HMOX1, ABAT, ATP1A2, KCNK1	375	63	17126	3.62455	1	0.55811	58.4458	MMP9,HMOX1	2	0.4
GOTERM_CC_DIRECT	GO:0005615	extracellular space	69	16.0465	3.22219e-12	S100A8, KERA, MMP9, MMP8, S100A9, BTC, RETNLG, HP, GDNF, SHH, ACTG2, APOE, SMPDL3A, SERPINE1, IL1B, CES1D, NRG1, LTB, MT3, UCMA, CTSZ, COL23A1, NAPSA, PDE4C, CTSW, OSM, UCN2, SEMA4G, PTGDS, SERPINB8, CCR3, PLA2G7, SLPI, EPYC, LCP1, FMOD, CCL3, TNF, CCL2, TNC, ELN, CCL9, PLBD1, OAS3, PF4, CCL7, ITGAM, ALDH3A1, CCL6, LIF, ARG1, PCSK1, COL7A1, CCL21, AGT, CKLF, ENO3, PCSK6, THBS1, SELP, IL6, LYZ2, L…	402	1247	18143	2.49727	9.82771e-10	9.82771e-10	4.31668e-09	MMP9,LIF	2	0.0289855
GOTERM_CC_DIRECT	GO:0016021	integral component of membrane	171	39.7674	6.4374e-07	SLC36A2, SLC9A3, BTC, TLR2, CLEC2DL1, AQP7, CLEC4E, MCOLN3, MRGPRX3, OSCAR, SLC25A29, CSF3R, ELOVL7, CLEC4D, MCOLN2, ZMYM6NB, ELOVL6, RGD1561778, SLC4A5, LY49SI3, MS4A7, C5AR1, CD3E, SLCO4A1, FA2H, GPR132, PTPRU, AJAP1, PTPRN, TMEM26, TMEM150B, CCR7, PTPRV, LSAMP, CCR3, LILRB3, CX3CR1, SLC37A2, LILRB4, CD300LF, VSIG4, PMP22, CLEC5A, CAV3, TM4SF19, LST1, IFITM1, ERBB4, MRAP, PCDH20, UNC93B1, PAQR6…	402	5612	18143	1.37519	0.000196321	3.92674e-05	0.000862396	PMP22	1	0.00584795
GOTERM_CC_DIRECT	GO:0005576	extracellular region	31	7.2093	0.000400737	FMOD, FGF5, CCL3, CCL2, TNC, FCNB, ELN, HP, GDNF, LIF, ISG15, CLCF1, GLIPR1, CKLF, SERPINE1, CD2, IL1B, NRG1, TPSB2, FGF4, LYZ2, OLR1, IL1RN, LYC2, ACPP, SFRP5, CXCL14, PTGDS, ACE2, SLPI, PLA2G5	402	696	18143	2.01018	0.115072	0.0173126	0.535524	LIF	1	0.0322581
GOTERM_CC_DIRECT	GO:0005886	plasma membrane	115	26.7442	0.000437365	SLC36A2, ATP1B1, SLC6A1, S100A8, SLC9A3, S100A9, TLR2, AQP7, CLEC2DL1, CD53, SHH, MCOLN3, APOE, CLEC4D, ORC1, RGD1561778, ARC, C5AR1, NCF1, BST1, SLCO4A1, CD3E, CRYAB, PTPRN, CCR7, CCR3, LSAMP, RIPK3, CD300LF, PMP22, SPTB, CAV3, ERBB4, FGR, MRAP, PCDH20, HMGCS1, PAQR6, OAS3, ITGB2, KCNA5, ABCA1, SLC11A1, LOC689757, BLNK, REEP6, HCN1, TBC1D10C, LGALS3, SLAMF6, MYO1G, ACPP, ABCB4, CORO1A, PKP1, CD3…	402	3875	18143	1.3394	0.124907	0.0165399	0.584339	ARC,HMOX1	2	0.0173913
GOTERM_CC_DIRECT	GO:0005578	proteinaceous extracellular matrix	15	3.48837	0.00128701	FMOD, UCMA, KERA, LGALS3, TNC, MMP9, MMP8, ELN, SHH, MMP12, COL9A1, LECT1, EMID1, TNN, EPYC	402	248	18143	2.72975	0.32483	0.0297628	1.71048	MMP9	1	0.0666667
GOTERM_CC_DIRECT	GO:0031012	extracellular matrix	12	2.7907	0.00198164	FMOD, LGALS3, APOE, MMP9, TNC, SERPINE1, ELN, MMP8, SLPI, PCSK6, THBS1, MMP12	402	177	18143	3.05979	0.453925	0.0371065	2.62238	MMP9	1	0.0833333
GOTERM_CC_DIRECT	GO:0005783	endoplasmic reticulum	29	6.74419	0.00908441	CAV3, MRAP, CRABP2, KCNA1, UNC93B1, APOC1, HP, OAS2, KCNA5, SHH, ALDH3A1, APOE, PLIN1, EMID1, HMOX1, ELOVL7, ELOVL6, THBS1, CTSZ, FA2H, ATP1A3, MAL, DDN, CDS1, ADIPOQ, GJB1, CIDEC, CYBB, ATP2A1	402	786	18143	1.66517	0.938172	0.109503	11.5079	HMOX1	1	0.0344828
GOTERM_CC_DIRECT	GO:0005901	caveola	7	1.62791	0.00959556	CAV3, ATP1B1, ERBB4, HCK, HMOX1, ATP1A2, SELE	402	82	18143	3.85272	0.947175	0.110976	12.1175	HMOX1	1	0.142857
GOTERM_CC_DIRECT	GO:0005829	cytosol	48	11.1628	0.0242144	PRX, CAV3, GNA15, CCL3, SEPT3, MSR1, FGR, AIF1, CRABP2, KCNA1, HMGCS1, ZBTB16, CXCR3, KCNA5, HSH2D, ALDH3A1, NOD2, PPP1R1B, PLIN1, PVALB, HK3, SULT1A1, HMOX1, IL1B, CES1D, PIK3AP1, THRSP, CAR3, ZBP1, PSTPIP2, GPD1, C5AR1, CRYAB, NCF1, HCK, NCF4, BIRC5, ATP1A2, SAMSN1, CDO1, PCK1, DDIT4, CIDEC, FAM72A, SERPINB8, VSNL1, RIPK3, LCP1	402	1591	18143	1.36161	0.999434	0.220583	27.9914	SEPT3,HMOX1,GPD1	3	0.0625
GOTERM_CC_DIRECT	GO:0005768	endosome	11	2.55814	0.0411478	ARC, CXCR4, APOE, CCR3, KCNA2, UNC93B1, MS4A2, ATP1A2, PTPRN, KCNK1, STEAP1	402	240	18143	2.06854	0.999997	0.306608	43.0449	ARC	1	0.0909091
GOTERM_MF_DIRECT	GO:0005102	receptor binding	20	4.65116	0.000154655	MAG, IL6, FGR, HCK, KCNA5, ABCA1, ADIPOQ, SHH, GSTM7, NCR3, LIF, UCN2, CLCF1, APOE, LCK, SERPINE1, CD2, NRG1, PLA2G5, TYROBP	340	352	16276	2.71992	0.0858006	0.0148399	0.227112	LIF	1	0.05
GOTERM_MF_DIRECT	GO:0042803	protein homodimerization activity	30	6.97674	0.0018105	TYRP1, CD8A, ERBB4, HMGCS1, HP, ZBTB16, GDNF, GSTM7, SLC11A1, APOE, PVALB, HMOX1, SULT1A1, CD2, ENO3, THRSP, GPD1, COL23A1, CEBPE, CRYAB, BCL2A1, BIRC5, ADIPOQ, GJB1, ACPP, NCR3, CORO1A, ATP2A1, ABAT, NGFR	340	779	16276	1.84354	0.650427	0.0997695	2.62881	HMOX1,GPD1	2	0.0666667
GOTERM_MF_DIRECT	GO:0005125	cytokine activity	9	2.09302	0.0138716	OSM, LIF, IL6, TNF, CLCF1, IL1RN, IL1B, RETNLG, LTB	340	151	16276	2.85321	0.999697	0.347153	18.5638	LIF	1	0.111111
GOTERM_MF_DIRECT	GO:0008083	growth factor activity	8	1.86047	0.0282994	OSM, LIF, FGF5, IL6, BTC, NRG1, GDNF, FGF4	340	141	16276	2.71606	1	0.486248	34.428	LIF	1	0.125
cluster 2
Category	GOname	Term	Count	%	PValue	Genes	List_Total	Pop_Hits	Pop_Total	Fold_Enrichment	Bonferroni	Benjamini	FDR	Validated_genes	Validated_Num	Validated%
GOTERM_CC_DIRECT	GO:0005887	integral component of plasma membrane	47	10.7306	7.02796e-10	QRFPR, KCNK16, MCHR1, GPR84, PRLHR, CALY, CLDN4, GLRA1, CYSLTR2, GABRB2, KCNA4, AQP4, KCNA3, OXTR, KCNA6, SLC19A3, KCNK12, ADRB3, UPK1B, MS4A1, TNFRSF18, TRPV5, ADRA2C, HTR3A, SLCO5A1, HTR1D, CD27, RGD1560028, GABRA1, SLCO6B1, TNFRSF14, MRGPRG, NTSR1, SLCO1A5, KCNK3, NPY5R, GRM5, KLRI2, SLC6A5, SLC26A9, AVPR1B, KLRE1, ABCC2, SLC14A1, TSHR, OPRD1, ATP7B	395	778	18143	2.77479	1.72185e-07	1.72185e-07	9.10098e-07	AQP4	1	0.0212766
GOTERM_CC_DIRECT	GO:0005615	extracellular space	56	12.7854	3.8827e-07	BMP10, GDF3, HFE2, GDF7, CRHBP, MMP7, SPINK2, TNFSF14, MMP3, VGF, IL10, IL11, APOA2, APOB, PLA2G1B, MS4A1, CFI, DPEP1, IL1A, NGP, CAMP, ELANE, CES5A, AMY2A3, MMP13, SERPINB2, IL36B, WNT9B, NPPB, IL12B, OLFM4, CES4A, CXCL3, CXCL2, SPOCK1, SFTPA1, IL17C, ALB, REN, SERPINB10, KRT1, KRT2, CPA4, HAVCR1, CELA1, CCL17, IL36RN, LEP, TNFSF11, DKK1, LIPG, AREG, XCL1, LRP2, AGR2, CES2H	395	1247	18143	2.06269	9.51217e-05	4.7562e-05	0.000502796	CXCL3	1	0.0178571
GOTERM_CC_DIRECT	GO:0009986	cell surface	32	7.30594	7.54617e-06	BMP10, CD209A, HFE2, CLSTN2, TRHR, MMP7, ACVR1C, FOLR1, RSPO2, PLA2G1B, CLEC2D, KCNQ2, DPP6, IL1RAPL1, IL1A, CD27, HAVCR1, TNMD, ELANE, GRIN2A, NTSR1, NTSR2, LY49S3, CCR6, GRIA1, CDH17, SLC26A9, KLRE1, LIPG, ABCC2, AREG, KLRB1C	395	598	18143	2.45788	0.00184711	0.000616083	0.0097716	GRIN2A	1	0.03125
GOTERM_CC_DIRECT	GO:0016021	integral component of membrane	158	36.0731	9.20626e-05	OLR1341, OLR29, SLC36A3, CD209A, SYT4, AQP9, SLC44A5, RGD1566226, TNFSF14, AQP4, CD52, SIDT1, ILDR1, CD209E, OLR1201, S1PR5, LPCAT2B, LY49I4, LY49I2, KLRD1, CD3D, LY49I7, DUOXA2, OLR37, OLR1738, HRK, CHODL, MRGPRG, TMEM130, NTSR2, TRAT1, CNGA2, SLITRK1, CCR6, AGTR1B, CCR4, ASPHD2, OLR1684, MC2R, CAR9, TEX38, NRSN1, FAM163B, SLC30A10, KLRC1, TM6SF2, MILL1, GCNT3, PRLHR, TRHR, KCNA4, BDKRB1, PANX3,…	395	5612	18143	1.29316	0.0223039	0.00562322	0.119152	SYT4	1	0.00632911
GOTERM_CC_DIRECT	GO:0045211	postsynaptic membrane	12	2.73973	0.00352805	GRM5, GABRD, GABRA2, GABRA1, CLSTN2, GLRA1, GRIA1, GABRB2, GRIN2A, HTR3A, OPRD1, CHRNA2	395	194	18143	2.84113	0.579328	0.134387	4.47363	GRIN2A	1	0.0833333
GOTERM_CC_DIRECT	GO:0009897	external side of plasma membrane	13	2.96804	0.0127205	GLRA1, VTCN1, AQP4, TNFRSF14, CD19, CCR4, MS4A1, CLEC2D, TNFRSF18, KLRE1, KLRD1, CD27, KLRC1	395	263	18143	2.27039	0.956566	0.324339	15.277	AQP4	1	0.0769231
GOTERM_CC_DIRECT	GO:0043005	neuron projection	16	3.65297	0.0183336	CAMK1G, SYT4, GLRA1, SPINK2, GRIN2A, BDKRB1, ESR2, VGF, NPY5R, GRM5, SYNPR, GRIA1, KLHL14, SLC30A3, NRSN1, CD27	395	377	18143	1.94935	0.989256	0.314622	21.3071	SYT4,GRIN2A	2	0.125
GOTERM_CC_DIRECT	GO:0016323	basolateral plasma membrane	10	2.2831	0.0301623	AQP9, AGTR1B, HFE2, FOLR1, CDH17, CAR9, AQP4, SLC4A9, SLC14A1, ATP7B	395	199	18143	2.30812	0.999449	0.393611	32.7399	AQP4	1	0.1
GOTERM_MF_DIRECT	GO:0005509	calcium ion binding	23	5.25114	0.0357251	F10, SYT4, SNCB, CLSTN2, PCDH11X, SPOCK1, AMY2A3, MMP3, MMP13, OC90, EFHB, ANXA10, ALOX15B, DSG3, CALML3, CDH17, FAT2, ACAN, DSC3, PLA2G1B, SYTL5, LPCAT2B, LRP2	359	662	16276	1.57515	1	0.739093	41.223	SYT4	1	0.0434783
GOTERM_MF_DIRECT	GO:0008009	chemokine activity	4	0.913242	0.0441492	CXCL3, CXCL2, XCL1, CCL17	359	36	16276	5.03745	1	0.71371	48.2942	CXCL3	1	0.25
