# Supplementary material for: Systemic functional enrichment and ceRNA network identification following peripheral nerve injury
Source: Mol Brain. 2018 Dec 17;11:73. doi: 10.1186/s13041-018-0421-4 (PMC6297964; doi:10.1186/s13041-018-0421-4)
Supplement: Supplementary file 6 — Table S6. RPKM reads of mRNAs and lncRNAs in the sciatic nerve segments after injury. Expression levels of mRNAs (HMOX1 and LIF) and lncRNAs (XLOC_138166, XLOC_150234, XLOC_083376, XLOC_174287, XLOC_146853, XLOC_065278, XLOC_130885, XLOC_000412, XLOC_083385, XLOC_027762, XLOC_146842, XLOC_174535, XLOC_108671, XLOC_174536, XLOC_172336, XLOC_056487, XLOC_134667, XLOC_133837, XLOC_150864, and XLOC_080446) in the sciatic nerve segments at 0, 1, 4, 7, and 14 days after injury were demonstrated as RPKM reads. (XLSX 12 kb) [file 13041_2018_421_MOESM6_ESM.xlsx]

## Sheet: Sheet1
Gene/RPKM	0d	1d	4d	7d	14d
HMOX1	9.53517	217.999	95.1788	30.8117	19.9446
LIF	0.934118	11.8689	14.6463	5.16842	3.0284
XLOC_138166	0.418566	3.79174	5.21706	4.68809	2.16067
XLOC_150234	0.215484	1.88233	3.34259	2.33608	1.32189
XLOC_083376	0.107073	8.48023	2.42099	3.48236	1.05094
XLOC_174287	0.551801	6.76003	2.16628	1.72425	1.1626
XLOC_146853	2.0808	5.87309	16.9313	26.0333	10.331
XLOC_065278	0.363791	5.09899	3.78237	2.3352	1.87055
XLOC_130885	0.559368	1.32839	7.64746	6.44137	2.62394
XLOC_000412	0.231939	3.07379	1.62834	0.887041	0.6645
XLOC_083385	1.10101	17.66	7.01352	6.28221	2.90236
XLOC_027762	0.419669	2.85757	5.99217	5.36015	2.47148
XLOC_146842	1.67868	6.61753	16.9071	24.5351	7.7313
XLOC_174535	0.257644	5.71519	5.3575	2.72632	1.26441
XLOC_108671	0.502912	2.70095	3.52596	5.77096	2.19386
XLOC_174536	0.333653	3.95087	3.50889	1.42783	1.30995
XLOC_172336	0.434068	5.41678	4.4345	4.74116	3.46924
XLOC_056487	0.241342	1.12438	1.63164	3.18691	0.947528
XLOC_134667	0.384507	2.2392	4.38068	3.21777	2.07571
XLOC_133837	0.244174	1.53573	2.3111	2.84217	1.34211
XLOC_150864	0.235341	1.64463	2.35124	3.69275	1.4437
XLOC_080446	0.0759415	1.9459	4.47242	2.5132	1.11807
